# Supplementary material for: Misconduct Policies, Academic Culture and Career Stage, Not Gender or Pressures to Publish, Affect Scientific Integrity
Source: PLoS One. 2015 Jun 17;10(6):e0127556. doi: 10.1371/journal.pone.0127556 (PMC4471332; doi:10.1371/journal.pone.0127556)
Supplement: S1 File — The file contains the R output of all analyses conducted, including those underlying the figures reported in the text as well as robustness analyses as described in the Materials and Methods section. (TXT) [file pone.0127556.s007.txt]

-------------------------------------------------------------------------------------------
---------------MAIN ANALYSIS - PROBABILITIES TO AUTHOR A CORRECTED OR A RETRACTED PAPER -----------------
-------------------------------------------------------------------------------------------

------------ Conditional logistic regression outputs, data for  multi-retracted or first  author  ------------


Effects of country of multi-retracted or first author

------------results for: corrections

Call:
coxph(formula = Surv(rep(1, 3057L), treat) ~ c_ + strata(group), 
    method = "exact")

  n= 3057, number of events= 1031 

                       coef exp(coef)  se(coef)      z Pr(>|z|)  
c_australia        0.021040  1.021263  0.239628  0.088   0.9300  
c_brazil          -0.369378  0.691164  0.335271 -1.102   0.2706  
c_canada          -0.104288  0.900966  0.214493 -0.486   0.6268  
c_france           0.023975  1.024265  0.214655  0.112   0.9111  
c_germany         -0.271208  0.762458  0.198778 -1.364   0.1725  
c_india           -0.440617  0.643639  0.290270 -1.518   0.1290  
c_italy           -0.303071  0.738546  0.251027 -1.207   0.2273  
c_japan            0.001945  1.001947  0.215846  0.009   0.9928  
c_netherlands     -0.091116  0.912911  0.285211 -0.319   0.7494  
c_o                0.026239  1.026586  0.131181  0.200   0.8415  
c_peoples.r.china -0.428344  0.651587  0.193959 -2.208   0.0272 *
c_south.korea     -0.230602  0.794056  0.296815 -0.777   0.4372  
c_spain           -0.011474  0.988592  0.230411 -0.050   0.9603  
c_sweden           0.066932  1.069223  0.347844  0.192   0.8474  
c_switzerland     -0.310585  0.733018  0.332475 -0.934   0.3502  
c_taiwan          -0.144786  0.865207  0.339302 -0.427   0.6696  
c_turkey          -0.178556  0.836477  0.385954 -0.463   0.6436  
c_uk              -0.215642  0.806024  0.179873 -1.199   0.2306  
---
Signif. codes:  0 ‘***’ 0.001 ‘**’ 0.01 ‘*’ 0.05 ‘.’ 0.1 ‘ ’ 1

                  exp(coef) exp(-coef) lower .95 upper .95
c_australia          1.0213     0.9792    0.6385     1.633
c_brazil             0.6912     1.4468    0.3583     1.333
c_canada             0.9010     1.1099    0.5917     1.372
c_france             1.0243     0.9763    0.6725     1.560
c_germany            0.7625     1.3115    0.5164     1.126
c_india              0.6436     1.5537    0.3644     1.137
c_italy              0.7385     1.3540    0.4515     1.208
c_japan              1.0019     0.9981    0.6563     1.530
c_netherlands        0.9129     1.0954    0.5220     1.597
c_o                  1.0266     0.9741    0.7938     1.328
c_peoples.r.china    0.6516     1.5347    0.4455     0.953
c_south.korea        0.7941     1.2594    0.4438     1.421
c_spain              0.9886     1.0115    0.6293     1.553
c_sweden             1.0692     0.9353    0.5407     2.114
c_switzerland        0.7330     1.3642    0.3820     1.406
c_taiwan             0.8652     1.1558    0.4449     1.682
c_turkey             0.8365     1.1955    0.3926     1.782
c_uk                 0.8060     1.2407    0.5666     1.147

Rsquare= 0.004   (max possible= 0.514 )
Likelihood ratio test= 13.45  on 18 df,   p=0.7642
Wald test            = 13.08  on 18 df,   p=0.7865
Score (logrank) test = 13.19  on 18 df,   p=0.78


------------results for: retractions

Call:
coxph(formula = Surv(rep(1, 1666L), r.treat) ~ rc_ + strata(r.group), 
    method = "exact")

  n= 1666, number of events= 491 

                      coef exp(coef) se(coef)      z Pr(>|z|)    
rc_australia        0.9049    2.4718   0.3798  2.383 0.017175 *  
rc_brazil          -0.7865    0.4555   0.7892 -0.996 0.319017    
rc_canada          -0.3662    0.6933   0.4090 -0.895 0.370543    
rc_france          -1.2235    0.2942   0.5593 -2.187 0.028711 *  
rc_germany          0.7782    2.1776   0.2916  2.669 0.007611 ** 
rc_india            1.1260    3.0833   0.3013  3.738 0.000186 ***
rc_italy           -0.6947    0.4992   0.4272 -1.626 0.103932    
rc_japan            0.4152    1.5147   0.2699  1.538 0.123973    
rc_netherlands     -1.3298    0.2645   0.7591 -1.752 0.079801 .  
rc_o                0.2611    1.2983   0.2083  1.254 0.209990    
rc_peoples.r.china  1.4546    4.2826   0.2422  6.005 1.91e-09 ***
rc_south.korea      0.6713    1.9569   0.4152  1.617 0.105916    
rc_spain           -0.3395    0.7121   0.4374 -0.776 0.437605    
rc_sweden          -0.7145    0.4894   0.6605 -1.082 0.279348    
rc_switzerland     -1.4397    0.2370   1.0609 -1.357 0.174760    
rc_taiwan          -0.5658    0.5679   0.5779 -0.979 0.327557    
rc_turkey           0.7893    2.2019   0.4630  1.705 0.088250 .  
rc_uk               0.3354    1.3985   0.3003  1.117 0.263934    
---
Signif. codes:  0 ‘***’ 0.001 ‘**’ 0.01 ‘*’ 0.05 ‘.’ 0.1 ‘ ’ 1

                   exp(coef) exp(-coef) lower .95 upper .95
rc_australia          2.4718     0.4046   1.17425    5.2031
rc_brazil             0.4555     2.1956   0.09697    2.1392
rc_canada             0.6933     1.4423   0.31105    1.5455
rc_france             0.2942     3.3991   0.09830    0.8805
rc_germany            2.1776     0.4592   1.22963    3.8566
rc_india              3.0833     0.3243   1.70837    5.5649
rc_italy              0.4992     2.0031   0.21610    1.1533
rc_japan              1.5147     0.6602   0.89243    2.5709
rc_netherlands        0.2645     3.7802   0.05975    1.1711
rc_o                  1.2983     0.7702   0.86320    1.9528
rc_peoples.r.china    4.2826     0.2335   2.66400    6.8848
rc_south.korea        1.9569     0.5110   0.86721    4.4157
rc_spain              0.7121     1.4043   0.30215    1.6783
rc_sweden             0.4894     2.0431   0.13413    1.7861
rc_switzerland        0.2370     4.2196   0.02963    1.8958
rc_taiwan             0.5679     1.7608   0.18299    1.7627
rc_turkey             2.2019     0.4542   0.88853    5.4565
rc_uk                 1.3985     0.7150   0.77642    2.5191

Rsquare= 0.059   (max possible= 0.468 )
Likelihood ratio test= 102  on 18 df,   p=9.703e-14
Wald test            = 83.24  on 18 df,   p=2.312e-10
Score (logrank) test = 96.46  on 18 df,   p=9.794e-13


----------------------------------


Effects of country of multi-retracted or first author, classified by misconduct policy

------------results for: corrections

Call:
coxph(formula = Surv(rep(1, 3057L), treat) ~ ORI.legal + ORI.nat + 
    ORI.local + strata(group), method = "exact")

  n= 3057, number of events= 1031 

             coef exp(coef) se(coef)     z Pr(>|z|)  
ORI.legal 0.19909   1.22030  0.11724 1.698   0.0895 .
ORI.nat   0.08238   1.08587  0.11115 0.741   0.4586  
ORI.local 0.02058   1.02080  0.13205 0.156   0.8761  
---
Signif. codes:  0 ‘***’ 0.001 ‘**’ 0.01 ‘*’ 0.05 ‘.’ 0.1 ‘ ’ 1

          exp(coef) exp(-coef) lower .95 upper .95
ORI.legal     1.220     0.8195    0.9698     1.536
ORI.nat       1.086     0.9209    0.8733     1.350
ORI.local     1.021     0.9796    0.7880     1.322

Rsquare= 0.001   (max possible= 0.514 )
Likelihood ratio test= 3.27  on 3 df,   p=0.3521
Wald test            = 3.27  on 3 df,   p=0.352
Score (logrank) test = 3.27  on 3 df,   p=0.3513


------------results for: retractions

Call:
coxph(formula = Surv(rep(1, 1666L), r.treat) ~ r.ORI.legal + 
    r.ORI.nat + r.ORI.local + strata(r.group), method = "exact")

  n= 1666, number of events= 491 

               coef exp(coef) se(coef)      z Pr(>|z|)    
r.ORI.legal -0.6076    0.5447   0.1738 -3.496 0.000473 ***
r.ORI.nat   -0.2721    0.7618   0.1584 -1.718 0.085810 .  
r.ORI.local -0.6651    0.5142   0.1923 -3.458 0.000544 ***
---
Signif. codes:  0 ‘***’ 0.001 ‘**’ 0.01 ‘*’ 0.05 ‘.’ 0.1 ‘ ’ 1

            exp(coef) exp(-coef) lower .95 upper .95
r.ORI.legal    0.5447      1.836    0.3874    0.7657
r.ORI.nat      0.7618      1.313    0.5585    1.0391
r.ORI.local    0.5142      1.945    0.3527    0.7497

Rsquare= 0.011   (max possible= 0.468 )
Likelihood ratio test= 18.97  on 3 df,   p=0.0002776
Wald test            = 18.43  on 3 df,   p=0.000358
Score (logrank) test = 18.77  on 3 df,   p=0.0003046


----------------------------------


Effects of country of multi-retracted or first author, classified by type of academic culture (see text for references)

------------results for: corrections

Call:
coxph(formula = Surv(rep(1, 3057L), treat) ~ german.dev + intermediate + 
    anglo.reg + strata(group), method = "exact")

  n= 3057, number of events= 1031 

                 coef exp(coef) se(coef)      z Pr(>|z|)
german.dev    0.18532   1.20361  0.20164  0.919    0.358
intermediate -0.02099   0.97923  0.15303 -0.137    0.891
anglo.reg     0.08162   1.08504  0.09339  0.874    0.382

             exp(coef) exp(-coef) lower .95 upper .95
german.dev      1.2036     0.8308    0.8107     1.787
intermediate    0.9792     1.0212    0.7255     1.322
anglo.reg       1.0850     0.9216    0.9035     1.303

Rsquare= 0   (max possible= 0.514 )
Likelihood ratio test= 1.52  on 3 df,   p=0.6778
Wald test            = 1.52  on 3 df,   p=0.6767
Score (logrank) test = 1.53  on 3 df,   p=0.6762


------------results for: retractions

Call:
coxph(formula = Surv(rep(1, 1666L), r.treat) ~ r.german.dev + 
    r.intermediate + r.anglo.reg + strata(r.group), method = "exact")

  n= 1666, number of events= 491 

                  coef exp(coef) se(coef)      z Pr(>|z|)  
r.german.dev    0.1574    1.1705   0.2343  0.672   0.5016  
r.intermediate  0.1240    1.1321   0.2028  0.612   0.5408  
r.anglo.reg    -0.2473    0.7809   0.1482 -1.669   0.0951 .
---
Signif. codes:  0 ‘***’ 0.001 ‘**’ 0.01 ‘*’ 0.05 ‘.’ 0.1 ‘ ’ 1

               exp(coef) exp(-coef) lower .95 upper .95
r.german.dev      1.1705     0.8544    0.7395     1.853
r.intermediate    1.1321     0.8833    0.7607     1.685
r.anglo.reg       0.7809     1.2806    0.5841     1.044

Rsquare= 0.003   (max possible= 0.468 )
Likelihood ratio test= 4.86  on 3 df,   p=0.1822
Wald test            = 4.82  on 3 df,   p=0.1858
Score (logrank) test = 4.84  on 3 df,   p=0.1836


----------------------------------


Effects of country of multi-retracted or first author, classified by publication incentives policy

------------results for: corrections

Call:
coxph(formula = Surv(rep(1, 3057L), treat) ~ cash + career + 
    inst.inc + strata(group), method = "exact")

  n= 3057, number of events= 1031 

            coef exp(coef) se(coef)     z Pr(>|z|)
cash     0.10593   1.11175  0.34250 0.309    0.757
career   0.08515   1.08888  0.09414 0.905    0.366
inst.inc 0.02868   1.02910  0.12222 0.235    0.814

         exp(coef) exp(-coef) lower .95 upper .95
cash         1.112     0.8995    0.5682     2.175
career       1.089     0.9184    0.9054     1.310
inst.inc     1.029     0.9717    0.8099     1.308

Rsquare= 0   (max possible= 0.514 )
Likelihood ratio test= 0.88  on 3 df,   p=0.8309
Wald test            = 0.88  on 3 df,   p=0.8307
Score (logrank) test = 0.88  on 3 df,   p=0.8306


------------results for: retractions

Call:
coxph(formula = Surv(rep(1, 1666L), r.treat) ~ r.cash + r.career + 
    r.inst.inc + strata(r.group), method = "exact")

  n= 1666, number of events= 491 

              coef exp(coef) se(coef)      z Pr(>|z|)  
r.cash      0.2709    1.3111   0.3299  0.821   0.4116  
r.career   -0.2619    0.7696   0.1383 -1.893   0.0583 .
r.inst.inc -0.3005    0.7405   0.1907 -1.576   0.1151  
---
Signif. codes:  0 ‘***’ 0.001 ‘**’ 0.01 ‘*’ 0.05 ‘.’ 0.1 ‘ ’ 1

           exp(coef) exp(-coef) lower .95 upper .95
r.cash        1.3111     0.7627    0.6868     2.503
r.career      0.7696     1.2994    0.5868     1.009
r.inst.inc    0.7405     1.3505    0.5096     1.076

Rsquare= 0.004   (max possible= 0.468 )
Likelihood ratio test= 6.06  on 3 df,   p=0.1086
Wald test            = 6.02  on 3 df,   p=0.1108
Score (logrank) test = 6.06  on 3 df,   p=0.1088


----------------------------------


Effects of individual and study characteristics of  multi-retracted or first  author, univariable analyses

------------results for: corrections

              var    coef exp.coef. se.coef.       z Pr...z..
1       n authors   0.398    1.4888   0.1925  2.0677   0.0387
2   country/n aut  0.0501    1.0514   0.2773  0.1806   0.8567
3  at publication  0.0378    1.0386   0.0797  0.4745   0.6351
4     at corr/ret  0.0732     1.076   0.0891  0.8218   0.4112
5        n papers  0.0424    1.0433   0.0716  0.5924   0.5536
6   pap. per year -0.0345     0.966   0.1796 -0.1924   0.8474
7        tot cits  0.0981    1.1031   0.0447  2.1963   0.0281
8         av cits  0.3786    1.4602    0.104  3.6395    3e-04
9    av norm cits  0.7448    2.1061   0.2353  3.1659   0.0015
10 av jour impact  1.3238    3.7576   0.4524  2.9262   0.0034
11    prop top 10  1.4424    4.2308    0.663  2.1754   0.0296
12              f -0.0015    0.9985   0.0869 -0.0169   0.9865
13         unisex  0.1948    1.2151   0.2419  0.8054   0.4206
14            n/a -0.1743    0.8401   0.1383 -1.2601   0.2076


------------results for: retractions

              var    coef exp.coef. se.coef.       z Pr...z..
1       n authors -0.1085    0.8972   0.2738 -0.3962   0.6919
2   country/n aut  0.4534    1.5736    0.359  1.2627   0.2067
3  at publication -0.3841     0.681   0.1195 -3.2157   0.0013
4     at corr/ret -0.4697    0.6252   0.1626 -2.8884   0.0039
5        n papers -0.1949    0.8229   0.0988 -1.9736   0.0484
6   pap. per year -0.0669    0.9353    0.224 -0.2986   0.7652
7        tot cits -0.1463    0.8639    0.064 -2.2882   0.0221
8         av cits -0.2249    0.7986   0.1549 -1.4521   0.1465
9    av norm cits -0.9417      0.39    0.382 -2.4652   0.0137
10 av jour impact -1.2678    0.2814   0.6363 -1.9926   0.0463
11    prop top 10  -1.441    0.2367   1.0724 -1.3437    0.179
12              f -0.2245    0.7989   0.1301 -1.7263   0.0843
13         unisex  0.2588    1.2954    0.483  0.5359    0.592
14            n/a -0.2211    0.8016   0.1774 -1.2468   0.2125


----------------------------------


Multivariable analysis for country and characteristics of multi-retracted or first author

------------results for: corrections

Call:
coxph(formula = Surv(rep(1, 3057L), treat) ~ pages + authors + 
    countries + age.then + prod + mnjs + gender_ + c_ + strata(group), 
    method = "exact")

  n= 2988, number of events= 1005 
   (69 observations deleted due to missingness)

                       coef exp(coef)  se(coef)      z Pr(>|z|)    
pages              1.301417  3.674500  0.233311  5.578 2.43e-08 ***
authors            0.284303  1.328835  0.207976  1.367   0.1716    
countries          0.422287  1.525447  0.392746  1.075   0.2823    
age.then           0.023896  1.024184  0.090520  0.264   0.7918    
prod              -0.012221  0.987853  0.208057 -0.059   0.9532    
mnjs               1.192651  3.295807  0.483782  2.465   0.0137 *  
gender_F          -0.033772  0.966792  0.094458 -0.358   0.7207    
gender_UNI         0.154535  1.167115  0.250394  0.617   0.5371    
gender_UNK        -0.165636  0.847354  0.145585 -1.138   0.2552    
c_australia        0.082894  1.086426  0.246894  0.336   0.7371    
c_brazil          -0.235261  0.790365  0.340567 -0.691   0.4897    
c_canada          -0.084603  0.918877  0.221922 -0.381   0.7030    
c_france           0.104970  1.110677  0.223398  0.470   0.6384    
c_germany         -0.278998  0.756541  0.206384 -1.352   0.1764    
c_india           -0.298497  0.741932  0.298701 -0.999   0.3176    
c_italy           -0.300937  0.740125  0.256334 -1.174   0.2404    
c_japan            0.145859  1.157033  0.225524  0.647   0.5178    
c_netherlands     -0.008713  0.991325  0.294051 -0.030   0.9764    
c_o                0.101217  1.106517  0.142605  0.710   0.4778    
c_peoples.r.china -0.322221  0.724538  0.204122 -1.579   0.1144    
c_south.korea     -0.146226  0.863962  0.302768 -0.483   0.6291    
c_spain            0.034213  1.034805  0.238337  0.144   0.8859    
c_sweden           0.090764  1.095010  0.362203  0.251   0.8021    
c_switzerland     -0.418389  0.658106  0.343607 -1.218   0.2234    
c_taiwan           0.013506  1.013598  0.353263  0.038   0.9695    
c_turkey           0.039133  1.039909  0.394989  0.099   0.9211    
c_uk              -0.175701  0.838869  0.182081 -0.965   0.3346    
---
Signif. codes:  0 ‘***’ 0.001 ‘**’ 0.01 ‘*’ 0.05 ‘.’ 0.1 ‘ ’ 1

                  exp(coef) exp(-coef) lower .95 upper .95
pages                3.6745     0.2721    2.3260     5.805
authors              1.3288     0.7525    0.8840     1.998
countries            1.5254     0.6555    0.7065     3.294
age.then             1.0242     0.9764    0.8577     1.223
prod                 0.9879     1.0123    0.6570     1.485
mnjs                 3.2958     0.3034    1.2769     8.507
gender_F             0.9668     1.0343    0.8034     1.163
gender_UNI           1.1671     0.8568    0.7145     1.907
gender_UNK           0.8474     1.1801    0.6370     1.127
c_australia          1.0864     0.9204    0.6696     1.763
c_brazil             0.7904     1.2652    0.4054     1.541
c_canada             0.9189     1.0883    0.5948     1.420
c_france             1.1107     0.9004    0.7169     1.721
c_germany            0.7565     1.3218    0.5048     1.134
c_india              0.7419     1.3478    0.4132     1.332
c_italy              0.7401     1.3511    0.4478     1.223
c_japan              1.1570     0.8643    0.7437     1.800
c_netherlands        0.9913     1.0088    0.5571     1.764
c_o                  1.1065     0.9037    0.8367     1.463
c_peoples.r.china    0.7245     1.3802    0.4856     1.081
c_south.korea        0.8640     1.1575    0.4773     1.564
c_spain              1.0348     0.9664    0.6486     1.651
c_sweden             1.0950     0.9132    0.5384     2.227
c_switzerland        0.6581     1.5195    0.3356     1.291
c_taiwan             1.0136     0.9866    0.5072     2.026
c_turkey             1.0399     0.9616    0.4795     2.255
c_uk                 0.8389     1.1921    0.5871     1.199

Rsquare= 0.021   (max possible= 0.509 )
Likelihood ratio test= 63.89  on 27 df,   p=7.982e-05
Wald test            = 58.44  on 27 df,   p=0.0004209
Score (logrank) test = 61.55  on 27 df,   p=0.0001649


------------results for: retractions

Call:
coxph(formula = Surv(rep(1, 1666L), r.treat) ~ r.pages + r.authors + 
    r.countries + r.age.then + r.prod + r.mnjs + r.gender_ + 
    rc_ + strata(r.group), method = "exact")

  n= 1644, number of events= 485 
   (22 observations deleted due to missingness)

                       coef exp(coef) se(coef)      z Pr(>|z|)    
r.pages             0.77016   2.16010  0.36135  2.131 0.033061 *  
r.authors          -0.32305   0.72394  0.31596 -1.022 0.306572    
r.countries         0.32648   1.38607  0.44402  0.735 0.462178    
r.age.then         -0.31004   0.73342  0.15523 -1.997 0.045795 *  
r.prod              0.05951   1.06132  0.29147  0.204 0.838205    
r.mnjs             -0.40792   0.66503  0.72829 -0.560 0.575403    
r.gender_F         -0.19328   0.82425  0.14558 -1.328 0.184311    
r.gender_UNI        0.65407   1.92336  0.54866  1.192 0.233208    
r.gender_UNK       -0.30188   0.73943  0.19688 -1.533 0.125194    
rc_australia        0.97744   2.65765  0.38698  2.526 0.011544 *  
rc_brazil          -0.85219   0.42648  0.80579 -1.058 0.290243    
rc_canada          -0.24399   0.78349  0.41405 -0.589 0.555678    
rc_france          -1.20337   0.30018  0.57321 -2.099 0.035786 *  
rc_germany          0.68622   1.98619  0.30499  2.250 0.024450 *  
rc_india            1.15572   3.17631  0.31898  3.623 0.000291 ***
rc_italy           -0.53089   0.58808  0.43989 -1.207 0.227485    
rc_japan            0.40067   1.49282  0.29056  1.379 0.167903    
rc_netherlands     -1.26996   0.28084  0.76263 -1.665 0.095864 .  
rc_o                0.36320   1.43793  0.22871  1.588 0.112281    
rc_peoples.r.china  1.40791   4.08740  0.26109  5.392 6.95e-08 ***
rc_south.korea      0.75354   2.12450  0.43137  1.747 0.080662 .  
rc_spain           -0.26832   0.76466  0.44088 -0.609 0.542785    
rc_sweden          -0.84691   0.42874  0.67907 -1.247 0.212336    
rc_switzerland     -1.51245   0.22037  1.07562 -1.406 0.159691    
rc_taiwan          -0.47393   0.62255  0.58384 -0.812 0.416932    
rc_turkey           0.87712   2.40397  0.48314  1.815 0.069455 .  
rc_uk               0.33251   1.39446  0.30814  1.079 0.280547    
---
Signif. codes:  0 ‘***’ 0.001 ‘**’ 0.01 ‘*’ 0.05 ‘.’ 0.1 ‘ ’ 1

                   exp(coef) exp(-coef) lower .95 upper .95
r.pages               2.1601     0.4629   1.06389    4.3858
r.authors             0.7239     1.3813   0.38973    1.3448
r.countries           1.3861     0.7215   0.58054    3.3093
r.age.then            0.7334     1.3635   0.54102    0.9942
r.prod                1.0613     0.9422   0.59944    1.8791
r.mnjs                0.6650     1.5037   0.15956    2.7718
r.gender_F            0.8243     1.2132   0.61964    1.0964
r.gender_UNI          1.9234     0.5199   0.65621    5.6374
r.gender_UNK          0.7394     1.3524   0.50270    1.0876
rc_australia          2.6576     0.3763   1.24479    5.6741
rc_brazil             0.4265     2.3448   0.08790    2.0691
rc_canada             0.7835     1.2763   0.34801    1.7639
rc_france             0.3002     3.3313   0.09760    0.9232
rc_germany            1.9862     0.5035   1.09248    3.6110
rc_india              3.1763     0.3148   1.69983    5.9353
rc_italy              0.5881     1.7004   0.24832    1.3928
rc_japan              1.4928     0.6699   0.84467    2.6383
rc_netherlands        0.2808     3.5607   0.06300    1.2520
rc_o                  1.4379     0.6954   0.91845    2.2512
rc_peoples.r.china    4.0874     0.2447   2.45022    6.8185
rc_south.korea        2.1245     0.4707   0.91217    4.9481
rc_spain              0.7647     1.3078   0.32225    1.8145
rc_sweden             0.4287     2.3324   0.11328    1.6226
rc_switzerland        0.2204     4.5378   0.02677    1.8144
rc_taiwan             0.6225     1.6063   0.19825    1.9550
rc_turkey             2.4040     0.4160   0.93256    6.1970
rc_uk                 1.3945     0.7171   0.76229    2.5509

Rsquare= 0.068   (max possible= 0.465 )
Likelihood ratio test= 115  on 27 df,   p=7.803e-13
Wald test            = 92.47  on 27 df,   p=4.288e-09
Score (logrank) test = 107.3  on 27 df,   p=1.564e-11


Effects of individual and study characteristics of  multi-retracted or first  author, USA authors only

------------results for: corrections

              var    coef exp.coef. se.coef.       z Pr...z..
1       n authors  0.2024    1.2243   0.4816  0.4202   0.6743
2   country/n aut -0.4622    0.6299     0.94 -0.4917   0.6229
3  at publication   0.441    1.5543   0.1998  2.2069   0.0273
4     at corr/ret   0.559     1.749   0.2255  2.4791   0.0132
5        n papers  0.2855    1.3305   0.1767   1.616   0.1061
6   pap. per year -0.0123    0.9878   0.4585 -0.0267   0.9787
7        tot cits  0.3195    1.3764    0.114  2.8028   0.0051
8         av cits  0.7608    2.1399   0.2672  2.8469   0.0044
9    av norm cits  1.0844    2.9578   0.5753  1.8849   0.0594
10 av jour impact   1.447    4.2502   1.1412   1.268   0.2048
11    prop top 10  1.6054    4.9798   1.5656  1.0254   0.3052
12              f  0.0802    1.0835   0.2202   0.364   0.7158
13         unisex  0.7013    2.0163   0.5539   1.266   0.2055
14            n/a  -0.235    0.7906   0.4268 -0.5506   0.5819


------------results for: retractions

              var    coef     exp.coef.  se.coef.       z Pr...z..
1       n authors -0.1669        0.8463    0.6667 -0.2504   0.8023
2   country/n aut  0.8773        2.4043    1.1617  0.7551   0.4502
3  at publication -0.6178        0.5391    0.3251 -1.9006   0.0573
4     at corr/ret -1.0232        0.3595    0.5014 -2.0406   0.0413
5        n papers -0.4705        0.6247    0.2723 -1.7279    0.084
6   pap. per year -0.5546        0.5743    0.6497 -0.8536   0.3933
7        tot cits -0.4431         0.642    0.1994 -2.2227   0.0262
8         av cits -1.4099        0.2442    0.6015  -2.344   0.0191
9    av norm cits -2.9639        0.0516    1.2542 -2.3631   0.0181
10 av jour impact  0.3253        1.3844     1.938  0.1678   0.8667
11    prop top 10 -4.2596        0.0141    2.7054 -1.5745   0.1154
12              f -0.3615        0.6966    0.3701 -0.9767   0.3287
13         unisex 17.8414 56030346.1629 8968.2639   0.002   0.9984
14            n/a -0.4309        0.6499    0.5781 -0.7454   0.4561


----------------------------------


-------------------------------------------------------------------------------------------
---------------MAIN ANALYSIS - NUMBER OF RETRACTIONS PER AUTHOR ----------------------
-------------------------------------------------------------------------------------------
------------ Outputs of generalized linear models, effects of  multi-retracted or first  author characteristics ------------

Predictors of country and characteristics of  multi-retracted or first authors 

------------results for: country


Call:
glm(formula = a.p.r[a.p.r > 0] ~ a.country[a.p.r > 0], family = quasipoisson)

Deviance Residuals: 
    Min       1Q   Median       3Q      Max  
-2.4247  -0.4700  -0.2379   0.0000   8.7225  

Coefficients:
                                    Estimate Std. Error t value Pr(>|t|)    
(Intercept)                          0.43592    0.12649   3.446 0.000627 ***
a.country[a.p.r > 0]australia       -0.29282    0.41951  -0.698 0.485566    
a.country[a.p.r > 0]brazil           1.17351    0.50595   2.319 0.020865 *  
a.country[a.p.r > 0]canada          -0.09945    0.59903  -0.166 0.868221    
a.country[a.p.r > 0]france          -0.43592    0.70425  -0.619 0.536267    
a.country[a.p.r > 0]germany          1.30027    0.16561   7.852 3.68e-14 ***
a.country[a.p.r > 0]india           -0.20708    0.26559  -0.780 0.436023    
a.country[a.p.r > 0]italy           -0.03046    0.46474  -0.066 0.947776    
a.country[a.p.r > 0]japan            1.16168    0.17402   6.676 8.09e-11 ***
a.country[a.p.r > 0]netherlands      0.25722    1.10268   0.233 0.815669    
a.country[a.p.r > 0]o               -0.25360    0.22210  -1.142 0.254198    
a.country[a.p.r > 0]peoples.r.china -0.10690    0.19603  -0.545 0.585823    
a.country[a.p.r > 0]south.korea     -0.43592    0.46474  -0.938 0.348804    
a.country[a.p.r > 0]spain           -0.43592    0.56212  -0.776 0.438493    
a.country[a.p.r > 0]sweden          -0.43592    1.10268  -0.395 0.692806    
a.country[a.p.r > 0]switzerland     -0.43592    1.55429  -0.280 0.779263    
a.country[a.p.r > 0]taiwan          -0.43592    0.90329  -0.483 0.629644    
a.country[a.p.r > 0]turkey          -0.43592    0.50595  -0.862 0.389414    
a.country[a.p.r > 0]uk              -0.21278    0.36877  -0.577 0.564256    
---
Signif. codes:  0 ‘***’ 0.001 ‘**’ 0.01 ‘*’ 0.05 ‘.’ 0.1 ‘ ’ 1

(Dispersion parameter for quasipoisson family taken to be 2.399826)

    Null deviance: 1038.76  on 425  degrees of freedom
Residual deviance:  664.05  on 407  degrees of freedom
  (47 observations deleted due to missingness)
AIC: NA

Number of Fisher Scoring iterations: 5


------------results for: countries with any research integrity policy


Call:
glm(formula = a.p.r[a.p.r > 0] ~ a.any.rio[a.p.r > 0], family = quasipoisson)

Deviance Residuals: 
    Min       1Q   Median       3Q      Max  
-1.0441  -1.0441  -0.2877  -0.2685  11.4988  

Coefficients:
                     Estimate Std. Error t value Pr(>|t|)    
(Intercept)            0.2570     0.1562   1.645 0.100680    
a.any.rio[a.p.r > 0]   0.6330     0.1788   3.541 0.000443 ***
---
Signif. codes:  0 ‘***’ 0.001 ‘**’ 0.01 ‘*’ 0.05 ‘.’ 0.1 ‘ ’ 1

(Dispersion parameter for quasipoisson family taken to be 4.952423)

    Null deviance: 1038.76  on 425  degrees of freedom
Residual deviance:  970.12  on 424  degrees of freedom
  (47 observations deleted due to missingness)
AIC: NA

Number of Fisher Scoring iterations: 5


------------results for: countries with any publication incentive policy


Call:
glm(formula = a.p.r[a.p.r > 0] ~ a.any.inc[a.p.r > 0], family = quasipoisson)

Deviance Residuals: 
    Min       1Q   Median       3Q      Max  
-0.9189  -0.9189  -0.6780  -0.6780  11.7750  

Coefficients:
                     Estimate Std. Error t value Pr(>|t|)    
(Intercept)            0.6093     0.1165   5.231 2.65e-07 ***
a.any.inc[a.p.r > 0]   0.1879     0.1636   1.149    0.251    
---
Signif. codes:  0 ‘***’ 0.001 ‘**’ 0.01 ‘*’ 0.05 ‘.’ 0.1 ‘ ’ 1

(Dispersion parameter for quasipoisson family taken to be 5.738823)

    Null deviance: 1038.8  on 425  degrees of freedom
Residual deviance: 1031.2  on 424  degrees of freedom
  (47 observations deleted due to missingness)
AIC: NA

Number of Fisher Scoring iterations: 5


------------results for: effects of career length at time of retraction


Call:
glm(formula = a.p.r[a.p.r > 0] ~ a.age[a.p.r > 0], family = quasipoisson)

Deviance Residuals: 
    Min       1Q   Median       3Q      Max  
-1.5508  -0.8888  -0.5456  -0.1409  10.5960  

Coefficients:
                 Estimate Std. Error t value Pr(>|t|)    
(Intercept)       -0.1365     0.2133  -0.640    0.522    
a.age[a.p.r > 0]   0.9110     0.2059   4.424 1.23e-05 ***
---
Signif. codes:  0 ‘***’ 0.001 ‘**’ 0.01 ‘*’ 0.05 ‘.’ 0.1 ‘ ’ 1

(Dispersion parameter for quasipoisson family taken to be 4.414424)

    Null deviance: 1038.8  on 425  degrees of freedom
Residual deviance:  949.4  on 424  degrees of freedom
  (47 observations deleted due to missingness)
AIC: NA

Number of Fisher Scoring iterations: 6


------------results for: effects of career length at time of publication of retracted paper


Call:
glm(formula = a.p.r[a.p.r > 0] ~ a.age.then[a.p.r > 0], family = quasipoisson)

Deviance Residuals: 
    Min       1Q   Median       3Q      Max  
-1.1973  -0.8956  -0.6967  -0.4869  11.2677  

Coefficients:
                      Estimate Std. Error t value Pr(>|t|)   
(Intercept)             0.4504     0.1468   3.069  0.00229 **
a.age.then[a.p.r > 0]   0.3646     0.1715   2.126  0.03412 * 
---
Signif. codes:  0 ‘***’ 0.001 ‘**’ 0.01 ‘*’ 0.05 ‘.’ 0.1 ‘ ’ 1

(Dispersion parameter for quasipoisson family taken to be 5.276067)

    Null deviance: 1038.8  on 425  degrees of freedom
Residual deviance: 1014.8  on 424  degrees of freedom
  (47 observations deleted due to missingness)
AIC: NA

Number of Fisher Scoring iterations: 6


------------results for: effects of gender


Call:
glm(formula = a.p.r[a.p.r > 0] ~ a.gender_[a.p.r > 0], family = quasipoisson)

Deviance Residuals: 
    Min       1Q   Median       3Q      Max  
-0.8366  -0.8366  -0.7934  -0.6515  11.9593  

Coefficients:
                        Estimate Std. Error t value Pr(>|t|)    
(Intercept)              0.73448    0.10824   6.786 3.92e-11 ***
a.gender_[a.p.r > 0]F   -0.03349    0.18526  -0.181    0.857    
a.gender_[a.p.r > 0]UNI -0.48316    0.80918  -0.597    0.551    
a.gender_[a.p.r > 0]UNK -0.14669    0.26491  -0.554    0.580    
---
Signif. codes:  0 ‘***’ 0.001 ‘**’ 0.01 ‘*’ 0.05 ‘.’ 0.1 ‘ ’ 1

(Dispersion parameter for quasipoisson family taken to be 5.787564)

    Null deviance: 1038.8  on 425  degrees of freedom
Residual deviance: 1034.8  on 422  degrees of freedom
  (47 observations deleted due to missingness)
AIC: NA

Number of Fisher Scoring iterations: 5


------------results for: total number of publications


Call:
glm(formula = a.p.r[a.p.r > 0] ~ a.p[a.p.r > 0], family = quasipoisson)

Deviance Residuals: 
    Min       1Q   Median       3Q      Max  
-3.2554  -0.8806  -0.4061  -0.1146   9.2099  

Coefficients:
               Estimate Std. Error t value Pr(>|t|)    
(Intercept)     -0.2174     0.1620  -1.342     0.18    
a.p[a.p.r > 0]   0.7073     0.1041   6.795 3.68e-11 ***
---
Signif. codes:  0 ‘***’ 0.001 ‘**’ 0.01 ‘*’ 0.05 ‘.’ 0.1 ‘ ’ 1

(Dispersion parameter for quasipoisson family taken to be 3.567896)

    Null deviance: 1038.76  on 425  degrees of freedom
Residual deviance:  879.96  on 424  degrees of freedom
  (47 observations deleted due to missingness)
AIC: NA

Number of Fisher Scoring iterations: 6


------------results for: number of publications per year of active career


Call:
glm(formula = a.p.r[a.p.r > 0] ~ a.prod[a.p.r > 0], family = quasipoisson)

Deviance Residuals: 
    Min       1Q   Median       3Q      Max  
-2.9301  -0.8909  -0.5292  -0.0929   9.9412  

Coefficients:
                  Estimate Std. Error t value Pr(>|t|)    
(Intercept)        0.41805    0.09395   4.450 1.10e-05 ***
a.prod[a.p.r > 0]  0.86273    0.15782   5.466 7.86e-08 ***
---
Signif. codes:  0 ‘***’ 0.001 ‘**’ 0.01 ‘*’ 0.05 ‘.’ 0.1 ‘ ’ 1

(Dispersion parameter for quasipoisson family taken to be 3.999831)

    Null deviance: 1038.76  on 425  degrees of freedom
Residual deviance:  917.56  on 424  degrees of freedom
  (47 observations deleted due to missingness)
AIC: NA

Number of Fisher Scoring iterations: 6


------------results for: total citation score


Call:
glm(formula = a.p.r[a.p.r > 0] ~ a.tcs[a.p.r > 0], family = quasipoisson)

Deviance Residuals: 
    Min       1Q   Median       3Q      Max  
-2.4252  -0.8720  -0.4470  -0.0334  10.0078  

Coefficients:
                 Estimate Std. Error t value Pr(>|t|)    
(Intercept)      -0.31510    0.18578  -1.696   0.0906 .  
a.tcs[a.p.r > 0]  0.44759    0.07031   6.366 5.06e-10 ***
---
Signif. codes:  0 ‘***’ 0.001 ‘**’ 0.01 ‘*’ 0.05 ‘.’ 0.1 ‘ ’ 1

(Dispersion parameter for quasipoisson family taken to be 3.729265)

    Null deviance: 1038.76  on 425  degrees of freedom
Residual deviance:  883.71  on 424  degrees of freedom
  (47 observations deleted due to missingness)
AIC: NA

Number of Fisher Scoring iterations: 6


------------results for: mean citation score


Call:
glm(formula = a.p.r[a.p.r > 0] ~ a.mcs[a.p.r > 0], family = quasipoisson)

Deviance Residuals: 
    Min       1Q   Median       3Q      Max  
-1.6437  -0.9078  -0.5978  -0.2726  11.8342  

Coefficients:
                 Estimate Std. Error t value Pr(>|t|)   
(Intercept)       0.08987    0.21468   0.419  0.67569   
a.mcs[a.p.r > 0]  0.56756    0.17670   3.212  0.00142 **
---
Signif. codes:  0 ‘***’ 0.001 ‘**’ 0.01 ‘*’ 0.05 ‘.’ 0.1 ‘ ’ 1

(Dispersion parameter for quasipoisson family taken to be 5.216941)

    Null deviance: 1038.76  on 425  degrees of freedom
Residual deviance:  983.61  on 424  degrees of freedom
  (47 observations deleted due to missingness)
AIC: NA

Number of Fisher Scoring iterations: 6


------------results for: mean normalized citation score


Call:
glm(formula = a.p.r[a.p.r > 0] ~ a.mncs[a.p.r > 0], family = quasipoisson)

Deviance Residuals: 
    Min       1Q   Median       3Q      Max  
-1.1268  -0.8241  -0.7353  -0.6043  12.0852  

Coefficients:
                  Estimate Std. Error t value Pr(>|t|)   
(Intercept)         0.5491     0.1767   3.107  0.00202 **
a.mncs[a.p.r > 0]   0.5269     0.5337   0.987  0.32410   
---
Signif. codes:  0 ‘***’ 0.001 ‘**’ 0.01 ‘*’ 0.05 ‘.’ 0.1 ‘ ’ 1

(Dispersion parameter for quasipoisson family taken to be 5.833718)

    Null deviance: 1038.8  on 425  degrees of freedom
Residual deviance: 1033.1  on 424  degrees of freedom
  (47 observations deleted due to missingness)
AIC: NA

Number of Fisher Scoring iterations: 5


------------results for: mean normalized journal impact factor


Call:
glm(formula = a.p.r[a.p.r > 0] ~ a.mnjs[a.p.r > 0], family = quasipoisson)

Deviance Residuals: 
    Min       1Q   Median       3Q      Max  
-0.8877  -0.7961  -0.7854  -0.7684  12.0777  

Coefficients:
                  Estimate Std. Error t value Pr(>|t|)   
(Intercept)        0.67223    0.21141   3.180  0.00158 **
a.mnjs[a.p.r > 0]  0.09138    0.63506   0.144  0.88565   
---
Signif. codes:  0 ‘***’ 0.001 ‘**’ 0.01 ‘*’ 0.05 ‘.’ 0.1 ‘ ’ 1

(Dispersion parameter for quasipoisson family taken to be 5.859904)

    Null deviance: 1038.8  on 425  degrees of freedom
Residual deviance: 1038.6  on 424  degrees of freedom
  (47 observations deleted due to missingness)
AIC: NA

Number of Fisher Scoring iterations: 5


------------results for: proportion of articles in top-10 journals


Call:
glm(formula = a.p.r[a.p.r > 0] ~ a.pp_top_10[a.p.r > 0], family = quasipoisson)

Deviance Residuals: 
    Min       1Q   Median       3Q      Max  
-0.8039  -0.8039  -0.7915  -0.7563  12.0517  

Coefficients:
                       Estimate Std. Error t value Pr(>|t|)    
(Intercept)              0.7092     0.1040   6.818 3.18e-11 ***
a.pp_top_10[a.p.r > 0]  -0.2119     1.4994  -0.141    0.888    
---
Signif. codes:  0 ‘***’ 0.001 ‘**’ 0.01 ‘*’ 0.05 ‘.’ 0.1 ‘ ’ 1

(Dispersion parameter for quasipoisson family taken to be 5.840602)

    Null deviance: 1038.8  on 425  degrees of freedom
Residual deviance: 1038.6  on 424  degrees of freedom
  (47 observations deleted due to missingness)
AIC: NA

Number of Fisher Scoring iterations: 5


------------------------------------------------------------------------------------------------------------------------------------------------------------------------------------------------------------------------------------------------------------------


-------------------------------------------------------------------------------------------
---------------MAIN ANALYSIS - PROBABILITIES TO AUTHOR A CORRECTED OR A RETRACTED PAPER -----------------
-------------------------------------------------------------------------------------------

------------ Conditional logistic regression outputs, data for  multi-retracted or last  author  ------------


Effects of country of multi-retracted or last author

------------results for: corrections

Call:
coxph(formula = Surv(rep(1, 3025L), treat) ~ c_ + strata(group), 
    method = "exact")

  n= 3025, number of events= 1018 

                      coef exp(coef) se(coef)      z Pr(>|z|)
c_australia       -0.16230   0.85019  0.24835 -0.654    0.513
c_brazil          -0.07620   0.92663  0.33094 -0.230    0.818
c_canada          -0.06608   0.93606  0.21286 -0.310    0.756
c_france           0.06160   1.06354  0.21197  0.291    0.771
c_germany         -0.21400   0.80735  0.19492 -1.098    0.272
c_india           -0.34766   0.70634  0.30094 -1.155    0.248
c_italy           -0.24101   0.78584  0.24744 -0.974    0.330
c_japan           -0.08768   0.91605  0.22230 -0.394    0.693
c_netherlands      0.06568   1.06789  0.29902  0.220    0.826
c_o                0.01826   1.01843  0.13589  0.134    0.893
c_peoples.r.china -0.30121   0.73992  0.20046 -1.503    0.133
c_south.korea     -0.16024   0.85194  0.28558 -0.561    0.575
c_spain           -0.11761   0.88904  0.24936 -0.472    0.637
c_sweden           0.13583   1.14549  0.33832  0.401    0.688
c_switzerland     -0.21352   0.80773  0.34365 -0.621    0.534
c_taiwan           0.03030   1.03076  0.34995  0.087    0.931
c_turkey          -0.03824   0.96249  0.41883 -0.091    0.927
c_uk              -0.04078   0.96004  0.17049 -0.239    0.811

                  exp(coef) exp(-coef) lower .95 upper .95
c_australia          0.8502     1.1762    0.5225     1.383
c_brazil             0.9266     1.0792    0.4844     1.773
c_canada             0.9361     1.0683    0.6168     1.421
c_france             1.0635     0.9403    0.7020     1.611
c_germany            0.8073     1.2386    0.5510     1.183
c_india              0.7063     1.4158    0.3916     1.274
c_italy              0.7858     1.2725    0.4839     1.276
c_japan              0.9160     1.0916    0.5925     1.416
c_netherlands        1.0679     0.9364    0.5943     1.919
c_o                  1.0184     0.9819    0.7803     1.329
c_peoples.r.china    0.7399     1.3515    0.4995     1.096
c_south.korea        0.8519     1.1738    0.4868     1.491
c_spain              0.8890     1.1248    0.5453     1.449
c_sweden             1.1455     0.8730    0.5902     2.223
c_switzerland        0.8077     1.2380    0.4119     1.584
c_taiwan             1.0308     0.9702    0.5191     2.047
c_turkey             0.9625     1.0390    0.4235     2.187
c_uk                 0.9600     1.0416    0.6873     1.341

Rsquare= 0.002   (max possible= 0.511 )
Likelihood ratio test= 6.96  on 18 df,   p=0.9905
Wald test            = 6.84  on 18 df,   p=0.9914
Score (logrank) test = 6.87  on 18 df,   p=0.9912


------------results for: retractions

Call:
coxph(formula = Surv(rep(1, 1641L), r.treat) ~ rc_ + strata(r.group), 
    method = "exact")

  n= 1641, number of events= 483 

                      coef exp(coef) se(coef)      z Pr(>|z|)    
rc_australia        1.1916    3.2922   0.4137  2.880 0.003975 ** 
rc_brazil          -0.4817    0.6177   0.6599 -0.730 0.465394    
rc_canada          -0.4110    0.6630   0.4362 -0.942 0.346124    
rc_france          -0.4595    0.6316   0.4251 -1.081 0.279736    
rc_germany          1.0619    2.8918   0.2802  3.790 0.000151 ***
rc_india            1.2203    3.3883   0.3143  3.883 0.000103 ***
rc_italy           -0.6257    0.5349   0.4490 -1.394 0.163427    
rc_japan            0.1068    1.1128   0.2970  0.360 0.719053    
rc_netherlands     -0.3789    0.6846   0.6020 -0.629 0.529101    
rc_o                0.2899    1.3362   0.2088  1.388 0.164994    
rc_peoples.r.china  1.1806    3.2565   0.2315  5.100 3.39e-07 ***
rc_south.korea      0.6994    2.0126   0.3861  1.811 0.070083 .  
rc_spain           -0.5025    0.6050   0.4435 -1.133 0.257143    
rc_sweden          -0.7744    0.4610   0.6588 -1.176 0.239793    
rc_switzerland     -1.4335    0.2385   1.0689 -1.341 0.179899    
rc_taiwan          -0.2023    0.8169   0.5354 -0.378 0.705544    
rc_turkey           0.7743    2.1690   0.4669  1.658 0.097259 .  
rc_uk              -0.3247    0.7228   0.3503 -0.927 0.354022    
---
Signif. codes:  0 ‘***’ 0.001 ‘**’ 0.01 ‘*’ 0.05 ‘.’ 0.1 ‘ ’ 1

                   exp(coef) exp(-coef) lower .95 upper .95
rc_australia          3.2922     0.3037   1.46329     7.407
rc_brazil             0.6177     1.6188   0.16948     2.252
rc_canada             0.6630     1.5083   0.28196     1.559
rc_france             0.6316     1.5833   0.27451     1.453
rc_germany            2.8918     0.3458   1.66983     5.008
rc_india              3.3883     0.2951   1.83000     6.274
rc_italy              0.5349     1.8696   0.22186     1.290
rc_japan              1.1128     0.8987   0.62171     1.992
rc_netherlands        0.6846     1.4606   0.21040     2.228
rc_o                  1.3362     0.7484   0.88753     2.012
rc_peoples.r.china    3.2565     0.3071   2.06873     5.126
rc_south.korea        2.0126     0.4969   0.94424     4.290
rc_spain              0.6050     1.6529   0.25366     1.443
rc_sweden             0.4610     2.1693   0.12674     1.677
rc_switzerland        0.2385     4.1933   0.02935     1.938
rc_taiwan             0.8169     1.2242   0.28605     2.333
rc_turkey             2.1690     0.4610   0.86862     5.416
rc_uk                 0.7228     1.3836   0.36375     1.436

Rsquare= 0.054   (max possible= 0.464 )
Likelihood ratio test= 90.77  on 18 df,   p=1.048e-11
Wald test            = 79.25  on 18 df,   p=1.161e-09
Score (logrank) test = 88.92  on 18 df,   p=2.256e-11


----------------------------------


Effects of country of multi-retracted or last author, classified by misconduct policy

------------results for: corrections

Call:
coxph(formula = Surv(rep(1, 3025L), treat) ~ ORI.legal + ORI.nat + 
    ORI.local + strata(group), method = "exact")

  n= 3025, number of events= 1018 

              coef exp(coef) se(coef)      z Pr(>|z|)
ORI.legal  0.09802   1.10299  0.11898  0.824    0.410
ORI.nat    0.02381   1.02410  0.11351  0.210    0.834
ORI.local -0.08641   0.91722  0.13894 -0.622    0.534

          exp(coef) exp(-coef) lower .95 upper .95
ORI.legal    1.1030     0.9066    0.8736     1.393
ORI.nat      1.0241     0.9765    0.8198     1.279
ORI.local    0.9172     1.0903    0.6986     1.204

Rsquare= 0.001   (max possible= 0.511 )
Likelihood ratio test= 1.87  on 3 df,   p=0.5993
Wald test            = 1.86  on 3 df,   p=0.6012
Score (logrank) test = 1.87  on 3 df,   p=0.6007


------------results for: retractions

Call:
coxph(formula = Surv(rep(1, 1641L), r.treat) ~ r.ORI.legal + 
    r.ORI.nat + r.ORI.local + strata(r.group), method = "exact")

  n= 1641, number of events= 483 

               coef exp(coef) se(coef)      z Pr(>|z|)   
r.ORI.legal -0.5277    0.5900   0.1706 -3.094  0.00198 **
r.ORI.nat   -0.1620    0.8504   0.1567 -1.034  0.30134   
r.ORI.local -0.5220    0.5933   0.1919 -2.720  0.00652 **
---
Signif. codes:  0 ‘***’ 0.001 ‘**’ 0.01 ‘*’ 0.05 ‘.’ 0.1 ‘ ’ 1

            exp(coef) exp(-coef) lower .95 upper .95
r.ORI.legal    0.5900      1.695    0.4223    0.8242
r.ORI.nat      0.8504      1.176    0.6255    1.1563
r.ORI.local    0.5933      1.685    0.4073    0.8642

Rsquare= 0.009   (max possible= 0.464 )
Likelihood ratio test= 14.09  on 3 df,   p=0.002779
Wald test            = 13.8  on 3 df,   p=0.003183
Score (logrank) test = 13.98  on 3 df,   p=0.002927


----------------------------------


Effects of country of multi-retracted or last author, classified by type of academic culture (see text for references)

------------results for: corrections

Call:
coxph(formula = Surv(rep(1, 3025L), treat) ~ german.dev + intermediate + 
    anglo.reg + strata(group), method = "exact")

  n= 3025, number of events= 1018 

                  coef exp(coef)  se(coef)      z Pr(>|z|)
german.dev   -0.016493  0.983642  0.213838 -0.077    0.939
intermediate -0.009979  0.990071  0.153377 -0.065    0.948
anglo.reg     0.078441  1.081599  0.092815  0.845    0.398

             exp(coef) exp(-coef) lower .95 upper .95
german.dev      0.9836     1.0166    0.6469     1.496
intermediate    0.9901     1.0100    0.7330     1.337
anglo.reg       1.0816     0.9246    0.9017     1.297

Rsquare= 0   (max possible= 0.511 )
Likelihood ratio test= 0.83  on 3 df,   p=0.8418
Wald test            = 0.83  on 3 df,   p=0.8417
Score (logrank) test = 0.83  on 3 df,   p=0.8416


------------results for: retractions

Call:
coxph(formula = Surv(rep(1, 1641L), r.treat) ~ r.german.dev + 
    r.intermediate + r.anglo.reg + strata(r.group), method = "exact")

  n= 1641, number of events= 483 

                  coef exp(coef) se(coef)      z Pr(>|z|)  
r.german.dev    0.1528    1.1651   0.2304  0.663   0.5072  
r.intermediate  0.4403    1.5532   0.2045  2.153   0.0313 *
r.anglo.reg    -0.3452    0.7081   0.1523 -2.267   0.0234 *
---
Signif. codes:  0 ‘***’ 0.001 ‘**’ 0.01 ‘*’ 0.05 ‘.’ 0.1 ‘ ’ 1

               exp(coef) exp(-coef) lower .95 upper .95
r.german.dev      1.1651     0.8583    0.7417    1.8304
r.intermediate    1.5532     0.6438    1.0402    2.3192
r.anglo.reg       0.7081     1.4123    0.5254    0.9543

Rsquare= 0.008   (max possible= 0.464 )
Likelihood ratio test= 13.64  on 3 df,   p=0.003446
Wald test            = 13.4  on 3 df,   p=0.003845
Score (logrank) test = 13.66  on 3 df,   p=0.0034


----------------------------------


Effects of country of multi-retracted or last author, classified by publication incentives policy

------------results for: corrections

Call:
coxph(formula = Surv(rep(1, 3025L), treat) ~ cash + career + 
    inst.inc + strata(group), method = "exact")

  n= 3025, number of events= 1018 

             coef exp(coef) se(coef)      z Pr(>|z|)
cash     -0.10212   0.90292  0.40069 -0.255    0.799
career    0.02173   1.02197  0.09441  0.230    0.818
inst.inc -0.01093   0.98913  0.12084 -0.090    0.928

         exp(coef) exp(-coef) lower .95 upper .95
cash        0.9029     1.1075    0.4117     1.980
career      1.0220     0.9785    0.8493     1.230
inst.inc    0.9891     1.0110    0.7805     1.253

Rsquare= 0   (max possible= 0.511 )
Likelihood ratio test= 0.15  on 3 df,   p=0.9845
Wald test            = 0.15  on 3 df,   p=0.9846
Score (logrank) test = 0.15  on 3 df,   p=0.9846


------------results for: retractions

Call:
coxph(formula = Surv(rep(1, 1641L), r.treat) ~ r.cash + r.career + 
    r.inst.inc + strata(r.group), method = "exact")

  n= 1641, number of events= 483 

              coef exp(coef) se(coef)      z Pr(>|z|)  
r.cash      0.6580    1.9310   0.3017  2.181   0.0292 *
r.career   -0.1659    0.8471   0.1386 -1.198   0.2310  
r.inst.inc -0.5407    0.5823   0.2110 -2.563   0.0104 *
---
Signif. codes:  0 ‘***’ 0.001 ‘**’ 0.01 ‘*’ 0.05 ‘.’ 0.1 ‘ ’ 1

           exp(coef) exp(-coef) lower .95 upper .95
r.cash        1.9310     0.5179    1.0689    3.4882
r.career      0.8471     1.1805    0.6456    1.1114
r.inst.inc    0.5823     1.7172    0.3851    0.8805

Rsquare= 0.008   (max possible= 0.464 )
Likelihood ratio test= 13  on 3 df,   p=0.004647
Wald test            = 12.6  on 3 df,   p=0.005591
Score (logrank) test = 12.96  on 3 df,   p=0.004732


----------------------------------


Effects of individual and study characteristics of  multi-retracted or last  author, univariable analyses

------------results for: corrections

              var    coef exp.coef. se.coef.       z Pr...z..
1       n authors   0.384    1.4681   0.1935  1.9845   0.0472
2   country/n aut  0.0083    1.0084   0.2769  0.0301    0.976
3  at publication    0.06    1.0619   0.0818  0.7344   0.4627
4     at corr/ret  0.0498    1.0511   0.0916  0.5445   0.5861
5        n papers  0.0368    1.0375   0.0634  0.5805   0.5616
6   pap. per year  0.0187    1.0189   0.1503  0.1244    0.901
7        tot cits  0.0764    1.0793    0.041  1.8643   0.0623
8         av cits  0.3138    1.3687   0.1039  3.0209   0.0025
9    av norm cits  0.6692    1.9527   0.2584  2.5902   0.0096
10 av jour impact  1.2031    3.3304   0.4735  2.5407   0.0111
11    prop top 10  1.5964    4.9354   0.8174  1.9531   0.0508
12              f  0.0445    1.0455   0.0942  0.4721   0.6368
13         unisex -0.1305    0.8776   0.2389 -0.5464   0.5848
14            n/a -0.1402    0.8692   0.1483 -0.9456   0.3444


------------results for: retractions

              var    coef exp.coef. se.coef.       z Pr...z..
1       n authors -0.2535    0.7761   0.2857 -0.8874   0.3749
2   country/n aut  0.3063    1.3584   0.3518  0.8706    0.384
3  at publication -0.6955    0.4988   0.1159 -6.0024        0
4     at corr/ret -0.9033    0.4052   0.1573 -5.7414        0
5        n papers -0.4186     0.658    0.085 -4.9253        0
6   pap. per year -0.6201    0.5379   0.1885 -3.2902    0.001
7        tot cits -0.3097    0.7337   0.0577 -5.3702        0
8         av cits -0.5228    0.5929   0.1516 -3.4475    6e-04
9    av norm cits -0.8534     0.426   0.3778 -2.2588   0.0239
10 av jour impact -1.8671    0.1546   0.6898 -2.7067   0.0068
11    prop top 10 -2.7954    0.0611   1.2451 -2.2451   0.0248
12              f    0.12    1.1275   0.1377  0.8716   0.3834
13         unisex -0.2572    0.7732   0.4081 -0.6303   0.5285
14            n/a  0.0121    1.0122   0.1815  0.0666   0.9469


----------------------------------


Multivariable analysis for country and characteristics of multi-retracted or last author

------------results for: corrections

Call:
coxph(formula = Surv(rep(1, 3025L), treat) ~ pages + authors + 
    countries + age.then + prod + mnjs + gender_ + c_ + strata(group), 
    method = "exact")

  n= 2958, number of events= 992 
   (67 observations deleted due to missingness)

                       coef exp(coef)  se(coef)      z Pr(>|z|)    
pages              1.474298  4.367967  0.239253  6.162 7.18e-10 ***
authors            0.228367  1.256547  0.206225  1.107    0.268    
countries          0.308647  1.361582  0.392519  0.786    0.432    
age.then           0.039942  1.040751  0.101174  0.395    0.693    
prod               0.006964  1.006989  0.182548  0.038    0.970    
mnjs               0.875421  2.399885  0.522785  1.675    0.094 .  
gender_F           0.027380  1.027759  0.103189  0.265    0.791    
gender_UNI        -0.165903  0.847128  0.249952 -0.664    0.507    
gender_UNK        -0.151451  0.859460  0.156146 -0.970    0.332    
c_australia       -0.082214  0.921074  0.255162 -0.322    0.747    
c_brazil           0.021496  1.021729  0.337886  0.064    0.949    
c_canada          -0.034056  0.966518  0.219938 -0.155    0.877    
c_france           0.196041  1.216577  0.223169  0.878    0.380    
c_germany         -0.193441  0.824119  0.203689 -0.950    0.342    
c_india           -0.159231  0.852800  0.313183 -0.508    0.611    
c_italy           -0.232249  0.792749  0.253416 -0.916    0.359    
c_japan            0.079809  1.083080  0.232258  0.344    0.731    
c_netherlands      0.075403  1.078318  0.306452  0.246    0.806    
c_o                0.046072  1.047150  0.147511  0.312    0.755    
c_peoples.r.china -0.181552  0.833975  0.212301 -0.855    0.392    
c_south.korea     -0.053067  0.948317  0.294252 -0.180    0.857    
c_spain           -0.127970  0.879880  0.258759 -0.495    0.621    
c_sweden           0.145910  1.157092  0.351198  0.415    0.678    
c_switzerland     -0.200765  0.818105  0.346924 -0.579    0.563    
c_taiwan           0.124996  1.133144  0.361212  0.346    0.729    
c_turkey           0.111576  1.118039  0.433887  0.257    0.797    
c_uk              -0.006356  0.993664  0.174284 -0.036    0.971    
---
Signif. codes:  0 ‘***’ 0.001 ‘**’ 0.01 ‘*’ 0.05 ‘.’ 0.1 ‘ ’ 1

                  exp(coef) exp(-coef) lower .95 upper .95
pages                4.3680     0.2289    2.7329     6.981
authors              1.2565     0.7958    0.8388     1.882
countries            1.3616     0.7344    0.6309     2.939
age.then             1.0408     0.9608    0.8535     1.269
prod                 1.0070     0.9931    0.7041     1.440
mnjs                 2.3999     0.4167    0.8614     6.686
gender_F             1.0278     0.9730    0.8396     1.258
gender_UNI           0.8471     1.1805    0.5190     1.383
gender_UNK           0.8595     1.1635    0.6329     1.167
c_australia          0.9211     1.0857    0.5586     1.519
c_brazil             1.0217     0.9787    0.5269     1.981
c_canada             0.9665     1.0346    0.6281     1.487
c_france             1.2166     0.8220    0.7856     1.884
c_germany            0.8241     1.2134    0.5529     1.228
c_india              0.8528     1.1726    0.4616     1.576
c_italy              0.7927     1.2614    0.4824     1.303
c_japan              1.0831     0.9233    0.6870     1.707
c_netherlands        1.0783     0.9274    0.5914     1.966
c_o                  1.0471     0.9550    0.7842     1.398
c_peoples.r.china    0.8340     1.1991    0.5501     1.264
c_south.korea        0.9483     1.0545    0.5327     1.688
c_spain              0.8799     1.1365    0.5299     1.461
c_sweden             1.1571     0.8642    0.5813     2.303
c_switzerland        0.8181     1.2223    0.4145     1.615
c_taiwan             1.1331     0.8825    0.5582     2.300
c_turkey             1.1180     0.8944    0.4777     2.617
c_uk                 0.9937     1.0064    0.7061     1.398

Rsquare= 0.02   (max possible= 0.506 )
Likelihood ratio test= 60.27  on 27 df,   p=0.0002434
Wald test            = 54.48  on 27 df,   p=0.00133
Score (logrank) test = 57.53  on 27 df,   p=0.0005504


------------results for: retractions

Call:
coxph(formula = Surv(rep(1, 1641L), r.treat) ~ r.pages + r.authors + 
    r.countries + r.age.then + r.prod + r.mnjs + r.gender_ + 
    rc_ + strata(r.group), method = "exact")

  n= 1613, number of events= 479 
   (28 observations deleted due to missingness)

                       coef exp(coef) se(coef)      z Pr(>|z|)    
r.pages             0.81562   2.26058  0.39532  2.063 0.039092 *  
r.authors          -0.40720   0.66551  0.32910 -1.237 0.215969    
r.countries         0.38771   1.47361  0.44503  0.871 0.383637    
r.age.then         -0.58196   0.55880  0.16686 -3.488 0.000487 ***
r.prod             -0.21475   0.80675  0.26762 -0.802 0.422299    
r.mnjs             -0.18245   0.83323  0.78518 -0.232 0.816254    
r.gender_F         -0.06265   0.93927  0.15688 -0.399 0.689645    
r.gender_UNI       -0.09304   0.91116  0.45557 -0.204 0.838172    
r.gender_UNK       -0.14019   0.86919  0.20720 -0.677 0.498669    
rc_australia        1.24615   3.47692  0.42663  2.921 0.003490 ** 
rc_brazil          -0.42858   0.65143  0.67429 -0.636 0.525033    
rc_canada          -0.27742   0.75774  0.45257 -0.613 0.539882    
rc_france          -0.32381   0.72339  0.43811 -0.739 0.459841    
rc_germany          1.15963   3.18875  0.29856  3.884 0.000103 ***
rc_india            1.20168   3.32570  0.33678  3.568 0.000360 ***
rc_italy           -0.42975   0.65067  0.45924 -0.936 0.349393    
rc_japan            0.20950   1.23306  0.31674  0.661 0.508339    
rc_netherlands     -0.18580   0.83044  0.61656 -0.301 0.763145    
rc_o                0.25297   1.28784  0.23364  1.083 0.278931    
rc_peoples.r.china  1.04857   2.85356  0.25824  4.060  4.9e-05 ***
rc_south.korea      0.62751   1.87295  0.40062  1.566 0.117264    
rc_spain           -0.42989   0.65058  0.45644 -0.942 0.346281    
rc_sweden          -0.67019   0.51161  0.67519 -0.993 0.320907    
rc_switzerland     -1.38000   0.25158  1.08873 -1.268 0.204966    
rc_taiwan          -0.13872   0.87048  0.55200 -0.251 0.801586    
rc_turkey           0.66566   1.94577  0.49079  1.356 0.175000    
rc_uk              -0.36797   0.69214  0.35495 -1.037 0.299887    
---
Signif. codes:  0 ‘***’ 0.001 ‘**’ 0.01 ‘*’ 0.05 ‘.’ 0.1 ‘ ’ 1

                   exp(coef) exp(-coef) lower .95 upper .95
r.pages               2.2606     0.4424   1.04166     4.906
r.authors             0.6655     1.5026   0.34916     1.268
r.countries           1.4736     0.6786   0.61599     3.525
r.age.then            0.5588     1.7896   0.40292     0.775
r.prod                0.8067     1.2395   0.47746     1.363
r.mnjs                0.8332     1.2002   0.17882     3.882
r.gender_F            0.9393     1.0647   0.69064     1.277
r.gender_UNI          0.9112     1.0975   0.37309     2.225
r.gender_UNK          0.8692     1.1505   0.57909     1.305
rc_australia          3.4769     0.2876   1.50678     8.023
rc_brazil             0.6514     1.5351   0.17375     2.442
rc_canada             0.7577     1.3197   0.31210     1.840
rc_france             0.7234     1.3824   0.30652     1.707
rc_germany            3.1887     0.3136   1.77618     5.725
rc_india              3.3257     0.3007   1.71875     6.435
rc_italy              0.6507     1.5369   0.26452     1.601
rc_japan              1.2331     0.8110   0.66279     2.294
rc_netherlands        0.8304     1.2042   0.24802     2.780
rc_o                  1.2878     0.7765   0.81468     2.036
rc_peoples.r.china    2.8536     0.3504   1.72017     4.734
rc_south.korea        1.8729     0.5339   0.85412     4.107
rc_spain              0.6506     1.5371   0.26594     1.592
rc_sweden             0.5116     1.9546   0.13621     1.922
rc_switzerland        0.2516     3.9749   0.02978     2.125
rc_taiwan             0.8705     1.1488   0.29505     2.568
rc_turkey             1.9458     0.5139   0.74359     5.092
rc_uk                 0.6921     1.4448   0.34519     1.388

Rsquare= 0.073   (max possible= 0.461 )
Likelihood ratio test= 122.5  on 27 df,   p=4.075e-14
Wald test            = 101.1  on 27 df,   p=1.669e-10
Score (logrank) test = 117.4  on 27 df,   p=3.02e-13


Effects of individual and study characteristics of  multi-retracted or last  author, USA authors only

------------results for: corrections

              var    coef exp.coef. se.coef.       z Pr...z..
1       n authors  0.0724     1.075   0.4783  0.1513   0.8798
2   country/n aut -0.6278    0.5338   0.8683  -0.723   0.4697
3  at publication  -0.065    0.9371   0.2036 -0.3193   0.7495
4     at corr/ret -0.0021     0.998   0.2275  -0.009   0.9928
5        n papers -0.0619      0.94   0.1632 -0.3795   0.7043
6   pap. per year -0.1966    0.8215   0.3899 -0.5042   0.6141
7        tot cits  0.0169     1.017   0.1027  0.1643   0.8695
8         av cits  0.1906    1.2099   0.2567  0.7423   0.4579
9    av norm cits  1.1166    3.0545   0.5845  1.9104   0.0561
10 av jour impact  1.0608    2.8886   1.0606  1.0002   0.3172
11    prop top 10  3.7582   42.8698   1.8469  2.0349   0.0419
12              f  0.2649    1.3033   0.2391  1.1081   0.2678
13         unisex -0.0577    0.9439   0.7429 -0.0777   0.9381
14            n/a -0.3133    0.7311   0.4365 -0.7177   0.4729


------------results for: retractions

              var    coef exp.coef. se.coef.       z Pr...z..
1       n authors  -0.286    0.7513   0.6381 -0.4482    0.654
2   country/n aut  1.2134    3.3651   1.1082  1.0949   0.2735
3  at publication -0.5056    0.6032   0.4009  -1.261   0.2073
4     at corr/ret -0.8331    0.4347   0.5454 -1.5274   0.1267
5        n papers -0.1833    0.8325   0.2726 -0.6724   0.5013
6   pap. per year  0.0203    1.0206   0.5506   0.037   0.9705
7        tot cits -0.3135    0.7309   0.2005 -1.5635   0.1179
8         av cits -0.6255     0.535   0.5134 -1.2184   0.2231
9    av norm cits -0.9022    0.4057   1.1103 -0.8126   0.4165
10 av jour impact -2.8582    0.0574   2.1974 -1.3007   0.1934
11    prop top 10 -5.8269    0.0029   3.5025 -1.6636   0.0962
12              f -0.6702    0.5116   0.4096 -1.6361   0.1018
13         unisex -1.3405    0.2617   1.2106 -1.1073   0.2681
14            n/a -0.4257    0.6533   0.6383 -0.6669   0.5048


----------------------------------


-------------------------------------------------------------------------------------------
---------------MAIN ANALYSIS - NUMBER OF RETRACTIONS PER AUTHOR ----------------------
-------------------------------------------------------------------------------------------
------------ Outputs of generalized linear models, effects of  multi-retracted or last  author characteristics ------------

Predictors of country and characteristics of  multi-retracted or last authors 

------------results for: country


Call:
glm(formula = a.p.r[a.p.r > 0] ~ a.country[a.p.r > 0], family = quasipoisson)

Deviance Residuals: 
    Min       1Q   Median       3Q      Max  
-3.8993  -0.4833  -0.2940   0.0000   9.7325  

Coefficients:
                                    Estimate Std. Error t value Pr(>|t|)    
(Intercept)                          0.44731    0.11967   3.738 0.000211 ***
a.country[a.p.r > 0]australia       -0.15963    0.42204  -0.378 0.705451    
a.country[a.p.r > 0]brazil           1.39851    0.39020   3.584 0.000378 ***
a.country[a.p.r > 0]canada          -0.15963    0.58474  -0.273 0.784993    
a.country[a.p.r > 0]france          -0.44731    0.58474  -0.765 0.444717    
a.country[a.p.r > 0]germany          0.99830    0.16746   5.961 5.31e-09 ***
a.country[a.p.r > 0]india           -0.16701    0.26937  -0.620 0.535596    
a.country[a.p.r > 0]italy           -0.18495    0.46467  -0.398 0.690821    
a.country[a.p.r > 0]japan            0.97820    0.19880   4.921 1.24e-06 ***
a.country[a.p.r > 0]netherlands     -0.31378    0.58474  -0.537 0.591818    
a.country[a.p.r > 0]o               -0.13983    0.22992  -0.608 0.543410    
a.country[a.p.r > 0]peoples.r.china -0.29316    0.21336  -1.374 0.170164    
a.country[a.p.r > 0]south.korea     -0.44731    0.44891  -0.996 0.319613    
a.country[a.p.r > 0]spain           -0.44731    0.73381  -0.610 0.542476    
a.country[a.p.r > 0]sweden          -0.44731    1.15097  -0.389 0.697740    
a.country[a.p.r > 0]switzerland      1.95058    0.36531   5.340 1.53e-07 ***
a.country[a.p.r > 0]taiwan          -0.44731    1.15097  -0.389 0.697740    
a.country[a.p.r > 0]turkey          -0.44731    0.52574  -0.851 0.395352    
a.country[a.p.r > 0]uk              -0.04185    0.37299  -0.112 0.910724    
---
Signif. codes:  0 ‘***’ 0.001 ‘**’ 0.01 ‘*’ 0.05 ‘.’ 0.1 ‘ ’ 1

(Dispersion parameter for quasipoisson family taken to be 2.620805)

    Null deviance: 949.91  on 437  degrees of freedom
Residual deviance: 667.27  on 419  degrees of freedom
  (50 observations deleted due to missingness)
AIC: NA

Number of Fisher Scoring iterations: 6


------------results for: countries with any research integrity policy


Call:
glm(formula = a.p.r[a.p.r > 0] ~ a.any.rio[a.p.r > 0], family = quasipoisson)

Deviance Residuals: 
    Min       1Q   Median       3Q      Max  
-0.8919  -0.8919  -0.2640  -0.2640  11.8351  

Coefficients:
                     Estimate Std. Error t value Pr(>|t|)   
(Intercept)            0.2528     0.1619   1.562  0.11913   
a.any.rio[a.p.r > 0]   0.5240     0.1843   2.843  0.00468 **
---
Signif. codes:  0 ‘***’ 0.001 ‘**’ 0.01 ‘*’ 0.05 ‘.’ 0.1 ‘ ’ 1

(Dispersion parameter for quasipoisson family taken to be 4.928798)

    Null deviance: 949.91  on 437  degrees of freedom
Residual deviance: 906.41  on 436  degrees of freedom
  (50 observations deleted due to missingness)
AIC: NA

Number of Fisher Scoring iterations: 5


------------results for: countries with any publication incentive policy


Call:
glm(formula = a.p.r[a.p.r > 0] ~ a.any.inc[a.p.r > 0], family = quasipoisson)

Deviance Residuals: 
    Min       1Q   Median       3Q      Max  
-0.8065  -0.8065  -0.5962  -0.5962  12.0272  

Coefficients:
                     Estimate Std. Error t value Pr(>|t|)    
(Intercept)            0.5424     0.1215   4.465 1.02e-05 ***
a.any.inc[a.p.r > 0]   0.1687     0.1647   1.025    0.306    
---
Signif. codes:  0 ‘***’ 0.001 ‘**’ 0.01 ‘*’ 0.05 ‘.’ 0.1 ‘ ’ 1

(Dispersion parameter for quasipoisson family taken to be 5.53518)

    Null deviance: 949.91  on 437  degrees of freedom
Residual deviance: 944.07  on 436  degrees of freedom
  (50 observations deleted due to missingness)
AIC: NA

Number of Fisher Scoring iterations: 5


------------results for: effects of career length at time of retraction


Call:
glm(formula = a.p.r[a.p.r > 0] ~ a.age[a.p.r > 0], family = quasipoisson)

Deviance Residuals: 
    Min       1Q   Median       3Q      Max  
-1.3568  -0.8796  -0.5638  -0.1313  11.6094  

Coefficients:
                 Estimate Std. Error t value Pr(>|t|)   
(Intercept)       -0.1381     0.2701  -0.511  0.60938   
a.age[a.p.r > 0]   0.6849     0.2218   3.088  0.00214 **
---
Signif. codes:  0 ‘***’ 0.001 ‘**’ 0.01 ‘*’ 0.05 ‘.’ 0.1 ‘ ’ 1

(Dispersion parameter for quasipoisson family taken to be 4.861708)

    Null deviance: 949.91  on 437  degrees of freedom
Residual deviance: 899.41  on 436  degrees of freedom
  (50 observations deleted due to missingness)
AIC: NA

Number of Fisher Scoring iterations: 5


------------results for: effects of career length at time of publication of retracted paper


Call:
glm(formula = a.p.r[a.p.r > 0] ~ a.age.then[a.p.r > 0], family = quasipoisson)

Deviance Residuals: 
    Min       1Q   Median       3Q      Max  
-1.1219  -0.8517  -0.6468  -0.2804  11.9508  

Coefficients:
                      Estimate Std. Error t value Pr(>|t|)  
(Intercept)             0.2679     0.1896   1.413   0.1585  
a.age.then[a.p.r > 0]   0.3740     0.1699   2.202   0.0282 *
---
Signif. codes:  0 ‘***’ 0.001 ‘**’ 0.01 ‘*’ 0.05 ‘.’ 0.1 ‘ ’ 1

(Dispersion parameter for quasipoisson family taken to be 5.201592)

    Null deviance: 949.91  on 437  degrees of freedom
Residual deviance: 923.25  on 436  degrees of freedom
  (50 observations deleted due to missingness)
AIC: NA

Number of Fisher Scoring iterations: 5


------------results for: effects of gender


Call:
glm(formula = a.p.r[a.p.r > 0] ~ a.gender_[a.p.r > 0], family = quasipoisson)

Deviance Residuals: 
    Min       1Q   Median       3Q      Max  
-0.8502  -0.7159  -0.7159  -0.6393  12.2334  

Coefficients:
                        Estimate Std. Error t value Pr(>|t|)    
(Intercept)              0.63978    0.10316   6.202  1.3e-09 ***
a.gender_[a.p.r > 0]F   -0.06194    0.20474  -0.303    0.762    
a.gender_[a.p.r > 0]UNI -0.32962    0.62128  -0.531    0.596    
a.gender_[a.p.r > 0]UNK  0.10520    0.25983   0.405    0.686    
---
Signif. codes:  0 ‘***’ 0.001 ‘**’ 0.01 ‘*’ 0.05 ‘.’ 0.1 ‘ ’ 1

(Dispersion parameter for quasipoisson family taken to be 5.630148)

    Null deviance: 949.91  on 437  degrees of freedom
Residual deviance: 946.39  on 434  degrees of freedom
  (50 observations deleted due to missingness)
AIC: NA

Number of Fisher Scoring iterations: 5


------------results for: total number of publications


Call:
glm(formula = a.p.r[a.p.r > 0] ~ a.p[a.p.r > 0], family = quasipoisson)

Deviance Residuals: 
    Min       1Q   Median       3Q      Max  
-1.6469  -0.8628  -0.4719   0.0141  10.7549  

Coefficients:
               Estimate Std. Error t value Pr(>|t|)    
(Intercept)     -0.2758     0.2122  -1.300    0.194    
a.p[a.p.r > 0]   0.5483     0.1134   4.837 1.83e-06 ***
---
Signif. codes:  0 ‘***’ 0.001 ‘**’ 0.01 ‘*’ 0.05 ‘.’ 0.1 ‘ ’ 1

(Dispersion parameter for quasipoisson family taken to be 4.088429)

    Null deviance: 949.91  on 437  degrees of freedom
Residual deviance: 848.64  on 436  degrees of freedom
  (50 observations deleted due to missingness)
AIC: NA

Number of Fisher Scoring iterations: 5


------------results for: number of publications per year of active career


Call:
glm(formula = a.p.r[a.p.r > 0] ~ a.prod[a.p.r > 0], family = quasipoisson)

Deviance Residuals: 
    Min       1Q   Median       3Q      Max  
-1.6069  -0.8598  -0.5344  -0.0536  10.9009  

Coefficients:
                  Estimate Std. Error t value Pr(>|t|)    
(Intercept)         0.2719     0.1165   2.334   0.0201 *  
a.prod[a.p.r > 0]   0.7269     0.1622   4.482 9.48e-06 ***
---
Signif. codes:  0 ‘***’ 0.001 ‘**’ 0.01 ‘*’ 0.05 ‘.’ 0.1 ‘ ’ 1

(Dispersion parameter for quasipoisson family taken to be 4.170935)

    Null deviance: 949.91  on 437  degrees of freedom
Residual deviance: 860.10  on 436  degrees of freedom
  (50 observations deleted due to missingness)
AIC: NA

Number of Fisher Scoring iterations: 5


------------results for: total citation score


Call:
glm(formula = a.p.r[a.p.r > 0] ~ a.tcs[a.p.r > 0], family = quasipoisson)

Deviance Residuals: 
    Min       1Q   Median       3Q      Max  
-1.4756  -0.8707  -0.4937  -0.0422  11.4022  

Coefficients:
                 Estimate Std. Error t value Pr(>|t|)    
(Intercept)      -0.21602    0.21860  -0.988    0.324    
a.tcs[a.p.r > 0]  0.30352    0.06937   4.376 1.52e-05 ***
---
Signif. codes:  0 ‘***’ 0.001 ‘**’ 0.01 ‘*’ 0.05 ‘.’ 0.1 ‘ ’ 1

(Dispersion parameter for quasipoisson family taken to be 4.380547)

    Null deviance: 949.91  on 437  degrees of freedom
Residual deviance: 859.51  on 436  degrees of freedom
  (50 observations deleted due to missingness)
AIC: NA

Number of Fisher Scoring iterations: 5


------------results for: mean citation score


Call:
glm(formula = a.p.r[a.p.r > 0] ~ a.mcs[a.p.r > 0], family = quasipoisson)

Deviance Residuals: 
    Min       1Q   Median       3Q      Max  
-1.4858  -0.8019  -0.5561  -0.2580  12.2596  

Coefficients:
                 Estimate Std. Error t value Pr(>|t|)   
(Intercept)        0.0623     0.2201   0.283   0.7772   
a.mcs[a.p.r > 0]   0.4693     0.1617   2.902   0.0039 **
---
Signif. codes:  0 ‘***’ 0.001 ‘**’ 0.01 ‘*’ 0.05 ‘.’ 0.1 ‘ ’ 1

(Dispersion parameter for quasipoisson family taken to be 5.186459)

    Null deviance: 949.91  on 437  degrees of freedom
Residual deviance: 905.24  on 436  degrees of freedom
  (50 observations deleted due to missingness)
AIC: NA

Number of Fisher Scoring iterations: 5


------------results for: mean normalized citation score


Call:
glm(formula = a.p.r[a.p.r > 0] ~ a.mncs[a.p.r > 0], family = quasipoisson)

Deviance Residuals: 
    Min       1Q   Median       3Q      Max  
-1.4089  -0.7306  -0.6126  -0.4165  12.4186  

Coefficients:
                  Estimate Std. Error t value Pr(>|t|)  
(Intercept)         0.3335     0.1785   1.869   0.0624 .
a.mncs[a.p.r > 0]   0.8950     0.4587   1.951   0.0517 .
---
Signif. codes:  0 ‘***’ 0.001 ‘**’ 0.01 ‘*’ 0.05 ‘.’ 0.1 ‘ ’ 1

(Dispersion parameter for quasipoisson family taken to be 5.499795)

    Null deviance: 949.91  on 437  degrees of freedom
Residual deviance: 929.52  on 436  degrees of freedom
  (50 observations deleted due to missingness)
AIC: NA

Number of Fisher Scoring iterations: 5


------------results for: mean normalized journal impact factor


Call:
glm(formula = a.p.r[a.p.r > 0] ~ a.mnjs[a.p.r > 0], family = quasipoisson)

Deviance Residuals: 
    Min       1Q   Median       3Q      Max  
-1.1023  -0.7336  -0.6536  -0.5493  12.4445  

Coefficients:
                  Estimate Std. Error t value Pr(>|t|)  
(Intercept)         0.3953     0.2383   1.659   0.0979 .
a.mnjs[a.p.r > 0]   0.7225     0.6748   1.071   0.2849  
---
Signif. codes:  0 ‘***’ 0.001 ‘**’ 0.01 ‘*’ 0.05 ‘.’ 0.1 ‘ ’ 1

(Dispersion parameter for quasipoisson family taken to be 5.635663)

    Null deviance: 949.91  on 437  degrees of freedom
Residual deviance: 943.56  on 436  degrees of freedom
  (50 observations deleted due to missingness)
AIC: NA

Number of Fisher Scoring iterations: 5


------------results for: proportion of articles in top-10 journals


Call:
glm(formula = a.p.r[a.p.r > 0] ~ a.pp_top_10[a.p.r > 0], family = quasipoisson)

Deviance Residuals: 
    Min       1Q   Median       3Q      Max  
-1.5633  -0.7270  -0.5984  -0.5464  12.4157  

Coefficients:
                       Estimate Std. Error t value Pr(>|t|)    
(Intercept)              0.5009     0.1196   4.189 3.39e-05 ***
a.pp_top_10[a.p.r > 0]   2.4638     1.5460   1.594    0.112    
---
Signif. codes:  0 ‘***’ 0.001 ‘**’ 0.01 ‘*’ 0.05 ‘.’ 0.1 ‘ ’ 1

(Dispersion parameter for quasipoisson family taken to be 5.586145)

    Null deviance: 949.91  on 437  degrees of freedom
Residual deviance: 936.37  on 436  degrees of freedom
  (50 observations deleted due to missingness)
AIC: NA

Number of Fisher Scoring iterations: 5


------------------------------------------------------------------------------------------------------------------------------------------------------------------------------------------------------------------------------------------------------------------


-------------------------------------------------------------------------------------------
---------------MAIN ANALYSIS - PROBABILITIES TO AUTHOR A CORRECTED OR A RETRACTED PAPER -----------------
-------------------------------------------------------------------------------------------

------------ Conditional logistic regression outputs, data for  first  author  ------------


Effects of country of first author

------------results for: corrections

Call:
coxph(formula = Surv(rep(1, 3058L), treat) ~ c_ + strata(group), 
    method = "exact")

  n= 3058, number of events= 1033 

                       coef exp(coef)  se(coef)      z Pr(>|z|)  
c_australia        0.013794  1.013889  0.239676  0.058    0.954  
c_brazil          -0.358675  0.698602  0.335471 -1.069    0.285  
c_canada          -0.108640  0.897054  0.214516 -0.506    0.613  
c_france           0.017072  1.017218  0.214696  0.080    0.937  
c_germany         -0.276065  0.758763  0.198867 -1.388    0.165  
c_india           -0.448682  0.638469  0.290261 -1.546    0.122  
c_italy           -0.318909  0.726942  0.251504 -1.268    0.205  
c_japan           -0.002898  0.997107  0.215934 -0.013    0.989  
c_netherlands     -0.095794  0.908651  0.285237 -0.336    0.737  
c_o                0.001529  1.001530  0.131365  0.012    0.991  
c_peoples.r.china -0.421652  0.655962  0.193081 -2.184    0.029 *
c_south.korea     -0.208810  0.811549  0.298335 -0.700    0.484  
c_spain           -0.017199  0.982948  0.230435 -0.075    0.941  
c_sweden           0.060796  1.062682  0.347856  0.175    0.861  
c_switzerland     -0.286780  0.750677  0.334359 -0.858    0.391  
c_taiwan          -0.151940  0.859040  0.339380 -0.448    0.654  
c_turkey          -0.186717  0.829679  0.385953 -0.484    0.629  
c_uk              -0.221849  0.801036  0.179927 -1.233    0.218  
---
Signif. codes:  0 ‘***’ 0.001 ‘**’ 0.01 ‘*’ 0.05 ‘.’ 0.1 ‘ ’ 1

                  exp(coef) exp(-coef) lower .95 upper .95
c_australia          1.0139     0.9863    0.6338    1.6218
c_brazil             0.6986     1.4314    0.3620    1.3483
c_canada             0.8971     1.1148    0.5891    1.3659
c_france             1.0172     0.9831    0.6678    1.5494
c_germany            0.7588     1.3179    0.5138    1.1204
c_india              0.6385     1.5662    0.3615    1.1277
c_italy              0.7269     1.3756    0.4440    1.1901
c_japan              0.9971     1.0029    0.6530    1.5225
c_netherlands        0.9087     1.1005    0.5195    1.5892
c_o                  1.0015     0.9985    0.7742    1.2956
c_peoples.r.china    0.6560     1.5245    0.4493    0.9577
c_south.korea        0.8115     1.2322    0.4522    1.4563
c_spain              0.9829     1.0173    0.6257    1.5441
c_sweden             1.0627     0.9410    0.5374    2.1014
c_switzerland        0.7507     1.3321    0.3898    1.4456
c_taiwan             0.8590     1.1641    0.4417    1.6707
c_turkey             0.8297     1.2053    0.3894    1.7678
c_uk                 0.8010     1.2484    0.5630    1.1397

Rsquare= 0.004   (max possible= 0.514 )
Likelihood ratio test= 12.73  on 18 df,   p=0.8076
Wald test            = 12.39  on 18 df,   p=0.8265
Score (logrank) test = 12.48  on 18 df,   p=0.8213


------------results for: retractions

Call:
coxph(formula = Surv(rep(1, 1665L), r.treat) ~ rc_ + strata(r.group), 
    method = "exact")

  n= 1665, number of events= 490 

                      coef exp(coef) se(coef)      z Pr(>|z|)    
rc_australia        0.8309    2.2953   0.3747  2.217 0.026613 *  
rc_brazil          -0.6567    0.5185   0.7911 -0.830 0.406437    
rc_canada          -0.4761    0.6212   0.4036 -1.180 0.238078    
rc_france          -1.2011    0.3009   0.5634 -2.132 0.033023 *  
rc_germany          0.6249    1.8680   0.2815  2.219 0.026456 *  
rc_india            1.0812    2.9483   0.2988  3.618 0.000297 ***
rc_italy           -0.6245    0.5356   0.4317 -1.446 0.148046    
rc_japan            0.4160    1.5159   0.2682  1.551 0.120804    
rc_netherlands     -1.2693    0.2810   0.7622 -1.665 0.095845 .  
rc_o                0.2645    1.3028   0.2083  1.270 0.204094    
rc_peoples.r.china  1.3560    3.8805   0.2381  5.695 1.24e-08 ***
rc_south.korea      0.5247    1.6899   0.4041  1.298 0.194127    
rc_spain           -0.4381    0.6452   0.4423 -0.991 0.321915    
rc_sweden          -0.7582    0.4685   0.6737 -1.125 0.260421    
rc_switzerland     -1.5557    0.2110   1.0563 -1.473 0.140813    
rc_taiwan          -0.5650    0.5684   0.5804 -0.973 0.330314    
rc_turkey           1.0007    2.7202   0.4809  2.081 0.037443 *  
rc_uk               0.2414    1.2730   0.2976  0.811 0.417279    
---
Signif. codes:  0 ‘***’ 0.001 ‘**’ 0.01 ‘*’ 0.05 ‘.’ 0.1 ‘ ’ 1

                   exp(coef) exp(-coef) lower .95 upper .95
rc_australia          2.2953     0.4357   1.10117    4.7843
rc_brazil             0.5185     1.9285   0.11000    2.4443
rc_canada             0.6212     1.6098   0.28165    1.3700
rc_france             0.3009     3.3238   0.09972    0.9077
rc_germany            1.8680     0.5353   1.07579    3.2436
rc_india              2.9483     0.3392   1.64137    5.2958
rc_italy              0.5356     1.8672   0.22979    1.2482
rc_japan              1.5159     0.6597   0.89623    2.5641
rc_netherlands        0.2810     3.5583   0.06309    1.2518
rc_o                  1.3028     0.7676   0.86614    1.9596
rc_peoples.r.china    3.8805     0.2577   2.43336    6.1883
rc_south.korea        1.6899     0.5917   0.76545    3.7309
rc_spain              0.6452     1.5498   0.27115    1.5354
rc_sweden             0.4685     2.1345   0.12509    1.7547
rc_switzerland        0.2110     4.7384   0.02662    1.6730
rc_taiwan             0.5684     1.7594   0.18223    1.7728
rc_turkey             2.7202     0.3676   1.05988    6.9812
rc_uk                 1.2730     0.7855   0.71041    2.2813

Rsquare= 0.056   (max possible= 0.468 )
Likelihood ratio test= 95.11  on 18 df,   p=1.727e-12
Wald test            = 78.53  on 18 df,   p=1.544e-09
Score (logrank) test = 90.2  on 18 df,   p=1.331e-11


----------------------------------


Effects of country of first author, classified by misconduct policy

------------results for: corrections

Call:
coxph(formula = Surv(rep(1, 3058L), treat) ~ ORI.legal + ORI.nat + 
    ORI.local + strata(group), method = "exact")

  n= 3058, number of events= 1033 

             coef exp(coef) se(coef)     z Pr(>|z|)  
ORI.legal 0.20216   1.22404  0.11751 1.720   0.0854 .
ORI.nat   0.08198   1.08543  0.11112 0.738   0.4607  
ORI.local 0.02544   1.02576  0.13220 0.192   0.8474  
---
Signif. codes:  0 ‘***’ 0.001 ‘**’ 0.01 ‘*’ 0.05 ‘.’ 0.1 ‘ ’ 1

          exp(coef) exp(-coef) lower .95 upper .95
ORI.legal     1.224     0.8170    0.9722     1.541
ORI.nat       1.085     0.9213    0.8730     1.350
ORI.local     1.026     0.9749    0.7916     1.329

Rsquare= 0.001   (max possible= 0.514 )
Likelihood ratio test= 3.31  on 3 df,   p=0.346
Wald test            = 3.31  on 3 df,   p=0.3458
Score (logrank) test = 3.32  on 3 df,   p=0.345


------------results for: retractions

Call:
coxph(formula = Surv(rep(1, 1665L), r.treat) ~ r.ORI.legal + 
    r.ORI.nat + r.ORI.local + strata(r.group), method = "exact")

  n= 1665, number of events= 490 

               coef exp(coef) se(coef)      z Pr(>|z|)    
r.ORI.legal -0.6115    0.5425   0.1749 -3.497 0.000471 ***
r.ORI.nat   -0.3280    0.7204   0.1596 -2.055 0.039921 *  
r.ORI.local -0.6614    0.5161   0.1928 -3.431 0.000601 ***
---
Signif. codes:  0 ‘***’ 0.001 ‘**’ 0.01 ‘*’ 0.05 ‘.’ 0.1 ‘ ’ 1

            exp(coef) exp(-coef) lower .95 upper .95
r.ORI.legal    0.5425      1.843    0.3851    0.7643
r.ORI.nat      0.7204      1.388    0.5269    0.9850
r.ORI.local    0.5161      1.937    0.3537    0.7531

Rsquare= 0.011   (max possible= 0.468 )
Likelihood ratio test= 18.45  on 3 df,   p=0.0003544
Wald test            = 18  on 3 df,   p=0.000439
Score (logrank) test = 18.34  on 3 df,   p=0.0003744


----------------------------------


Effects of country of first author, classified by type of academic culture (see text for references)

------------results for: corrections

Call:
coxph(formula = Surv(rep(1, 3058L), treat) ~ german.dev + intermediate + 
    anglo.reg + strata(group), method = "exact")

  n= 3058, number of events= 1033 

                 coef exp(coef) se(coef)      z Pr(>|z|)
german.dev    0.18764   1.20640  0.20167  0.930    0.352
intermediate -0.01870   0.98148  0.15307 -0.122    0.903
anglo.reg     0.08798   1.09197  0.09368  0.939    0.348

             exp(coef) exp(-coef) lower .95 upper .95
german.dev      1.2064     0.8289    0.8125     1.791
intermediate    0.9815     1.0189    0.7271     1.325
anglo.reg       1.0920     0.9158    0.9088     1.312

Rsquare= 0.001   (max possible= 0.514 )
Likelihood ratio test= 1.64  on 3 df,   p=0.6509
Wald test            = 1.64  on 3 df,   p=0.6498
Score (logrank) test = 1.64  on 3 df,   p=0.6493


------------results for: retractions

Call:
coxph(formula = Surv(rep(1, 1665L), r.treat) ~ r.german.dev + 
    r.intermediate + r.anglo.reg + strata(r.group), method = "exact")

  n= 1665, number of events= 490 

                   coef exp(coef) se(coef)      z Pr(>|z|)  
r.german.dev    0.12403   1.13206  0.23171  0.535   0.5924  
r.intermediate  0.06447   1.06659  0.20253  0.318   0.7502  
r.anglo.reg    -0.26189   0.76959  0.14829 -1.766   0.0774 .
---
Signif. codes:  0 ‘***’ 0.001 ‘**’ 0.01 ‘*’ 0.05 ‘.’ 0.1 ‘ ’ 1

               exp(coef) exp(-coef) lower .95 upper .95
r.german.dev      1.1321     0.8833    0.7188     1.783
r.intermediate    1.0666     0.9376    0.7171     1.586
r.anglo.reg       0.7696     1.2994    0.5755     1.029

Rsquare= 0.003   (max possible= 0.468 )
Likelihood ratio test= 4.65  on 3 df,   p=0.1993
Wald test            = 4.6  on 3 df,   p=0.2036
Score (logrank) test = 4.62  on 3 df,   p=0.2014


----------------------------------


Effects of country of first author, classified by publication incentives policy

------------results for: corrections

Call:
coxph(formula = Surv(rep(1, 3058L), treat) ~ cash + career + 
    inst.inc + strata(group), method = "exact")

  n= 3058, number of events= 1033 

            coef exp(coef) se(coef)     z Pr(>|z|)
cash     0.10582   1.11163  0.34251 0.309    0.757
career   0.08872   1.09277  0.09426 0.941    0.347
inst.inc 0.02105   1.02127  0.12234 0.172    0.863

         exp(coef) exp(-coef) lower .95 upper .95
cash         1.112     0.8996    0.5681     2.175
career       1.093     0.9151    0.9084     1.315
inst.inc     1.021     0.9792    0.8035     1.298

Rsquare= 0   (max possible= 0.514 )
Likelihood ratio test= 0.96  on 3 df,   p=0.81
Wald test            = 0.96  on 3 df,   p=0.8098
Score (logrank) test = 0.97  on 3 df,   p=0.8097


------------results for: retractions

Call:
coxph(formula = Surv(rep(1, 1665L), r.treat) ~ r.cash + r.career + 
    r.inst.inc + strata(r.group), method = "exact")

  n= 1665, number of events= 490 

              coef exp(coef) se(coef)      z Pr(>|z|)  
r.cash      0.3986    1.4897   0.3361  1.186   0.2357  
r.career   -0.2725    0.7614   0.1395 -1.954   0.0507 .
r.inst.inc -0.2794    0.7562   0.1906 -1.466   0.1427  
---
Signif. codes:  0 ‘***’ 0.001 ‘**’ 0.01 ‘*’ 0.05 ‘.’ 0.1 ‘ ’ 1

           exp(coef) exp(-coef) lower .95 upper .95
r.cash        1.4897     0.6713    0.7709     2.879
r.career      0.7614     1.3133    0.5793     1.001
r.inst.inc    0.7562     1.3224    0.5205     1.099

Rsquare= 0.004   (max possible= 0.468 )
Likelihood ratio test= 7.01  on 3 df,   p=0.07168
Wald test            = 6.96  on 3 df,   p=0.07306
Score (logrank) test = 7.04  on 3 df,   p=0.0706


----------------------------------


Effects of individual and study characteristics of  first  author, univariable analyses

------------results for: corrections

              var    coef exp.coef. se.coef.       z Pr...z..
1       n authors  0.3944    1.4836   0.1924  2.0498   0.0404
2   country/n aut  0.0462    1.0473   0.2772  0.1668   0.8675
3  at publication  0.0456    1.0467   0.0798  0.5711   0.5679
4     at corr/ret  0.0818    1.0853   0.0893   0.917   0.3591
5        n papers  0.0494    1.0506   0.0717   0.689   0.4909
6   pap. per year -0.0225    0.9777   0.1796 -0.1254   0.9002
7        tot cits  0.1003    1.1055   0.0447   2.244   0.0248
8         av cits  0.3751    1.4552   0.1039  3.6096    3e-04
9    av norm cits  0.7239    2.0624   0.2343  3.0896    0.002
10 av jour impact  1.3509    3.8611   0.4526  2.9847   0.0028
11    prop top 10  1.3963    4.0402   0.6624   2.108    0.035
12              f -0.0043    0.9957   0.0869  -0.049   0.9609
13         unisex   0.184     1.202   0.2421  0.7598   0.4474
14            n/a -0.1757    0.8389   0.1383 -1.2704    0.204


------------results for: retractions

              var    coef exp.coef. se.coef.       z Pr...z..
1       n authors -0.1509      0.86   0.2738 -0.5512   0.5815
2   country/n aut  0.4807    1.6172    0.365  1.3171   0.1878
3  at publication  -0.428    0.6518   0.1203 -3.5589    4e-04
4     at corr/ret -0.5424    0.5814    0.165  -3.287    0.001
5        n papers -0.2279    0.7962   0.0996 -2.2874   0.0222
6   pap. per year -0.0929    0.9113   0.2261 -0.4109   0.6811
7        tot cits -0.1547    0.8567   0.0639 -2.4196   0.0155
8         av cits -0.2163    0.8055    0.154 -1.4046   0.1601
9    av norm cits -0.8237    0.4388   0.3805 -2.1646   0.0304
10 av jour impact -1.2586     0.284   0.6428 -1.9581   0.0502
11    prop top 10  -1.201    0.3009   1.0689 -1.1236   0.2612
12              f -0.2315    0.7934     0.13 -1.7801   0.0751
13         unisex  0.0773    1.0803   0.4651  0.1661    0.868
14            n/a -0.1972     0.821   0.1775 -1.1114   0.2664


----------------------------------


Multivariable analysis for country and characteristics of first author

------------results for: corrections

Call:
coxph(formula = Surv(rep(1, 3058L), treat) ~ pages + authors + 
    countries + age.then + prod + mnjs + gender_ + c_ + strata(group), 
    method = "exact")

  n= 2989, number of events= 1007 
   (69 observations deleted due to missingness)

                       coef exp(coef)  se(coef)      z Pr(>|z|)    
pages              1.289013  3.629204  0.233806  5.513 3.52e-08 ***
authors            0.282097  1.325907  0.207796  1.358   0.1746    
countries          0.405142  1.499515  0.392397  1.032   0.3018    
age.then           0.028161  1.028562  0.090667  0.311   0.7561    
prod              -0.006418  0.993602  0.208046 -0.031   0.9754    
mnjs               1.195730  3.305972  0.482963  2.476   0.0133 *  
gender_F          -0.031824  0.968677  0.094395 -0.337   0.7360    
gender_UNI         0.143873  1.154738  0.250471  0.574   0.5657    
gender_UNK        -0.164796  0.848067  0.145529 -1.132   0.2575    
c_australia        0.077312  1.080379  0.246888  0.313   0.7542    
c_brazil          -0.220193  0.802364  0.340488 -0.647   0.5178    
c_canada          -0.088389  0.915405  0.221893 -0.398   0.6904    
c_france           0.084626  1.088310  0.223394  0.379   0.7048    
c_germany         -0.283352  0.753255  0.206412 -1.373   0.1698    
c_india           -0.307664  0.735162  0.298636 -1.030   0.3029    
c_italy           -0.317601  0.727893  0.256961 -1.236   0.2165    
c_japan            0.140534  1.150888  0.225554  0.623   0.5332    
c_netherlands     -0.012367  0.987709  0.294033 -0.042   0.9665    
c_o                0.079141  1.082357  0.142703  0.555   0.5792    
c_peoples.r.china -0.327416  0.720784  0.204165 -1.604   0.1088    
c_south.korea     -0.122935  0.884321  0.304386 -0.404   0.6863    
c_spain            0.028895  1.029316  0.238348  0.121   0.9035    
c_sweden           0.109900  1.116167  0.361954  0.304   0.7614    
c_switzerland     -0.391032  0.676359  0.345647 -1.131   0.2579    
c_taiwan           0.008211  1.008245  0.353252  0.023   0.9815    
c_turkey           0.031085  1.031573  0.394937  0.079   0.9373    
c_uk              -0.178310  0.836683  0.182065 -0.979   0.3274    
---
Signif. codes:  0 ‘***’ 0.001 ‘**’ 0.01 ‘*’ 0.05 ‘.’ 0.1 ‘ ’ 1

                  exp(coef) exp(-coef) lower .95 upper .95
pages                3.6292     0.2755    2.2951     5.739
authors              1.3259     0.7542    0.8823     1.992
countries            1.4995     0.6669    0.6949     3.236
age.then             1.0286     0.9722    0.8611     1.229
prod                 0.9936     1.0064    0.6609     1.494
mnjs                 3.3060     0.3025    1.2829     8.519
gender_F             0.9687     1.0323    0.8051     1.166
gender_UNI           1.1547     0.8660    0.7068     1.887
gender_UNK           0.8481     1.1792    0.6376     1.128
c_australia          1.0804     0.9256    0.6659     1.753
c_brazil             0.8024     1.2463    0.4117     1.564
c_canada             0.9154     1.0924    0.5926     1.414
c_france             1.0883     0.9189    0.7024     1.686
c_germany            0.7533     1.3276    0.5026     1.129
c_india              0.7352     1.3602    0.4094     1.320
c_italy              0.7279     1.3738    0.4399     1.204
c_japan              1.1509     0.8689    0.7397     1.791
c_netherlands        0.9877     1.0124    0.5551     1.758
c_o                  1.0824     0.9239    0.8183     1.432
c_peoples.r.china    0.7208     1.3874    0.4831     1.075
c_south.korea        0.8843     1.1308    0.4870     1.606
c_spain              1.0293     0.9715    0.6452     1.642
c_sweden             1.1162     0.8959    0.5491     2.269
c_switzerland        0.6764     1.4785    0.3435     1.332
c_taiwan             1.0082     0.9918    0.5045     2.015
c_turkey             1.0316     0.9694    0.4757     2.237
c_uk                 0.8367     1.1952    0.5856     1.195

Rsquare= 0.021   (max possible= 0.509 )
Likelihood ratio test= 62.62  on 27 df,   p=0.0001184
Wald test            = 57.35  on 27 df,   p=0.0005807
Score (logrank) test = 60.33  on 27 df,   p=0.0002388


------------results for: retractions

Call:
coxph(formula = Surv(rep(1, 1665L), r.treat) ~ r.pages + r.authors + 
    r.countries + r.age.then + r.prod + r.mnjs + r.gender_ + 
    rc_ + strata(r.group), method = "exact")

  n= 1643, number of events= 484 
   (22 observations deleted due to missingness)

                      coef exp(coef) se(coef)      z Pr(>|z|)    
r.pages             0.8136    2.2561   0.3623  2.246 0.024734 *  
r.authors          -0.3776    0.6855   0.3109 -1.215 0.224450    
r.countries         0.4234    1.5271   0.4393  0.964 0.335173    
r.age.then         -0.3585    0.6987   0.1562 -2.296 0.021703 *  
r.prod              0.0871    1.0910   0.2940  0.296 0.767081    
r.mnjs             -0.3285    0.7200   0.7325 -0.448 0.653812    
r.gender_F         -0.2005    0.8183   0.1449 -1.384 0.166431    
r.gender_UNI        0.5081    1.6622   0.5240  0.970 0.332191    
r.gender_UNK       -0.2991    0.7415   0.1967 -1.520 0.128389    
rc_australia        0.8788    2.4080   0.3815  2.303 0.021257 *  
rc_brazil          -0.6774    0.5079   0.8067 -0.840 0.401017    
rc_canada          -0.3854    0.6802   0.4093 -0.941 0.346450    
rc_france          -1.1942    0.3029   0.5775 -2.068 0.038665 *  
rc_germany          0.5394    1.7149   0.2941  1.834 0.066693 .  
rc_india            1.1006    3.0059   0.3166  3.477 0.000508 ***
rc_italy           -0.4769    0.6207   0.4442 -1.074 0.283003    
rc_japan            0.4289    1.5355   0.2845  1.508 0.131664    
rc_netherlands     -1.2246    0.2939   0.7670 -1.597 0.110326    
rc_o                0.3493    1.4181   0.2283  1.530 0.126009    
rc_peoples.r.china  1.3018    3.6759   0.2587  5.033 4.83e-07 ***
rc_south.korea      0.5968    1.8163   0.4205  1.419 0.155840    
rc_spain           -0.3637    0.6951   0.4432 -0.821 0.411858    
rc_sweden          -0.8777    0.4157   0.6966 -1.260 0.207705    
rc_switzerland     -1.5735    0.2073   1.0677 -1.474 0.140579    
rc_taiwan          -0.4740    0.6225   0.5879 -0.806 0.420155    
rc_turkey           1.0728    2.9234   0.5033  2.131 0.033055 *  
rc_uk               0.1877    1.2064   0.3057  0.614 0.539302    
---
Signif. codes:  0 ‘***’ 0.001 ‘**’ 0.01 ‘*’ 0.05 ‘.’ 0.1 ‘ ’ 1

                   exp(coef) exp(-coef) lower .95 upper .95
r.pages               2.2561     0.4432   1.10902    4.5896
r.authors             0.6855     1.4588   0.37271    1.2607
r.countries           1.5271     0.6548   0.64555    3.6126
r.age.then            0.6987     1.4312   0.51447    0.9489
r.prod                1.0910     0.9166   0.61309    1.9414
r.mnjs                0.7200     1.3889   0.17133    3.0258
r.gender_F            0.8183     1.2220   0.61603    1.0871
r.gender_UNI          1.6622     0.6016   0.59518    4.6419
r.gender_UNK          0.7415     1.3487   0.50423    1.0903
rc_australia          2.4080     0.4153   1.14000    5.0864
rc_brazil             0.5079     1.9688   0.10451    2.4684
rc_canada             0.6802     1.4702   0.30492    1.5173
rc_france             0.3030     3.3008   0.09768    0.9397
rc_germany            1.7150     0.5831   0.96355    3.0523
rc_india              3.0059     0.3327   1.61623    5.5903
rc_italy              0.6207     1.6111   0.25988    1.4825
rc_japan              1.5355     0.6513   0.87925    2.6816
rc_netherlands        0.2939     3.4029   0.06536    1.3213
rc_o                  1.4181     0.7052   0.90651    2.2184
rc_peoples.r.china    3.6759     0.2720   2.21404    6.1029
rc_south.korea        1.8163     0.5506   0.79661    4.1411
rc_spain              0.6951     1.4386   0.29164    1.6568
rc_sweden             0.4157     2.4054   0.10613    1.6286
rc_switzerland        0.2073     4.8233   0.02557    1.6808
rc_taiwan             0.6225     1.6064   0.19665    1.9707
rc_turkey             2.9234     0.3421   1.09013    7.8397
rc_uk                 1.2064     0.8289   0.66265    2.1964

Rsquare= 0.065   (max possible= 0.466 )
Likelihood ratio test= 110.3  on 27 df,   p=4.884e-12
Wald test            = 89.5  on 27 df,   p=1.274e-08
Score (logrank) test = 103.2  on 27 df,   p=7.77e-11


Effects of individual and study characteristics of  first  author, USA authors only

------------results for: corrections

              var    coef exp.coef. se.coef.       z Pr...z..
1       n authors   0.178    1.1948   0.4816  0.3696   0.7117
2   country/n aut -0.4622    0.6299     0.94 -0.4917   0.6229
3  at publication  0.4578    1.5806   0.1987  2.3042   0.0212
4     at corr/ret  0.5755    1.7779   0.2246  2.5621   0.0104
5        n papers  0.3074    1.3599    0.176  1.7463   0.0808
6   pap. per year  0.0546    1.0561   0.4559  0.1197   0.9047
7        tot cits  0.3248    1.3838   0.1139  2.8512   0.0044
8         av cits  0.7242    2.0631   0.2637  2.7466    0.006
9    av norm cits  1.0299    2.8008   0.5631  1.8289   0.0674
10 av jour impact  1.4541    4.2805   1.1289  1.2881   0.1977
11    prop top 10  1.5832    4.8703   1.5574  1.0166   0.3094
12              f  0.0563     1.058   0.2188  0.2574   0.7968
13         unisex  0.6447    1.9055   0.5549   1.162   0.2453
14            n/a -0.2489    0.7797   0.4266 -0.5833   0.5597


------------results for: retractions

              var    coef     exp.coef.  se.coef.       z Pr...z..
1       n authors -0.3422        0.7102    0.6556  -0.522   0.6017
2   country/n aut  1.9334        6.9131    1.2009    1.61   0.1074
3  at publication -0.5868        0.5561    0.3172 -1.8495   0.0644
4     at corr/ret -0.9625        0.3819    0.4918  -1.957   0.0504
5        n papers -0.3979        0.6717    0.2655 -1.4988   0.1339
6   pap. per year -0.3745        0.6876    0.6447 -0.5809   0.5613
7        tot cits -0.3183        0.7274    0.1842 -1.7282    0.084
8         av cits -0.7904        0.4537    0.4907 -1.6107   0.1072
9    av norm cits -2.1061        0.1217    1.1069 -1.9027   0.0571
10 av jour impact  0.8414        2.3196    1.8498  0.4549   0.6492
11    prop top 10 -3.0136        0.0491    2.5421 -1.1855   0.2358
12              f -0.5535        0.5749    0.3578 -1.5469   0.1219
13         unisex 17.6494 46241450.8539 8968.2638   0.002   0.9984
14            n/a  -0.609        0.5439    0.5658 -1.0764   0.2818


----------------------------------


-------------------------------------------------------------------------------------------
---------------MAIN ANALYSIS - NUMBER OF RETRACTIONS PER AUTHOR ----------------------
-------------------------------------------------------------------------------------------
------------ Outputs of generalized linear models, effects of  first  author characteristics ------------

Predictors of country and characteristics of  first authors 

------------results for: country


Call:
glm(formula = a.p.r[a.p.r > 0] ~ a.country[a.p.r > 0], family = quasipoisson)

Deviance Residuals: 
    Min       1Q   Median       3Q      Max  
-2.4247  -0.4700  -0.2379   0.0000   8.7225  

Coefficients:
                                    Estimate Std. Error t value Pr(>|t|)    
(Intercept)                          0.43592    0.12649   3.446 0.000627 ***
a.country[a.p.r > 0]australia       -0.29282    0.41951  -0.698 0.485566    
a.country[a.p.r > 0]brazil           1.17351    0.50595   2.319 0.020865 *  
a.country[a.p.r > 0]canada          -0.09945    0.59903  -0.166 0.868221    
a.country[a.p.r > 0]france          -0.43592    0.70425  -0.619 0.536267    
a.country[a.p.r > 0]germany          1.30027    0.16561   7.852 3.68e-14 ***
a.country[a.p.r > 0]india           -0.20708    0.26559  -0.780 0.436023    
a.country[a.p.r > 0]italy           -0.03046    0.46474  -0.066 0.947776    
a.country[a.p.r > 0]japan            1.16168    0.17402   6.676 8.09e-11 ***
a.country[a.p.r > 0]netherlands      0.25722    1.10268   0.233 0.815669    
a.country[a.p.r > 0]o               -0.25360    0.22210  -1.142 0.254198    
a.country[a.p.r > 0]peoples.r.china -0.10690    0.19603  -0.545 0.585823    
a.country[a.p.r > 0]south.korea     -0.43592    0.46474  -0.938 0.348804    
a.country[a.p.r > 0]spain           -0.43592    0.56212  -0.776 0.438493    
a.country[a.p.r > 0]sweden          -0.43592    1.10268  -0.395 0.692806    
a.country[a.p.r > 0]switzerland     -0.43592    1.55429  -0.280 0.779263    
a.country[a.p.r > 0]taiwan          -0.43592    0.90329  -0.483 0.629644    
a.country[a.p.r > 0]turkey          -0.43592    0.50595  -0.862 0.389414    
a.country[a.p.r > 0]uk              -0.21278    0.36877  -0.577 0.564256    
---
Signif. codes:  0 ‘***’ 0.001 ‘**’ 0.01 ‘*’ 0.05 ‘.’ 0.1 ‘ ’ 1

(Dispersion parameter for quasipoisson family taken to be 2.399826)

    Null deviance: 1038.76  on 425  degrees of freedom
Residual deviance:  664.05  on 407  degrees of freedom
  (47 observations deleted due to missingness)
AIC: NA

Number of Fisher Scoring iterations: 5


------------results for: countries with any research integrity policy


Call:
glm(formula = a.p.r[a.p.r > 0] ~ a.any.rio[a.p.r > 0], family = quasipoisson)

Deviance Residuals: 
    Min       1Q   Median       3Q      Max  
-1.0441  -1.0441  -0.2877  -0.2685  11.4988  

Coefficients:
                     Estimate Std. Error t value Pr(>|t|)    
(Intercept)            0.2570     0.1562   1.645 0.100680    
a.any.rio[a.p.r > 0]   0.6330     0.1788   3.541 0.000443 ***
---
Signif. codes:  0 ‘***’ 0.001 ‘**’ 0.01 ‘*’ 0.05 ‘.’ 0.1 ‘ ’ 1

(Dispersion parameter for quasipoisson family taken to be 4.952423)

    Null deviance: 1038.76  on 425  degrees of freedom
Residual deviance:  970.12  on 424  degrees of freedom
  (47 observations deleted due to missingness)
AIC: NA

Number of Fisher Scoring iterations: 5


------------results for: countries with any publication incentive policy


Call:
glm(formula = a.p.r[a.p.r > 0] ~ a.any.inc[a.p.r > 0], family = quasipoisson)

Deviance Residuals: 
    Min       1Q   Median       3Q      Max  
-0.9189  -0.9189  -0.6780  -0.6780  11.7750  

Coefficients:
                     Estimate Std. Error t value Pr(>|t|)    
(Intercept)            0.6093     0.1165   5.231 2.65e-07 ***
a.any.inc[a.p.r > 0]   0.1879     0.1636   1.149    0.251    
---
Signif. codes:  0 ‘***’ 0.001 ‘**’ 0.01 ‘*’ 0.05 ‘.’ 0.1 ‘ ’ 1

(Dispersion parameter for quasipoisson family taken to be 5.738823)

    Null deviance: 1038.8  on 425  degrees of freedom
Residual deviance: 1031.2  on 424  degrees of freedom
  (47 observations deleted due to missingness)
AIC: NA

Number of Fisher Scoring iterations: 5


------------results for: effects of career length at time of retraction


Call:
glm(formula = a.p.r[a.p.r > 0] ~ a.age[a.p.r > 0], family = quasipoisson)

Deviance Residuals: 
    Min       1Q   Median       3Q      Max  
-1.5506  -0.8888  -0.5457  -0.1411  10.5963  

Coefficients:
                 Estimate Std. Error t value Pr(>|t|)    
(Intercept)       -0.1363     0.2133  -0.639    0.523    
a.age[a.p.r > 0]   0.9107     0.2059   4.424 1.23e-05 ***
---
Signif. codes:  0 ‘***’ 0.001 ‘**’ 0.01 ‘*’ 0.05 ‘.’ 0.1 ‘ ’ 1

(Dispersion parameter for quasipoisson family taken to be 4.414593)

    Null deviance: 1038.76  on 425  degrees of freedom
Residual deviance:  949.42  on 424  degrees of freedom
  (47 observations deleted due to missingness)
AIC: NA

Number of Fisher Scoring iterations: 6


------------results for: effects of career length at time of publication of retracted paper


Call:
glm(formula = a.p.r[a.p.r > 0] ~ a.age.then[a.p.r > 0], family = quasipoisson)

Deviance Residuals: 
    Min       1Q   Median       3Q      Max  
-1.2069  -0.8976  -0.6940  -0.4797  11.4307  

Coefficients:
                      Estimate Std. Error t value Pr(>|t|)   
(Intercept)             0.4442     0.1473   3.016  0.00272 **
a.age.then[a.p.r > 0]   0.3731     0.1719   2.170  0.03054 * 
---
Signif. codes:  0 ‘***’ 0.001 ‘**’ 0.01 ‘*’ 0.05 ‘.’ 0.1 ‘ ’ 1

(Dispersion parameter for quasipoisson family taken to be 5.281519)

    Null deviance: 1038.8  on 425  degrees of freedom
Residual deviance: 1013.7  on 424  degrees of freedom
  (47 observations deleted due to missingness)
AIC: NA

Number of Fisher Scoring iterations: 6


------------results for: effects of gender


Call:
glm(formula = a.p.r[a.p.r > 0] ~ a.gender_[a.p.r > 0], family = quasipoisson)

Deviance Residuals: 
    Min       1Q   Median       3Q      Max  
-0.8366  -0.8366  -0.7934  -0.6515  11.9593  

Coefficients:
                        Estimate Std. Error t value Pr(>|t|)    
(Intercept)              0.73448    0.10824   6.786 3.92e-11 ***
a.gender_[a.p.r > 0]F   -0.03349    0.18526  -0.181    0.857    
a.gender_[a.p.r > 0]UNI -0.48316    0.80918  -0.597    0.551    
a.gender_[a.p.r > 0]UNK -0.14669    0.26491  -0.554    0.580    
---
Signif. codes:  0 ‘***’ 0.001 ‘**’ 0.01 ‘*’ 0.05 ‘.’ 0.1 ‘ ’ 1

(Dispersion parameter for quasipoisson family taken to be 5.787564)

    Null deviance: 1038.8  on 425  degrees of freedom
Residual deviance: 1034.8  on 422  degrees of freedom
  (47 observations deleted due to missingness)
AIC: NA

Number of Fisher Scoring iterations: 5


------------results for: total number of publications


Call:
glm(formula = a.p.r[a.p.r > 0] ~ a.p[a.p.r > 0], family = quasipoisson)

Deviance Residuals: 
    Min       1Q   Median       3Q      Max  
-3.2554  -0.8806  -0.4061  -0.1146   9.2099  

Coefficients:
               Estimate Std. Error t value Pr(>|t|)    
(Intercept)     -0.2174     0.1620  -1.342     0.18    
a.p[a.p.r > 0]   0.7073     0.1041   6.795 3.68e-11 ***
---
Signif. codes:  0 ‘***’ 0.001 ‘**’ 0.01 ‘*’ 0.05 ‘.’ 0.1 ‘ ’ 1

(Dispersion parameter for quasipoisson family taken to be 3.567896)

    Null deviance: 1038.76  on 425  degrees of freedom
Residual deviance:  879.96  on 424  degrees of freedom
  (47 observations deleted due to missingness)
AIC: NA

Number of Fisher Scoring iterations: 6


------------results for: number of publications per year of active career


Call:
glm(formula = a.p.r[a.p.r > 0] ~ a.prod[a.p.r > 0], family = quasipoisson)

Deviance Residuals: 
    Min       1Q   Median       3Q      Max  
-2.9280  -0.8908  -0.5294  -0.0801   9.9430  

Coefficients:
                  Estimate Std. Error t value Pr(>|t|)    
(Intercept)        0.41823    0.09395   4.452 1.09e-05 ***
a.prod[a.p.r > 0]  0.86209    0.15778   5.464 7.96e-08 ***
---
Signif. codes:  0 ‘***’ 0.001 ‘**’ 0.01 ‘*’ 0.05 ‘.’ 0.1 ‘ ’ 1

(Dispersion parameter for quasipoisson family taken to be 4.000962)

    Null deviance: 1038.76  on 425  degrees of freedom
Residual deviance:  917.65  on 424  degrees of freedom
  (47 observations deleted due to missingness)
AIC: NA

Number of Fisher Scoring iterations: 6


------------results for: total citation score


Call:
glm(formula = a.p.r[a.p.r > 0] ~ a.tcs[a.p.r > 0], family = quasipoisson)

Deviance Residuals: 
    Min       1Q   Median       3Q      Max  
-2.4252  -0.8720  -0.4470  -0.0334  10.0078  

Coefficients:
                 Estimate Std. Error t value Pr(>|t|)    
(Intercept)      -0.31510    0.18578  -1.696   0.0906 .  
a.tcs[a.p.r > 0]  0.44759    0.07031   6.366 5.06e-10 ***
---
Signif. codes:  0 ‘***’ 0.001 ‘**’ 0.01 ‘*’ 0.05 ‘.’ 0.1 ‘ ’ 1

(Dispersion parameter for quasipoisson family taken to be 3.729265)

    Null deviance: 1038.76  on 425  degrees of freedom
Residual deviance:  883.71  on 424  degrees of freedom
  (47 observations deleted due to missingness)
AIC: NA

Number of Fisher Scoring iterations: 6


------------results for: mean citation score


Call:
glm(formula = a.p.r[a.p.r > 0] ~ a.mcs[a.p.r > 0], family = quasipoisson)

Deviance Residuals: 
    Min       1Q   Median       3Q      Max  
-1.6437  -0.9078  -0.5978  -0.2726  11.8342  

Coefficients:
                 Estimate Std. Error t value Pr(>|t|)   
(Intercept)       0.08987    0.21468   0.419  0.67569   
a.mcs[a.p.r > 0]  0.56756    0.17670   3.212  0.00142 **
---
Signif. codes:  0 ‘***’ 0.001 ‘**’ 0.01 ‘*’ 0.05 ‘.’ 0.1 ‘ ’ 1

(Dispersion parameter for quasipoisson family taken to be 5.216941)

    Null deviance: 1038.76  on 425  degrees of freedom
Residual deviance:  983.61  on 424  degrees of freedom
  (47 observations deleted due to missingness)
AIC: NA

Number of Fisher Scoring iterations: 6


------------results for: mean normalized citation score


Call:
glm(formula = a.p.r[a.p.r > 0] ~ a.mncs[a.p.r > 0], family = quasipoisson)

Deviance Residuals: 
    Min       1Q   Median       3Q      Max  
-1.1268  -0.8241  -0.7353  -0.6043  12.0852  

Coefficients:
                  Estimate Std. Error t value Pr(>|t|)   
(Intercept)         0.5491     0.1767   3.107  0.00202 **
a.mncs[a.p.r > 0]   0.5269     0.5337   0.987  0.32410   
---
Signif. codes:  0 ‘***’ 0.001 ‘**’ 0.01 ‘*’ 0.05 ‘.’ 0.1 ‘ ’ 1

(Dispersion parameter for quasipoisson family taken to be 5.833718)

    Null deviance: 1038.8  on 425  degrees of freedom
Residual deviance: 1033.1  on 424  degrees of freedom
  (47 observations deleted due to missingness)
AIC: NA

Number of Fisher Scoring iterations: 5


------------results for: mean normalized journal impact factor


Call:
glm(formula = a.p.r[a.p.r > 0] ~ a.mnjs[a.p.r > 0], family = quasipoisson)

Deviance Residuals: 
    Min       1Q   Median       3Q      Max  
-0.8877  -0.7961  -0.7854  -0.7684  12.0777  

Coefficients:
                  Estimate Std. Error t value Pr(>|t|)   
(Intercept)        0.67223    0.21141   3.180  0.00158 **
a.mnjs[a.p.r > 0]  0.09138    0.63506   0.144  0.88565   
---
Signif. codes:  0 ‘***’ 0.001 ‘**’ 0.01 ‘*’ 0.05 ‘.’ 0.1 ‘ ’ 1

(Dispersion parameter for quasipoisson family taken to be 5.859904)

    Null deviance: 1038.8  on 425  degrees of freedom
Residual deviance: 1038.6  on 424  degrees of freedom
  (47 observations deleted due to missingness)
AIC: NA

Number of Fisher Scoring iterations: 5


------------results for: proportion of articles in top-10 journals


Call:
glm(formula = a.p.r[a.p.r > 0] ~ a.pp_top_10[a.p.r > 0], family = quasipoisson)

Deviance Residuals: 
    Min       1Q   Median       3Q      Max  
-0.8039  -0.8039  -0.7915  -0.7563  12.0517  

Coefficients:
                       Estimate Std. Error t value Pr(>|t|)    
(Intercept)              0.7092     0.1040   6.818 3.18e-11 ***
a.pp_top_10[a.p.r > 0]  -0.2119     1.4994  -0.141    0.888    
---
Signif. codes:  0 ‘***’ 0.001 ‘**’ 0.01 ‘*’ 0.05 ‘.’ 0.1 ‘ ’ 1

(Dispersion parameter for quasipoisson family taken to be 5.840602)

    Null deviance: 1038.8  on 425  degrees of freedom
Residual deviance: 1038.6  on 424  degrees of freedom
  (47 observations deleted due to missingness)
AIC: NA

Number of Fisher Scoring iterations: 5


------------------------------------------------------------------------------------------------------------------------------------------------------------------------------------------------------------------------------------------------------------------


-------------------------------------------------------------------------------------------
---------------MAIN ANALYSIS - PROBABILITIES TO AUTHOR A CORRECTED OR A RETRACTED PAPER -----------------
-------------------------------------------------------------------------------------------

------------ Conditional logistic regression outputs, data for  last  author  ------------


Effects of country of last author

------------results for: corrections

Call:
coxph(formula = Surv(rep(1, 3021L), treat) ~ c_ + strata(group), 
    method = "exact")

  n= 3021, number of events= 1019 

                      coef exp(coef) se(coef)      z Pr(>|z|)
c_australia       -0.25285   0.77658  0.25446 -0.994    0.320
c_brazil          -0.05796   0.94369  0.33047 -0.175    0.861
c_canada          -0.05693   0.94466  0.21342 -0.267    0.790
c_france           0.06028   1.06213  0.21196  0.284    0.776
c_germany         -0.21396   0.80738  0.19332 -1.107    0.268
c_india           -0.37537   0.68703  0.29995 -1.251    0.211
c_italy           -0.26749   0.76530  0.25108 -1.065    0.287
c_japan           -0.05878   0.94291  0.21870 -0.269    0.788
c_netherlands      0.01475   1.01486  0.29797  0.050    0.961
c_o                0.01705   1.01720  0.13591  0.125    0.900
c_peoples.r.china -0.30445   0.73753  0.20018 -1.521    0.128
c_south.korea     -0.06945   0.93291  0.28761 -0.241    0.809
c_spain           -0.11860   0.88817  0.24915 -0.476    0.634
c_sweden           0.18894   1.20797  0.34127  0.554    0.580
c_switzerland     -0.19703   0.82117  0.34295 -0.575    0.566
c_taiwan           0.02031   1.02052  0.35022  0.058    0.954
c_turkey          -0.06434   0.93769  0.41957 -0.153    0.878
c_uk              -0.05743   0.94419  0.16960 -0.339    0.735

                  exp(coef) exp(-coef) lower .95 upper .95
c_australia          0.7766     1.2877    0.4716     1.279
c_brazil             0.9437     1.0597    0.4938     1.804
c_canada             0.9447     1.0586    0.6217     1.435
c_france             1.0621     0.9415    0.7011     1.609
c_germany            0.8074     1.2386    0.5527     1.179
c_india              0.6870     1.4555    0.3816     1.237
c_italy              0.7653     1.3067    0.4678     1.252
c_japan              0.9429     1.0605    0.6142     1.448
c_netherlands        1.0149     0.9854    0.5659     1.820
c_o                  1.0172     0.9831    0.7793     1.328
c_peoples.r.china    0.7375     1.3559    0.4982     1.092
c_south.korea        0.9329     1.0719    0.5309     1.639
c_spain              0.8882     1.1259    0.5450     1.447
c_sweden             1.2080     0.8278    0.6188     2.358
c_switzerland        0.8212     1.2178    0.4193     1.608
c_taiwan             1.0205     0.9799    0.5137     2.027
c_turkey             0.9377     1.0665    0.4120     2.134
c_uk                 0.9442     1.0591    0.6772     1.316

Rsquare= 0.003   (max possible= 0.511 )
Likelihood ratio test= 7.84  on 18 df,   p=0.9809
Wald test            = 7.7  on 18 df,   p=0.9828
Score (logrank) test = 7.74  on 18 df,   p=0.9822


------------results for: retractions

Call:
coxph(formula = Surv(rep(1, 1638L), r.treat) ~ rc_ + strata(r.group), 
    method = "exact")

  n= 1638, number of events= 485 

                      coef exp(coef) se(coef)      z Pr(>|z|)    
rc_australia        1.1527    3.1667   0.4059  2.840  0.00452 ** 
rc_brazil          -0.2862    0.7511   0.6732 -0.425  0.67073    
rc_canada          -0.3716    0.6896   0.4373 -0.850  0.39552    
rc_france          -0.5101    0.6004   0.4226 -1.207  0.22740    
rc_germany          1.0816    2.9495   0.2760  3.919 8.90e-05 ***
rc_india            1.2735    3.5735   0.3142  4.053 5.05e-05 ***
rc_italy           -0.6776    0.5079   0.4477 -1.514  0.13014    
rc_japan            0.1246    1.1327   0.3081  0.404  0.68589    
rc_netherlands     -0.3083    0.7347   0.6049 -0.510  0.61026    
rc_o                0.3809    1.4635   0.2069  1.841  0.06561 .  
rc_peoples.r.china  1.2506    3.4923   0.2333  5.360 8.33e-08 ***
rc_south.korea      0.6704    1.9550   0.3874  1.731  0.08351 .  
rc_spain           -0.5269    0.5904   0.4404 -1.196  0.23157    
rc_sweden          -0.6559    0.5190   0.6641 -0.988  0.32335    
rc_switzerland     -1.4030    0.2459   1.0705 -1.311  0.19001    
rc_taiwan          -0.1201    0.8869   0.5376 -0.223  0.82325    
rc_turkey           0.8490    2.3373   0.4673  1.817  0.06923 .  
rc_uk              -0.2150    0.8066   0.3388 -0.634  0.52577    
---
Signif. codes:  0 ‘***’ 0.001 ‘**’ 0.01 ‘*’ 0.05 ‘.’ 0.1 ‘ ’ 1

                   exp(coef) exp(-coef) lower .95 upper .95
rc_australia          3.1667     0.3158   1.42918     7.016
rc_brazil             0.7511     1.3314   0.20077     2.810
rc_canada             0.6896     1.4500   0.29266     1.625
rc_france             0.6004     1.6655   0.26228     1.375
rc_germany            2.9495     0.3390   1.71714     5.066
rc_india              3.5735     0.2798   1.93039     6.615
rc_italy              0.5079     1.9691   0.21120     1.221
rc_japan              1.1327     0.8828   0.61920     2.072
rc_netherlands        0.7347     1.3611   0.22448     2.404
rc_o                  1.4635     0.6833   0.97571     2.195
rc_peoples.r.china    3.4923     0.2863   2.21061     5.517
rc_south.korea        1.9550     0.5115   0.91502     4.177
rc_spain              0.5904     1.6937   0.24905     1.400
rc_sweden             0.5190     1.9268   0.14121     1.907
rc_switzerland        0.2459     4.0673   0.03016     2.004
rc_taiwan             0.8869     1.1276   0.30921     2.544
rc_turkey             2.3373     0.4278   0.93534     5.841
rc_uk                 0.8066     1.2398   0.41520     1.567

Rsquare= 0.055   (max possible= 0.465 )
Likelihood ratio test= 92.46  on 18 df,   p=5.218e-12
Wald test            = 79.93  on 18 df,   p=8.817e-10
Score (logrank) test = 89.96  on 18 df,   p=1.469e-11


----------------------------------


Effects of country of last author, classified by misconduct policy

------------results for: corrections

Call:
coxph(formula = Surv(rep(1, 3021L), treat) ~ ORI.legal + ORI.nat + 
    ORI.local + strata(group), method = "exact")

  n= 3021, number of events= 1019 

               coef exp(coef)  se(coef)      z Pr(>|z|)
ORI.legal  0.093699  1.098229  0.119591  0.783    0.433
ORI.nat    0.007559  1.007587  0.113422  0.067    0.947
ORI.local -0.102196  0.902853  0.138666 -0.737    0.461

          exp(coef) exp(-coef) lower .95 upper .95
ORI.legal    1.0982     0.9106    0.8688     1.388
ORI.nat      1.0076     0.9925    0.8067     1.258
ORI.local    0.9029     1.1076    0.6880     1.185

Rsquare= 0.001   (max possible= 0.511 )
Likelihood ratio test= 2.08  on 3 df,   p=0.5558
Wald test            = 2.07  on 3 df,   p=0.5581
Score (logrank) test = 2.07  on 3 df,   p=0.5576


------------results for: retractions

Call:
coxph(formula = Surv(rep(1, 1638L), r.treat) ~ r.ORI.legal + 
    r.ORI.nat + r.ORI.local + strata(r.group), method = "exact")

  n= 1638, number of events= 485 

               coef exp(coef) se(coef)      z Pr(>|z|)    
r.ORI.legal -0.5991    0.5493   0.1708 -3.508 0.000451 ***
r.ORI.nat   -0.1688    0.8447   0.1586 -1.064 0.287205    
r.ORI.local -0.5581    0.5723   0.1943 -2.872 0.004073 ** 
---
Signif. codes:  0 ‘***’ 0.001 ‘**’ 0.01 ‘*’ 0.05 ‘.’ 0.1 ‘ ’ 1

            exp(coef) exp(-coef) lower .95 upper .95
r.ORI.legal    0.5493      1.821    0.3930    0.7676
r.ORI.nat      0.8447      1.184    0.6191    1.1526
r.ORI.local    0.5723      1.747    0.3911    0.8375

Rsquare= 0.011   (max possible= 0.465 )
Likelihood ratio test= 17.45  on 3 df,   p=0.0005721
Wald test            = 17  on 3 df,   p=0.0007072
Score (logrank) test = 17.27  on 3 df,   p=0.0006204


----------------------------------


Effects of country of last author, classified by type of academic culture (see text for references)

------------results for: corrections

Call:
coxph(formula = Surv(rep(1, 3021L), treat) ~ german.dev + intermediate + 
    anglo.reg + strata(group), method = "exact")

  n= 3021, number of events= 1019 

                 coef exp(coef) se(coef)      z Pr(>|z|)
german.dev    0.01352   1.01361  0.21032  0.064    0.949
intermediate -0.01221   0.98787  0.15237 -0.080    0.936
anglo.reg     0.07774   1.08084  0.09311  0.835    0.404

             exp(coef) exp(-coef) lower .95 upper .95
german.dev      1.0136     0.9866    0.6712     1.531
intermediate    0.9879     1.0123    0.7328     1.332
anglo.reg       1.0808     0.9252    0.9006     1.297

Rsquare= 0   (max possible= 0.511 )
Likelihood ratio test= 0.78  on 3 df,   p=0.8534
Wald test            = 0.78  on 3 df,   p=0.8532
Score (logrank) test = 0.78  on 3 df,   p=0.8531


------------results for: retractions

Call:
coxph(formula = Surv(rep(1, 1638L), r.treat) ~ r.german.dev + 
    r.intermediate + r.anglo.reg + strata(r.group), method = "exact")

  n= 1638, number of events= 485 

                  coef exp(coef) se(coef)      z Pr(>|z|)  
r.german.dev    0.2171    1.2425   0.2367  0.917   0.3591  
r.intermediate  0.4165    1.5166   0.2022  2.059   0.0395 *
r.anglo.reg    -0.3718    0.6895   0.1515 -2.454   0.0141 *
---
Signif. codes:  0 ‘***’ 0.001 ‘**’ 0.01 ‘*’ 0.05 ‘.’ 0.1 ‘ ’ 1

               exp(coef) exp(-coef) lower .95 upper .95
r.german.dev      1.2425     0.8049    0.7812    1.9760
r.intermediate    1.5166     0.6594    1.0203    2.2543
r.anglo.reg       0.6895     1.4504    0.5123    0.9279

Rsquare= 0.009   (max possible= 0.465 )
Likelihood ratio test= 14.97  on 3 df,   p=0.001844
Wald test            = 14.66  on 3 df,   p=0.00213
Score (logrank) test = 14.96  on 3 df,   p=0.001852


----------------------------------


Effects of country of last author, classified by publication incentives policy

------------results for: corrections

Call:
coxph(formula = Surv(rep(1, 3021L), treat) ~ cash + career + 
    inst.inc + strata(group), method = "exact")

  n= 3021, number of events= 1019 

             coef exp(coef) se(coef)      z Pr(>|z|)
cash     -0.13367   0.87488  0.40106 -0.333    0.739
career    0.01393   1.01403  0.09450  0.147    0.883
inst.inc -0.04459   0.95639  0.12083 -0.369    0.712

         exp(coef) exp(-coef) lower .95 upper .95
cash        0.8749     1.1430    0.3986     1.920
career      1.0140     0.9862    0.8426     1.220
inst.inc    0.9564     1.0456    0.7547     1.212

Rsquare= 0   (max possible= 0.511 )
Likelihood ratio test= 0.33  on 3 df,   p=0.9545
Wald test            = 0.33  on 3 df,   p=0.9548
Score (logrank) test = 0.33  on 3 df,   p=0.9548


------------results for: retractions

Call:
coxph(formula = Surv(rep(1, 1638L), r.treat) ~ r.cash + r.career + 
    r.inst.inc + strata(r.group), method = "exact")

  n= 1638, number of events= 485 

              coef exp(coef) se(coef)      z Pr(>|z|)   
r.cash      0.7359    2.0873   0.3047  2.415  0.01572 * 
r.career   -0.2376    0.7885   0.1392 -1.707  0.08783 . 
r.inst.inc -0.5928    0.5528   0.2086 -2.842  0.00448 **
---
Signif. codes:  0 ‘***’ 0.001 ‘**’ 0.01 ‘*’ 0.05 ‘.’ 0.1 ‘ ’ 1

           exp(coef) exp(-coef) lower .95 upper .95
r.cash        2.0873     0.4791    1.1488    3.7923
r.career      0.7885     1.2682    0.6002    1.0358
r.inst.inc    0.5528     1.8091    0.3673    0.8319

Rsquare= 0.01   (max possible= 0.465 )
Likelihood ratio test= 16.62  on 3 df,   p=0.0008466
Wald test            = 16.09  on 3 df,   p=0.001089
Score (logrank) test = 16.64  on 3 df,   p=0.0008366


----------------------------------


Effects of individual and study characteristics of  last  author, univariable analyses

------------results for: corrections

              var    coef exp.coef. se.coef.       z Pr...z..
1       n authors  0.4435    1.5582    0.193  2.2982   0.0216
2   country/n aut  0.0342    1.0348   0.2775  0.1232   0.9019
3  at publication   0.061    1.0629   0.0817  0.7464   0.4555
4     at corr/ret  0.0498     1.051   0.0916  0.5437   0.5866
5        n papers  0.0491    1.0503   0.0633  0.7754   0.4381
6   pap. per year  0.0731    1.0758   0.1493  0.4895   0.6245
7        tot cits    0.08    1.0833    0.041  1.9517    0.051
8         av cits  0.3167    1.3726    0.104  3.0458   0.0023
9    av norm cits  0.6641    1.9428   0.2589  2.5651   0.0103
10 av jour impact  1.2345    3.4366   0.4744   2.602   0.0093
11    prop top 10   1.567    4.7921   0.8136   1.926   0.0541
12              f  0.0521    1.0535   0.0945  0.5516   0.5812
13         unisex -0.1518    0.8591   0.2362 -0.6429   0.5203
14            n/a  -0.134    0.8746   0.1474 -0.9092   0.3632


------------results for: retractions

              var    coef exp.coef. se.coef.       z Pr...z..
1       n authors -0.2112    0.8096   0.2802 -0.7539   0.4509
2   country/n aut  0.3743    1.4539    0.357  1.0484   0.2944
3  at publication  -0.659    0.5174   0.1162 -5.6706        0
4     at corr/ret -0.8493    0.4277   0.1567 -5.4199        0
5        n papers -0.4039    0.6677   0.0854 -4.7296        0
6   pap. per year -0.6092    0.5438   0.1898   -3.21   0.0013
7        tot cits -0.2924    0.7465   0.0574  -5.092        0
8         av cits -0.4514    0.6367   0.1496 -3.0177   0.0025
9    av norm cits -0.8043    0.4474   0.3788  -2.123   0.0338
10 av jour impact -1.6263    0.1967   0.6897 -2.3581   0.0184
11    prop top 10 -2.7857    0.0617   1.2511 -2.2266    0.026
12              f  0.1267    1.1351   0.1377  0.9205   0.3573
13         unisex -0.3332    0.7167   0.4046 -0.8234   0.4103
14            n/a -0.0013    0.9987   0.1812  -0.007   0.9944


----------------------------------


Multivariable analysis for country and characteristics of last author

------------results for: corrections

Call:
coxph(formula = Surv(rep(1, 3021L), treat) ~ pages + authors + 
    countries + age.then + prod + mnjs + gender_ + c_ + strata(group), 
    method = "exact")

  n= 2954, number of events= 993 
   (67 observations deleted due to missingness)

                      coef exp(coef) se(coef)      z Pr(>|z|)    
pages              1.37877   3.97003  0.23626  5.836 5.35e-09 ***
authors            0.27591   1.31773  0.20573  1.341   0.1799    
countries          0.36789   1.44468  0.39369  0.934   0.3501    
age.then           0.03466   1.03526  0.10107  0.343   0.7317    
prod               0.06229   1.06427  0.18131  0.344   0.7312    
mnjs               0.90580   2.47391  0.52217  1.735   0.0828 .  
gender_F           0.04095   1.04180  0.10362  0.395   0.6927    
gender_UNI        -0.19750   0.82078  0.24609 -0.803   0.4222    
gender_UNK        -0.13959   0.86972  0.15503 -0.900   0.3679    
c_australia       -0.17460   0.83979  0.26127 -0.668   0.5039    
c_brazil           0.03009   1.03054  0.33752  0.089   0.9290    
c_canada          -0.03004   0.97040  0.22099 -0.136   0.8919    
c_france           0.21634   1.24152  0.22252  0.972   0.3309    
c_germany         -0.19363   0.82396  0.20175 -0.960   0.3372    
c_india           -0.18190   0.83369  0.31246 -0.582   0.5605    
c_italy           -0.25809   0.77253  0.25669 -1.005   0.3147    
c_japan            0.07819   1.08132  0.23017  0.340   0.7341    
c_netherlands      0.02208   1.02233  0.30426  0.073   0.9421    
c_o                0.05700   1.05866  0.14754  0.386   0.6992    
c_peoples.r.china -0.17521   0.83928  0.21178 -0.827   0.4081    
c_south.korea      0.05872   1.06048  0.29575  0.199   0.8426    
c_spain           -0.12160   0.88550  0.25797 -0.471   0.6374    
c_sweden           0.22710   1.25495  0.35432  0.641   0.5216    
c_switzerland     -0.18897   0.82781  0.34658 -0.545   0.5856    
c_taiwan           0.08562   1.08940  0.36270  0.236   0.8134    
c_turkey           0.07892   1.08212  0.43390  0.182   0.8557    
c_uk              -0.02501   0.97530  0.17390 -0.144   0.8857    
---
Signif. codes:  0 ‘***’ 0.001 ‘**’ 0.01 ‘*’ 0.05 ‘.’ 0.1 ‘ ’ 1

                  exp(coef) exp(-coef) lower .95 upper .95
pages                3.9700     0.2519    2.4985     6.308
authors              1.3177     0.7589    0.8805     1.972
countries            1.4447     0.6922    0.6678     3.125
age.then             1.0353     0.9659    0.8492     1.262
prod                 1.0643     0.9396    0.7460     1.518
mnjs                 2.4739     0.4042    0.8890     6.884
gender_F             1.0418     0.9599    0.8503     1.276
gender_UNI           0.8208     1.2184    0.5067     1.330
gender_UNK           0.8697     1.1498    0.6418     1.179
c_australia          0.8398     1.1908    0.5032     1.401
c_brazil             1.0305     0.9704    0.5318     1.997
c_canada             0.9704     1.0305    0.6293     1.496
c_france             1.2415     0.8055    0.8027     1.920
c_germany            0.8240     1.2137    0.5549     1.224
c_india              0.8337     1.1995    0.4519     1.538
c_italy              0.7725     1.2944    0.4671     1.278
c_japan              1.0813     0.9248    0.6887     1.698
c_netherlands        1.0223     0.9782    0.5631     1.856
c_o                  1.0587     0.9446    0.7928     1.414
c_peoples.r.china    0.8393     1.1915    0.5542     1.271
c_south.korea        1.0605     0.9430    0.5940     1.893
c_spain              0.8855     1.1293    0.5341     1.468
c_sweden             1.2550     0.7968    0.6267     2.513
c_switzerland        0.8278     1.2080    0.4197     1.633
c_taiwan             1.0894     0.9179    0.5351     2.218
c_turkey             1.0821     0.9241    0.4623     2.533
c_uk                 0.9753     1.0253    0.6936     1.371

Rsquare= 0.02   (max possible= 0.507 )
Likelihood ratio test= 58.68  on 27 df,   p=0.0003913
Wald test            = 53.3  on 27 df,   p=0.001849
Score (logrank) test = 56.2  on 27 df,   p=0.0008106


------------results for: retractions

Call:
coxph(formula = Surv(rep(1, 1638L), r.treat) ~ r.pages + r.authors + 
    r.countries + r.age.then + r.prod + r.mnjs + r.gender_ + 
    rc_ + strata(r.group), method = "exact")

  n= 1610, number of events= 481 
   (28 observations deleted due to missingness)

                       coef exp(coef) se(coef)      z Pr(>|z|)    
r.pages             0.77538   2.17142  0.38936  1.991  0.04643 *  
r.authors          -0.37588   0.68668  0.32389 -1.161  0.24584    
r.countries         0.40449   1.49854  0.44714  0.905  0.36567    
r.age.then         -0.50308   0.60467  0.16841 -2.987  0.00282 ** 
r.prod             -0.31108   0.73266  0.27234 -1.142  0.25335    
r.mnjs              0.24922   1.28302  0.79337  0.314  0.75342    
r.gender_F         -0.04550   0.95552  0.15719 -0.289  0.77224    
r.gender_UNI       -0.16847   0.84496  0.44996 -0.374  0.70810    
r.gender_UNK       -0.15594   0.85561  0.20494 -0.761  0.44672    
rc_australia        1.22242   3.39540  0.41912  2.917  0.00354 ** 
rc_brazil          -0.11803   0.88867  0.69015 -0.171  0.86420    
rc_canada          -0.22551   0.79811  0.45296 -0.498  0.61858    
rc_france          -0.38192   0.68255  0.43549 -0.877  0.38049    
rc_germany          1.14646   3.14704  0.29258  3.918 8.91e-05 ***
rc_india            1.31673   3.73119  0.33574  3.922 8.79e-05 ***
rc_italy           -0.43408   0.64786  0.45687 -0.950  0.34205    
rc_japan            0.24757   1.28091  0.32663  0.758  0.44846    
rc_netherlands     -0.13618   0.87269  0.61872 -0.220  0.82580    
rc_o                0.41382   1.51258  0.23216  1.782  0.07468 .  
rc_peoples.r.china  1.20637   3.34132  0.26158  4.612 3.99e-06 ***
rc_south.korea      0.65637   1.92778  0.39971  1.642  0.10057    
rc_spain           -0.45254   0.63601  0.45238 -1.000  0.31714    
rc_sweden          -0.56981   0.56563  0.68361 -0.834  0.40455    
rc_switzerland     -1.33027   0.26441  1.08887 -1.222  0.22182    
rc_taiwan           0.03377   1.03435  0.55552  0.061  0.95152    
rc_turkey           0.80167   2.22927  0.49120  1.632  0.10266    
rc_uk              -0.23554   0.79015  0.34363 -0.685  0.49308    
---
Signif. codes:  0 ‘***’ 0.001 ‘**’ 0.01 ‘*’ 0.05 ‘.’ 0.1 ‘ ’ 1

                   exp(coef) exp(-coef) lower .95 upper .95
r.pages               2.1714     0.4605   1.01233    4.6576
r.authors             0.6867     1.4563   0.36396    1.2956
r.countries           1.4985     0.6673   0.62382    3.5998
r.age.then            0.6047     1.6538   0.43467    0.8411
r.prod                0.7327     1.3649   0.42962    1.2494
r.mnjs                1.2830     0.7794   0.27097    6.0751
r.gender_F            0.9555     1.0465   0.70217    1.3003
r.gender_UNI          0.8450     1.1835   0.34980    2.0410
r.gender_UNK          0.8556     1.1688   0.57257    1.2786
rc_australia          3.3954     0.2945   1.49326    7.7205
rc_brazil             0.8887     1.1253   0.22976    3.4372
rc_canada             0.7981     1.2530   0.32848    1.9392
rc_france             0.6826     1.4651   0.29070    1.6026
rc_germany            3.1470     0.3178   1.77360    5.5840
rc_india              3.7312     0.2680   1.93224    7.2050
rc_italy              0.6479     1.5435   0.26461    1.5862
rc_japan              1.2809     0.7807   0.67530    2.4297
rc_netherlands        0.8727     1.1459   0.25954    2.9344
rc_o                  1.5126     0.6611   0.95963    2.3842
rc_peoples.r.china    3.3413     0.2993   2.00106    5.5793
rc_south.korea        1.9278     0.5187   0.88069    4.2198
rc_spain              0.6360     1.5723   0.26206    1.5436
rc_sweden             0.5656     1.7679   0.14813    2.1599
rc_switzerland        0.2644     3.7821   0.03129    2.2342
rc_taiwan             1.0343     0.9668   0.34818    3.0727
rc_turkey             2.2293     0.4486   0.85124    5.8381
rc_uk                 0.7901     1.2656   0.40291    1.5496

Rsquare= 0.072   (max possible= 0.462 )
Likelihood ratio test= 119.8  on 27 df,   p=1.174e-13
Wald test            = 98.27  on 27 df,   p=4.947e-10
Score (logrank) test = 114.1  on 27 df,   p=1.134e-12


Effects of individual and study characteristics of  last  author, USA authors only

------------results for: corrections

              var    coef exp.coef. se.coef.       z Pr...z..
1       n authors  0.1628    1.1768   0.4794  0.3396   0.7341
2   country/n aut -0.4582    0.6324    0.874 -0.5243   0.6001
3  at publication -0.0393    0.9615   0.2052 -0.1916   0.8481
4     at corr/ret   0.024    1.0243   0.2289  0.1049   0.9164
5        n papers -0.0201    0.9801    0.165 -0.1218    0.903
6   pap. per year -0.0572    0.9444    0.393 -0.1456   0.8842
7        tot cits  0.0455    1.0466   0.1037  0.4391   0.6606
8         av cits  0.2483    1.2818    0.257   0.966    0.334
9    av norm cits  1.2168    3.3762   0.5933  2.0509   0.0403
10 av jour impact  1.1273    3.0872   1.0671  1.0564   0.2908
11    prop top 10  3.8683    47.862   1.8829  2.0544   0.0399
12              f  0.2412    1.2728   0.2405  1.0029   0.3159
13         unisex -0.2215    0.8013   0.7179 -0.3086   0.7576
14            n/a -0.2905    0.7479   0.4346 -0.6684   0.5039


------------results for: retractions

              var    coef exp.coef. se.coef.       z Pr...z..
1       n authors -0.2917     0.747   0.6641 -0.4392   0.6605
2   country/n aut  1.7584    5.8033   1.1055  1.5906   0.1117
3  at publication -0.2349    0.7907   0.3715 -0.6321   0.5273
4     at corr/ret -0.5779    0.5611   0.5143 -1.1236   0.2612
5        n papers  -0.133    0.8755   0.2631 -0.5054   0.6133
6   pap. per year -0.0234    0.9769   0.5455 -0.0429   0.9658
7        tot cits -0.2129    0.8082   0.1845 -1.1541   0.2485
8         av cits -0.3256    0.7221   0.4739  -0.687   0.4921
9    av norm cits -0.7344    0.4798    1.075 -0.6832   0.4945
10 av jour impact -1.8103    0.1636   2.1232 -0.8526   0.3939
11    prop top 10 -5.5009    0.0041   3.4446  -1.597   0.1103
12              f -0.7885    0.4545   0.4016 -1.9632   0.0496
13         unisex  -1.655    0.1911   1.1635 -1.4225   0.1549
14            n/a -0.3953    0.6734   0.6402 -0.6175   0.5369


----------------------------------


-------------------------------------------------------------------------------------------
---------------MAIN ANALYSIS - NUMBER OF RETRACTIONS PER AUTHOR ----------------------
-------------------------------------------------------------------------------------------
------------ Outputs of generalized linear models, effects of  last  author characteristics ------------

Predictors of country and characteristics of  last authors 

------------results for: country


Call:
glm(formula = a.p.r[a.p.r > 0] ~ a.country[a.p.r > 0], family = quasipoisson)

Deviance Residuals: 
    Min       1Q   Median       3Q      Max  
-3.8993  -0.4833  -0.2940   0.0000   9.7325  

Coefficients:
                                    Estimate Std. Error t value Pr(>|t|)    
(Intercept)                          0.44731    0.11967   3.738 0.000211 ***
a.country[a.p.r > 0]australia       -0.15963    0.42204  -0.378 0.705451    
a.country[a.p.r > 0]brazil           1.39851    0.39020   3.584 0.000378 ***
a.country[a.p.r > 0]canada          -0.15963    0.58474  -0.273 0.784993    
a.country[a.p.r > 0]france          -0.44731    0.58474  -0.765 0.444717    
a.country[a.p.r > 0]germany          0.99830    0.16746   5.961 5.31e-09 ***
a.country[a.p.r > 0]india           -0.16701    0.26937  -0.620 0.535596    
a.country[a.p.r > 0]italy           -0.18495    0.46467  -0.398 0.690821    
a.country[a.p.r > 0]japan            0.97820    0.19880   4.921 1.24e-06 ***
a.country[a.p.r > 0]netherlands     -0.31378    0.58474  -0.537 0.591818    
a.country[a.p.r > 0]o               -0.13983    0.22992  -0.608 0.543410    
a.country[a.p.r > 0]peoples.r.china -0.29316    0.21336  -1.374 0.170164    
a.country[a.p.r > 0]south.korea     -0.44731    0.44891  -0.996 0.319613    
a.country[a.p.r > 0]spain           -0.44731    0.73381  -0.610 0.542476    
a.country[a.p.r > 0]sweden          -0.44731    1.15097  -0.389 0.697740    
a.country[a.p.r > 0]switzerland      1.95058    0.36531   5.340 1.53e-07 ***
a.country[a.p.r > 0]taiwan          -0.44731    1.15097  -0.389 0.697740    
a.country[a.p.r > 0]turkey          -0.44731    0.52574  -0.851 0.395352    
a.country[a.p.r > 0]uk              -0.04185    0.37299  -0.112 0.910724    
---
Signif. codes:  0 ‘***’ 0.001 ‘**’ 0.01 ‘*’ 0.05 ‘.’ 0.1 ‘ ’ 1

(Dispersion parameter for quasipoisson family taken to be 2.620805)

    Null deviance: 949.91  on 437  degrees of freedom
Residual deviance: 667.27  on 419  degrees of freedom
  (50 observations deleted due to missingness)
AIC: NA

Number of Fisher Scoring iterations: 6


------------results for: countries with any research integrity policy


Call:
glm(formula = a.p.r[a.p.r > 0] ~ a.any.rio[a.p.r > 0], family = quasipoisson)

Deviance Residuals: 
    Min       1Q   Median       3Q      Max  
-0.8919  -0.8919  -0.2640  -0.2640  11.8351  

Coefficients:
                     Estimate Std. Error t value Pr(>|t|)   
(Intercept)            0.2528     0.1619   1.562  0.11913   
a.any.rio[a.p.r > 0]   0.5240     0.1843   2.843  0.00468 **
---
Signif. codes:  0 ‘***’ 0.001 ‘**’ 0.01 ‘*’ 0.05 ‘.’ 0.1 ‘ ’ 1

(Dispersion parameter for quasipoisson family taken to be 4.928798)

    Null deviance: 949.91  on 437  degrees of freedom
Residual deviance: 906.41  on 436  degrees of freedom
  (50 observations deleted due to missingness)
AIC: NA

Number of Fisher Scoring iterations: 5


------------results for: countries with any publication incentive policy


Call:
glm(formula = a.p.r[a.p.r > 0] ~ a.any.inc[a.p.r > 0], family = quasipoisson)

Deviance Residuals: 
    Min       1Q   Median       3Q      Max  
-0.8065  -0.8065  -0.5962  -0.5962  12.0272  

Coefficients:
                     Estimate Std. Error t value Pr(>|t|)    
(Intercept)            0.5424     0.1215   4.465 1.02e-05 ***
a.any.inc[a.p.r > 0]   0.1687     0.1647   1.025    0.306    
---
Signif. codes:  0 ‘***’ 0.001 ‘**’ 0.01 ‘*’ 0.05 ‘.’ 0.1 ‘ ’ 1

(Dispersion parameter for quasipoisson family taken to be 5.53518)

    Null deviance: 949.91  on 437  degrees of freedom
Residual deviance: 944.07  on 436  degrees of freedom
  (50 observations deleted due to missingness)
AIC: NA

Number of Fisher Scoring iterations: 5


------------results for: effects of career length at time of retraction


Call:
glm(formula = a.p.r[a.p.r > 0] ~ a.age[a.p.r > 0], family = quasipoisson)

Deviance Residuals: 
    Min       1Q   Median       3Q      Max  
-1.3646  -0.8809  -0.5613  -0.1331  11.6032  

Coefficients:
                 Estimate Std. Error t value Pr(>|t|)   
(Intercept)       -0.1482     0.2707  -0.548  0.58422   
a.age[a.p.r > 0]   0.6933     0.2221   3.122  0.00192 **
---
Signif. codes:  0 ‘***’ 0.001 ‘**’ 0.01 ‘*’ 0.05 ‘.’ 0.1 ‘ ’ 1

(Dispersion parameter for quasipoisson family taken to be 4.851799)

    Null deviance: 949.91  on 437  degrees of freedom
Residual deviance: 898.35  on 436  degrees of freedom
  (50 observations deleted due to missingness)
AIC: NA

Number of Fisher Scoring iterations: 5


------------results for: effects of career length at time of publication of retracted paper


Call:
glm(formula = a.p.r[a.p.r > 0] ~ a.age.then[a.p.r > 0], family = quasipoisson)

Deviance Residuals: 
    Min       1Q   Median       3Q      Max  
-1.1978  -0.8736  -0.6307  -0.2032  11.8762  

Coefficients:
                      Estimate Std. Error t value Pr(>|t|)   
(Intercept)             0.1966     0.1921   1.023  0.30683   
a.age.then[a.p.r > 0]   0.4429     0.1703   2.601  0.00962 **
---
Signif. codes:  0 ‘***’ 0.001 ‘**’ 0.01 ‘*’ 0.05 ‘.’ 0.1 ‘ ’ 1

(Dispersion parameter for quasipoisson family taken to be 5.038031)

    Null deviance: 949.91  on 437  degrees of freedom
Residual deviance: 913.44  on 436  degrees of freedom
  (50 observations deleted due to missingness)
AIC: NA

Number of Fisher Scoring iterations: 5


------------results for: effects of gender


Call:
glm(formula = a.p.r[a.p.r > 0] ~ a.gender_[a.p.r > 0], family = quasipoisson)

Deviance Residuals: 
    Min       1Q   Median       3Q      Max  
-0.8502  -0.7159  -0.7159  -0.6393  12.2334  

Coefficients:
                        Estimate Std. Error t value Pr(>|t|)    
(Intercept)              0.63978    0.10316   6.202  1.3e-09 ***
a.gender_[a.p.r > 0]F   -0.06194    0.20474  -0.303    0.762    
a.gender_[a.p.r > 0]UNI -0.32962    0.62128  -0.531    0.596    
a.gender_[a.p.r > 0]UNK  0.10520    0.25983   0.405    0.686    
---
Signif. codes:  0 ‘***’ 0.001 ‘**’ 0.01 ‘*’ 0.05 ‘.’ 0.1 ‘ ’ 1

(Dispersion parameter for quasipoisson family taken to be 5.630148)

    Null deviance: 949.91  on 437  degrees of freedom
Residual deviance: 946.39  on 434  degrees of freedom
  (50 observations deleted due to missingness)
AIC: NA

Number of Fisher Scoring iterations: 5


------------results for: total number of publications


Call:
glm(formula = a.p.r[a.p.r > 0] ~ a.p[a.p.r > 0], family = quasipoisson)

Deviance Residuals: 
    Min       1Q   Median       3Q      Max  
-1.6469  -0.8628  -0.4719   0.0141  10.7549  

Coefficients:
               Estimate Std. Error t value Pr(>|t|)    
(Intercept)     -0.2758     0.2122  -1.300    0.194    
a.p[a.p.r > 0]   0.5483     0.1134   4.837 1.83e-06 ***
---
Signif. codes:  0 ‘***’ 0.001 ‘**’ 0.01 ‘*’ 0.05 ‘.’ 0.1 ‘ ’ 1

(Dispersion parameter for quasipoisson family taken to be 4.088429)

    Null deviance: 949.91  on 437  degrees of freedom
Residual deviance: 848.64  on 436  degrees of freedom
  (50 observations deleted due to missingness)
AIC: NA

Number of Fisher Scoring iterations: 5


------------results for: number of publications per year of active career


Call:
glm(formula = a.p.r[a.p.r > 0] ~ a.prod[a.p.r > 0], family = quasipoisson)

Deviance Residuals: 
    Min       1Q   Median       3Q      Max  
-1.6018  -0.8589  -0.5362  -0.0578  10.9074  

Coefficients:
                  Estimate Std. Error t value Pr(>|t|)    
(Intercept)         0.2748     0.1164   2.361   0.0187 *  
a.prod[a.p.r > 0]   0.7225     0.1622   4.454 1.07e-05 ***
---
Signif. codes:  0 ‘***’ 0.001 ‘**’ 0.01 ‘*’ 0.05 ‘.’ 0.1 ‘ ’ 1

(Dispersion parameter for quasipoisson family taken to be 4.178653)

    Null deviance: 949.91  on 437  degrees of freedom
Residual deviance: 861.10  on 436  degrees of freedom
  (50 observations deleted due to missingness)
AIC: NA

Number of Fisher Scoring iterations: 6


------------results for: total citation score


Call:
glm(formula = a.p.r[a.p.r > 0] ~ a.tcs[a.p.r > 0], family = quasipoisson)

Deviance Residuals: 
    Min       1Q   Median       3Q      Max  
-1.4756  -0.8707  -0.4937  -0.0422  11.4022  

Coefficients:
                 Estimate Std. Error t value Pr(>|t|)    
(Intercept)      -0.21602    0.21860  -0.988    0.324    
a.tcs[a.p.r > 0]  0.30352    0.06937   4.376 1.52e-05 ***
---
Signif. codes:  0 ‘***’ 0.001 ‘**’ 0.01 ‘*’ 0.05 ‘.’ 0.1 ‘ ’ 1

(Dispersion parameter for quasipoisson family taken to be 4.380547)

    Null deviance: 949.91  on 437  degrees of freedom
Residual deviance: 859.51  on 436  degrees of freedom
  (50 observations deleted due to missingness)
AIC: NA

Number of Fisher Scoring iterations: 5


------------results for: mean citation score


Call:
glm(formula = a.p.r[a.p.r > 0] ~ a.mcs[a.p.r > 0], family = quasipoisson)

Deviance Residuals: 
    Min       1Q   Median       3Q      Max  
-1.4858  -0.8019  -0.5561  -0.2580  12.2596  

Coefficients:
                 Estimate Std. Error t value Pr(>|t|)   
(Intercept)        0.0623     0.2201   0.283   0.7772   
a.mcs[a.p.r > 0]   0.4693     0.1617   2.902   0.0039 **
---
Signif. codes:  0 ‘***’ 0.001 ‘**’ 0.01 ‘*’ 0.05 ‘.’ 0.1 ‘ ’ 1

(Dispersion parameter for quasipoisson family taken to be 5.186459)

    Null deviance: 949.91  on 437  degrees of freedom
Residual deviance: 905.24  on 436  degrees of freedom
  (50 observations deleted due to missingness)
AIC: NA

Number of Fisher Scoring iterations: 5


------------results for: mean normalized citation score


Call:
glm(formula = a.p.r[a.p.r > 0] ~ a.mncs[a.p.r > 0], family = quasipoisson)

Deviance Residuals: 
    Min       1Q   Median       3Q      Max  
-1.4089  -0.7306  -0.6126  -0.4165  12.4186  

Coefficients:
                  Estimate Std. Error t value Pr(>|t|)  
(Intercept)         0.3335     0.1785   1.869   0.0624 .
a.mncs[a.p.r > 0]   0.8950     0.4587   1.951   0.0517 .
---
Signif. codes:  0 ‘***’ 0.001 ‘**’ 0.01 ‘*’ 0.05 ‘.’ 0.1 ‘ ’ 1

(Dispersion parameter for quasipoisson family taken to be 5.499795)

    Null deviance: 949.91  on 437  degrees of freedom
Residual deviance: 929.52  on 436  degrees of freedom
  (50 observations deleted due to missingness)
AIC: NA

Number of Fisher Scoring iterations: 5


------------results for: mean normalized journal impact factor


Call:
glm(formula = a.p.r[a.p.r > 0] ~ a.mnjs[a.p.r > 0], family = quasipoisson)

Deviance Residuals: 
    Min       1Q   Median       3Q      Max  
-1.1023  -0.7336  -0.6536  -0.5493  12.4445  

Coefficients:
                  Estimate Std. Error t value Pr(>|t|)  
(Intercept)         0.3953     0.2383   1.659   0.0979 .
a.mnjs[a.p.r > 0]   0.7225     0.6748   1.071   0.2849  
---
Signif. codes:  0 ‘***’ 0.001 ‘**’ 0.01 ‘*’ 0.05 ‘.’ 0.1 ‘ ’ 1

(Dispersion parameter for quasipoisson family taken to be 5.635663)

    Null deviance: 949.91  on 437  degrees of freedom
Residual deviance: 943.56  on 436  degrees of freedom
  (50 observations deleted due to missingness)
AIC: NA

Number of Fisher Scoring iterations: 5


------------results for: proportion of articles in top-10 journals


Call:
glm(formula = a.p.r[a.p.r > 0] ~ a.pp_top_10[a.p.r > 0], family = quasipoisson)

Deviance Residuals: 
    Min       1Q   Median       3Q      Max  
-1.5633  -0.7270  -0.5984  -0.5464  12.4157  

Coefficients:
                       Estimate Std. Error t value Pr(>|t|)    
(Intercept)              0.5009     0.1196   4.189 3.39e-05 ***
a.pp_top_10[a.p.r > 0]   2.4638     1.5460   1.594    0.112    
---
Signif. codes:  0 ‘***’ 0.001 ‘**’ 0.01 ‘*’ 0.05 ‘.’ 0.1 ‘ ’ 1

(Dispersion parameter for quasipoisson family taken to be 5.586145)

    Null deviance: 949.91  on 437  degrees of freedom
Residual deviance: 936.37  on 436  degrees of freedom
  (50 observations deleted due to missingness)
AIC: NA

Number of Fisher Scoring iterations: 5


------------------------------------------------------------------------------------------------------------------------------------------------------------------------------------------------------------------------------------------------------------------


-------------------------------------------------------------------------------------------
---------------MAIN ANALYSIS - PROBABILITIES TO AUTHOR A CORRECTED OR A RETRACTED PAPER -----------------
-------------------------------------------------------------------------------------------

------------ Conditional logistic regression outputs, data for  random  author  ------------


Effects of country of random author

------------results for: corrections

Call:
coxph(formula = Surv(rep(1, 3060L), treat) ~ c_ + strata(group), 
    method = "exact")

  n= 3060, number of events= 1040 

                      coef exp(coef) se(coef)      z Pr(>|z|)
c_australia       -0.10622   0.89923  0.24077 -0.441    0.659
c_brazil          -0.06674   0.93544  0.31804 -0.210    0.834
c_canada          -0.16370   0.84900  0.21657 -0.756    0.450
c_france           0.03121   1.03170  0.21651  0.144    0.885
c_germany         -0.30808   0.73485  0.20351 -1.514    0.130
c_india           -0.33448   0.71571  0.29454 -1.136    0.256
c_italy           -0.20321   0.81611  0.24070 -0.844    0.399
c_japan           -0.03229   0.96823  0.21872 -0.148    0.883
c_netherlands     -0.21729   0.80469  0.28901 -0.752    0.452
c_o               -0.02435   0.97595  0.13081 -0.186    0.852
c_peoples.r.china -0.27340   0.76079  0.19718 -1.387    0.166
c_south.korea     -0.11745   0.88918  0.29890 -0.393    0.694
c_spain            0.03538   1.03602  0.23248  0.152    0.879
c_sweden           0.16111   1.17482  0.33706  0.478    0.633
c_switzerland     -0.19975   0.81894  0.32732 -0.610    0.542
c_taiwan          -0.02595   0.97439  0.34545 -0.075    0.940
c_turkey           0.05367   1.05513  0.38553  0.139    0.889
c_uk              -0.08934   0.91453  0.17564 -0.509    0.611

                  exp(coef) exp(-coef) lower .95 upper .95
c_australia          0.8992     1.1121    0.5610     1.441
c_brazil             0.9354     1.0690    0.5015     1.745
c_canada             0.8490     1.1779    0.5553     1.298
c_france             1.0317     0.9693    0.6749     1.577
c_germany            0.7349     1.3608    0.4931     1.095
c_india              0.7157     1.3972    0.4018     1.275
c_italy              0.8161     1.2253    0.5092     1.308
c_japan              0.9682     1.0328    0.6307     1.486
c_netherlands        0.8047     1.2427    0.4567     1.418
c_o                  0.9759     1.0246    0.7552     1.261
c_peoples.r.china    0.7608     1.3144    0.5169     1.120
c_south.korea        0.8892     1.1246    0.4950     1.597
c_spain              1.0360     0.9652    0.6569     1.634
c_sweden             1.1748     0.8512    0.6068     2.274
c_switzerland        0.8189     1.2211    0.4312     1.555
c_taiwan             0.9744     1.0263    0.4951     1.918
c_turkey             1.0551     0.9477    0.4956     2.246
c_uk                 0.9145     1.0935    0.6482     1.290

Rsquare= 0.002   (max possible= 0.515 )
Likelihood ratio test= 6.97  on 18 df,   p=0.9904
Wald test            = 6.86  on 18 df,   p=0.9913
Score (logrank) test = 6.89  on 18 df,   p=0.991


------------results for: retractions

Call:
coxph(formula = Surv(rep(1, 1727L), r.treat) ~ rc_ + strata(r.group), 
    method = "exact")

  n= 1727, number of events= 551 

                        coef exp(coef)  se(coef)      z Pr(>|z|)    
rc_australia        1.110379  3.035507  0.390427  2.844 0.004455 ** 
rc_brazil          -0.144140  0.865767  0.586308 -0.246 0.805803    
rc_canada          -0.285179  0.751880  0.383527 -0.744 0.457138    
rc_france          -1.094507  0.334705  0.472026 -2.319 0.020409 *  
rc_germany          0.871331  2.390091  0.237455  3.669 0.000243 ***
rc_india            1.230822  3.424043  0.293811  4.189 2.80e-05 ***
rc_italy           -0.479389  0.619162  0.371497 -1.290 0.196903    
rc_japan            0.563958  1.757615  0.245711  2.295 0.021721 *  
rc_netherlands     -0.799778  0.449429  0.643811 -1.242 0.214143    
rc_o                0.218002  1.243589  0.199757  1.091 0.275127    
rc_peoples.r.china  1.414746  4.115440  0.226377  6.250 4.12e-10 ***
rc_south.korea      0.556697  1.744899  0.389835  1.428 0.153282    
rc_spain           -0.923408  0.397163  0.483186 -1.911 0.055994 .  
rc_sweden          -0.881904  0.413994  0.656991 -1.342 0.179487    
rc_switzerland     -1.570736  0.207892  1.070493 -1.467 0.142294    
rc_taiwan          -0.498726  0.607304  0.577693 -0.863 0.387969    
rc_turkey           0.755436  2.128539  0.456684  1.654 0.098092 .  
rc_uk               0.007574  1.007602  0.309891  0.024 0.980502    
---
Signif. codes:  0 ‘***’ 0.001 ‘**’ 0.01 ‘*’ 0.05 ‘.’ 0.1 ‘ ’ 1

                   exp(coef) exp(-coef) lower .95 upper .95
rc_australia          3.0355     0.3294   1.41221    6.5247
rc_brazil             0.8658     1.1550   0.27437    2.7319
rc_canada             0.7519     1.3300   0.35456    1.5944
rc_france             0.3347     2.9877   0.13270    0.8442
rc_germany            2.3901     0.4184   1.50070    3.8066
rc_india              3.4240     0.2921   1.92507    6.0902
rc_italy              0.6192     1.6151   0.29894    1.2824
rc_japan              1.7576     0.5690   1.08586    2.8449
rc_netherlands        0.4494     2.2250   0.12725    1.5874
rc_o                  1.2436     0.8041   0.84070    1.8395
rc_peoples.r.china    4.1154     0.2430   2.64073    6.4137
rc_south.korea        1.7449     0.5731   0.81272    3.7463
rc_spain              0.3972     2.5179   0.15406    1.0239
rc_sweden             0.4140     2.4155   0.11423    1.5005
rc_switzerland        0.2079     4.8102   0.02551    1.6945
rc_taiwan             0.6073     1.6466   0.19574    1.8843
rc_turkey             2.1285     0.4698   0.86966    5.2097
rc_uk                 1.0076     0.9925   0.54892    1.8496

Rsquare= 0.067   (max possible= 0.494 )
Likelihood ratio test= 120.3  on 18 df,   p=0
Wald test            = 100.4  on 18 df,   p=1.864e-13
Score (logrank) test = 116  on 18 df,   p=2.22e-16


----------------------------------


Effects of country of random author, classified by misconduct policy

------------results for: corrections

Call:
coxph(formula = Surv(rep(1, 3060L), treat) ~ ORI.legal + ORI.nat + 
    ORI.local + strata(group), method = "exact")

  n= 3060, number of events= 1040 

               coef exp(coef)  se(coef)      z Pr(>|z|)
ORI.legal  0.125012  1.133161  0.117442  1.064    0.287
ORI.nat   -0.006452  0.993569  0.110772 -0.058    0.954
ORI.local -0.001518  0.998483  0.133897 -0.011    0.991

          exp(coef) exp(-coef) lower .95 upper .95
ORI.legal    1.1332     0.8825    0.9002     1.426
ORI.nat      0.9936     1.0065    0.7997     1.234
ORI.local    0.9985     1.0015    0.7680     1.298

Rsquare= 0.001   (max possible= 0.515 )
Likelihood ratio test= 1.85  on 3 df,   p=0.6046
Wald test            = 1.85  on 3 df,   p=0.6036
Score (logrank) test = 1.85  on 3 df,   p=0.6032


------------results for: retractions

Call:
coxph(formula = Surv(rep(1, 1727L), r.treat) ~ r.ORI.legal + 
    r.ORI.nat + r.ORI.local + strata(r.group), method = "exact")

  n= 1727, number of events= 551 

               coef exp(coef) se(coef)      z Pr(>|z|)    
r.ORI.legal -0.6201    0.5379   0.1607 -3.859 0.000114 ***
r.ORI.nat   -0.1764    0.8383   0.1458 -1.210 0.226149    
r.ORI.local -0.6827    0.5053   0.1877 -3.636 0.000277 ***
---
Signif. codes:  0 ‘***’ 0.001 ‘**’ 0.01 ‘*’ 0.05 ‘.’ 0.1 ‘ ’ 1

            exp(coef) exp(-coef) lower .95 upper .95
r.ORI.legal    0.5379      1.859    0.3926     0.737
r.ORI.nat      0.8383      1.193    0.6299     1.115
r.ORI.local    0.5053      1.979    0.3497     0.730

Rsquare= 0.014   (max possible= 0.494 )
Likelihood ratio test= 24.28  on 3 df,   p=2.182e-05
Wald test            = 23.38  on 3 df,   p=3.366e-05
Score (logrank) test = 23.84  on 3 df,   p=2.692e-05


----------------------------------


Effects of country of random author, classified by type of academic culture (see text for references)

------------results for: corrections

Call:
coxph(formula = Surv(rep(1, 3060L), treat) ~ german.dev + intermediate + 
    anglo.reg + strata(group), method = "exact")

  n= 3060, number of events= 1040 

                 coef exp(coef) se(coef)      z Pr(>|z|)
german.dev    0.06362   1.06568  0.20172  0.315    0.752
intermediate -0.09260   0.91155  0.15879 -0.583    0.560
anglo.reg     0.07372   1.07651  0.09253  0.797    0.426

             exp(coef) exp(-coef) lower .95 upper .95
german.dev      1.0657     0.9384    0.7177     1.582
intermediate    0.9116     1.0970    0.6678     1.244
anglo.reg       1.0765     0.9289    0.8980     1.291

Rsquare= 0   (max possible= 0.515 )
Likelihood ratio test= 1.31  on 3 df,   p=0.7275
Wald test            = 1.3  on 3 df,   p=0.729
Score (logrank) test = 1.3  on 3 df,   p=0.7287


------------results for: retractions

Call:
coxph(formula = Surv(rep(1, 1727L), r.treat) ~ r.german.dev + 
    r.intermediate + r.anglo.reg + strata(r.group), method = "exact")

  n= 1727, number of events= 551 

                  coef exp(coef) se(coef)      z Pr(>|z|)  
r.german.dev    0.2104    1.2341   0.2070  1.016   0.3095  
r.intermediate  0.2848    1.3295   0.1820  1.565   0.1177  
r.anglo.reg    -0.3247    0.7227   0.1397 -2.324   0.0201 *
---
Signif. codes:  0 ‘***’ 0.001 ‘**’ 0.01 ‘*’ 0.05 ‘.’ 0.1 ‘ ’ 1

               exp(coef) exp(-coef) lower .95 upper .95
r.german.dev      1.2341     0.8103    0.8226    1.8516
r.intermediate    1.3295     0.7522    0.9306    1.8994
r.anglo.reg       0.7227     1.3837    0.5496    0.9504

Rsquare= 0.007   (max possible= 0.494 )
Likelihood ratio test= 12.78  on 3 df,   p=0.005128
Wald test            = 12.58  on 3 df,   p=0.005639
Score (logrank) test = 12.75  on 3 df,   p=0.005214


----------------------------------


Effects of country of random author, classified by publication incentives policy

------------results for: corrections

Call:
coxph(formula = Surv(rep(1, 3060L), treat) ~ cash + career + 
    inst.inc + strata(group), method = "exact")

  n= 3060, number of events= 1040 

            coef exp(coef) se(coef)     z Pr(>|z|)
cash     0.11517   1.12207  0.32586 0.353    0.724
career   0.06302   1.06505  0.09415 0.669    0.503
inst.inc 0.05069   1.05199  0.11959 0.424    0.672

         exp(coef) exp(-coef) lower .95 upper .95
cash         1.122     0.8912    0.5924     2.125
career       1.065     0.9389    0.8856     1.281
inst.inc     1.052     0.9506    0.8322     1.330

Rsquare= 0   (max possible= 0.515 )
Likelihood ratio test= 0.56  on 3 df,   p=0.9047
Wald test            = 0.56  on 3 df,   p=0.9047
Score (logrank) test = 0.56  on 3 df,   p=0.9047


------------results for: retractions

Call:
coxph(formula = Surv(rep(1, 1727L), r.treat) ~ r.cash + r.career + 
    r.inst.inc + strata(r.group), method = "exact")

  n= 1727, number of events= 551 

               coef exp(coef) se(coef)      z Pr(>|z|)  
r.cash      0.08055   1.08388  0.30642  0.263   0.7927  
r.career   -0.28989   0.74835  0.12911 -2.245   0.0248 *
r.inst.inc -0.43150   0.64954  0.18717 -2.305   0.0211 *
---
Signif. codes:  0 ‘***’ 0.001 ‘**’ 0.01 ‘*’ 0.05 ‘.’ 0.1 ‘ ’ 1

           exp(coef) exp(-coef) lower .95 upper .95
r.cash        1.0839     0.9226    0.5945    1.9761
r.career      0.7483     1.3363    0.5810    0.9638
r.inst.inc    0.6495     1.5396    0.4501    0.9374

Rsquare= 0.005   (max possible= 0.494 )
Likelihood ratio test= 8.58  on 3 df,   p=0.03541
Wald test            = 8.45  on 3 df,   p=0.0375
Score (logrank) test = 8.52  on 3 df,   p=0.03643


----------------------------------


Effects of individual and study characteristics of  random  author, univariable analyses

------------results for: corrections

              var    coef exp.coef. se.coef.       z Pr...z..
1       n authors  0.4103    1.5073   0.1914  2.1433   0.0321
2   country/n aut  0.0973    1.1021   0.2765  0.3518    0.725
3  at publication  0.0025    1.0025    0.072  0.0342   0.9727
4     at corr/ret   1e-04    1.0001   0.0803  0.0017   0.9987
5        n papers  0.0202    1.0204   0.0609  0.3316   0.7402
6   pap. per year  0.0421     1.043   0.1607   0.262   0.7933
7        tot cits  0.0479    1.0491   0.0386  1.2421   0.2142
8         av cits  0.2287    1.2569   0.0976  2.3434   0.0191
9    av norm cits  0.6039    1.8293   0.2371  2.5475   0.0108
10 av jour impact  1.4418    4.2281   0.4419  3.2627   0.0011
11    prop top 10  1.2262    3.4082   0.7129  1.7201   0.0854
12              f -0.0929    0.9113   0.0874 -1.0632   0.2877
13         unisex -0.6728    0.5103   0.2907 -2.3149   0.0206
14            n/a   0.111    1.1174   0.1393   0.797   0.4254


------------results for: retractions

              var    coef exp.coef. se.coef.       z Pr...z..
1       n authors -0.0253     0.975   0.2618 -0.0965   0.9231
2   country/n aut   0.591    1.8058   0.3467  1.7048   0.0882
3  at publication -0.4649    0.6282   0.1054 -4.4094        0
4     at corr/ret -0.6844    0.5044    0.146 -4.6883        0
5        n papers -0.1843    0.8317   0.0817 -2.2557   0.0241
6   pap. per year  0.0355    1.0361   0.1905  0.1862   0.8523
7        tot cits -0.1321    0.8762   0.0545 -2.4249   0.0153
8         av cits -0.2393    0.7872   0.1389 -1.7224    0.085
9    av norm cits -0.6006    0.5485   0.3332 -1.8023   0.0715
10 av jour impact -0.5684    0.5664   0.5622 -1.0111    0.312
11    prop top 10 -1.6488    0.1923   0.9697 -1.7004   0.0891
12              f -0.0106    0.9894   0.1218 -0.0871   0.9306
13         unisex -0.4375    0.6456   0.4204 -1.0407    0.298
14            n/a  0.1146    1.1215   0.1779  0.6445   0.5192


----------------------------------


Multivariable analysis for country and characteristics of random author

------------results for: corrections

Call:
coxph(formula = Surv(rep(1, 3060L), treat) ~ pages + authors + 
    countries + age.then + prod + mnjs + gender_ + c_ + strata(group), 
    method = "exact")

  n= 2987, number of events= 1014 
   (73 observations deleted due to missingness)

                       coef exp(coef)  se(coef)      z Pr(>|z|)    
pages              1.424431  4.155494  0.237806  5.990  2.1e-09 ***
authors            0.243201  1.275325  0.205291  1.185  0.23615    
countries          0.513010  1.670312  0.395231  1.298  0.19429    
age.then          -0.033754  0.966810  0.088139 -0.383  0.70175    
prod              -0.008596  0.991441  0.196470 -0.044  0.96510    
mnjs               1.366442  3.921374  0.478103  2.858  0.00426 ** 
gender_F          -0.110837  0.895085  0.095911 -1.156  0.24784    
gender_UNI        -0.663865  0.514857  0.297970 -2.228  0.02588 *  
gender_UNK         0.175565  1.191919  0.147194  1.193  0.23297    
c_australia        0.015185  1.015301  0.248152  0.061  0.95120    
c_brazil           0.105617  1.111397  0.323938  0.326  0.74439    
c_canada          -0.102937  0.902183  0.224699 -0.458  0.64687    
c_france           0.295562  1.343881  0.227346  1.300  0.19358    
c_germany         -0.267543  0.765258  0.213211 -1.255  0.20954    
c_india           -0.219670  0.802784  0.308426 -0.712  0.47632    
c_italy           -0.159546  0.852531  0.247452 -0.645  0.51909    
c_japan            0.122234  1.130018  0.228363  0.535  0.59247    
c_netherlands     -0.158525  0.853402  0.298683 -0.531  0.59559    
c_o                0.059837  1.061664  0.144387  0.414  0.67857    
c_peoples.r.china -0.157530  0.854251  0.211138 -0.746  0.45561    
c_south.korea     -0.021079  0.979142  0.305350 -0.069  0.94496    
c_spain            0.071011  1.073593  0.243694  0.291  0.77075    
c_sweden           0.172702  1.188512  0.349384  0.494  0.62109    
c_switzerland     -0.110140  0.895709  0.331961 -0.332  0.74005    
c_taiwan           0.026254  1.026601  0.358209  0.073  0.94157    
c_turkey           0.174333  1.190452  0.400082  0.436  0.66302    
c_uk              -0.040446  0.960361  0.179892 -0.225  0.82211    
---
Signif. codes:  0 ‘***’ 0.001 ‘**’ 0.01 ‘*’ 0.05 ‘.’ 0.1 ‘ ’ 1

                  exp(coef) exp(-coef) lower .95 upper .95
pages                4.1555     0.2406    2.6074    6.6228
authors              1.2753     0.7841    0.8529    1.9071
countries            1.6703     0.5987    0.7698    3.6243
age.then             0.9668     1.0343    0.8134    1.1491
prod                 0.9914     1.0086    0.6746    1.4571
mnjs                 3.9214     0.2550    1.5363   10.0092
gender_F             0.8951     1.1172    0.7417    1.0802
gender_UNI           0.5149     1.9423    0.2871    0.9232
gender_UNK           1.1919     0.8390    0.8932    1.5905
c_australia          1.0153     0.9849    0.6243    1.6513
c_brazil             1.1114     0.8998    0.5890    2.0970
c_canada             0.9022     1.1084    0.5808    1.4014
c_france             1.3439     0.7441    0.8607    2.0983
c_germany            0.7653     1.3067    0.5039    1.1622
c_india              0.8028     1.2457    0.4386    1.4694
c_italy              0.8525     1.1730    0.5249    1.3847
c_japan              1.1300     0.8849    0.7223    1.7679
c_netherlands        0.8534     1.1718    0.4752    1.5325
c_o                  1.0617     0.9419    0.8000    1.4089
c_peoples.r.china    0.8543     1.1706    0.5648    1.2921
c_south.korea        0.9791     1.0213    0.5382    1.7814
c_spain              1.0736     0.9315    0.6659    1.7309
c_sweden             1.1885     0.8414    0.5992    2.3572
c_switzerland        0.8957     1.1164    0.4673    1.7169
c_taiwan             1.0266     0.9741    0.5087    2.0716
c_turkey             1.1905     0.8400    0.5435    2.6077
c_uk                 0.9604     1.0413    0.6750    1.3663

Rsquare= 0.024   (max possible= 0.509 )
Likelihood ratio test= 71.67  on 27 df,   p=6.463e-06
Wald test            = 64.44  on 27 df,   p=6.72e-05
Score (logrank) test = 68.45  on 27 df,   p=1.863e-05


------------results for: retractions

Call:
coxph(formula = Surv(rep(1, 1727L), r.treat) ~ r.pages + r.authors + 
    r.countries + r.age.then + r.prod + r.mnjs + r.gender_ + 
    rc_ + strata(r.group), method = "exact")

  n= 1699, number of events= 544 
   (28 observations deleted due to missingness)

                       coef exp(coef) se(coef)      z Pr(>|z|)    
r.pages             0.64862   1.91291  0.35581  1.823 0.068312 .  
r.authors          -0.29887   0.74165  0.30280 -0.987 0.323629    
r.countries         0.51821   1.67902  0.43225  1.199 0.230581    
r.age.then         -0.52618   0.59086  0.15119 -3.480 0.000501 ***
r.prod              0.52294   1.68698  0.27095  1.930 0.053604 .  
r.mnjs              0.39179   1.47963  0.64939  0.603 0.546295    
r.gender_F         -0.02399   0.97629  0.14002 -0.171 0.863948    
r.gender_UNI       -0.55764   0.57256  0.47287 -1.179 0.238286    
r.gender_UNK        0.06852   1.07092  0.20169  0.340 0.734058    
rc_australia        1.13911   3.12398  0.39551  2.880 0.003975 ** 
rc_brazil          -0.21825   0.80393  0.59723 -0.365 0.714789    
rc_canada          -0.23743   0.78865  0.39006 -0.609 0.542720    
rc_france          -0.89251   0.40963  0.46907 -1.903 0.057076 .  
rc_germany          0.84350   2.32449  0.24755  3.407 0.000656 ***
rc_india            1.15290   3.16736  0.30995  3.720 0.000200 ***
rc_italy           -0.33958   0.71207  0.38758 -0.876 0.380948    
rc_japan            0.59906   1.82041  0.26405  2.269 0.023283 *  
rc_netherlands     -0.73255   0.48068  0.64800 -1.130 0.258281    
rc_o                0.27817   1.32071  0.22414  1.241 0.214592    
rc_peoples.r.china  1.33310   3.79279  0.24992  5.334  9.6e-08 ***
rc_south.korea      0.43028   1.53769  0.40221  1.070 0.284712    
rc_spain           -0.89528   0.40849  0.49092 -1.824 0.068201 .  
rc_sweden          -0.77901   0.45886  0.67130 -1.160 0.245861    
rc_switzerland     -1.46438   0.23122  1.07914 -1.357 0.174785    
rc_taiwan          -0.55235   0.57559  0.58740 -0.940 0.347041    
rc_turkey           0.77397   2.16836  0.47621  1.625 0.104103    
rc_uk              -0.06514   0.93693  0.31821 -0.205 0.837791    
---
Signif. codes:  0 ‘***’ 0.001 ‘**’ 0.01 ‘*’ 0.05 ‘.’ 0.1 ‘ ’ 1

                   exp(coef) exp(-coef) lower .95 upper .95
r.pages               1.9129     0.5228   0.95242    3.8420
r.authors             0.7417     1.3483   0.40969    1.3426
r.countries           1.6790     0.5956   0.71965    3.9173
r.age.then            0.5909     1.6924   0.43933    0.7946
r.prod                1.6870     0.5928   0.99192    2.8691
r.mnjs                1.4796     0.6758   0.41437    5.2834
r.gender_F            0.9763     1.0243   0.74199    1.2846
r.gender_UNI          0.5726     1.7466   0.22663    1.4465
r.gender_UNK          1.0709     0.9338   0.72124    1.5901
rc_australia          3.1240     0.3201   1.43898    6.7821
rc_brazil             0.8039     1.2439   0.24938    2.5917
rc_canada             0.7887     1.2680   0.36717    1.6940
rc_france             0.4096     2.4412   0.16335    1.0272
rc_germany            2.3245     0.4302   1.43092    3.7761
rc_india              3.1674     0.3157   1.72531    5.8147
rc_italy              0.7121     1.4044   0.33313    1.5221
rc_japan              1.8204     0.5493   1.08495    3.0544
rc_netherlands        0.4807     2.0804   0.13498    1.7118
rc_o                  1.3207     0.7572   0.85117    2.0493
rc_peoples.r.china    3.7928     0.2637   2.32396    6.1900
rc_south.korea        1.5377     0.6503   0.69905    3.3824
rc_spain              0.4085     2.4480   0.15607    1.0692
rc_sweden             0.4589     2.1793   0.12310    1.7104
rc_switzerland        0.2312     4.3248   0.02789    1.9169
rc_taiwan             0.5756     1.7373   0.18202    1.8202
rc_turkey             2.1684     0.4612   0.85267    5.5142
rc_uk                 0.9369     1.0673   0.50216    1.7481

Rsquare= 0.077   (max possible= 0.491 )
Likelihood ratio test= 137  on 27 df,   p=1.11e-16
Wald test            = 111.7  on 27 df,   p=2.833e-12
Score (logrank) test = 130.7  on 27 df,   p=1.443e-15


Effects of individual and study characteristics of  random  author, USA authors only

------------results for: corrections

              var    coef exp.coef. se.coef.       z Pr...z..
1       n authors  0.3047    1.3562   0.4847  0.6286   0.5296
2   country/n aut -0.5634    0.5693   0.9389    -0.6   0.5485
3  at publication  0.2272    1.2551   0.1687  1.3469    0.178
4     at corr/ret  0.2792     1.322   0.1888  1.4789   0.1392
5        n papers  0.1367    1.1465   0.1421  0.9622   0.3359
6   pap. per year  0.1033    1.1088   0.3745  0.2759   0.7826
7        tot cits  0.1782     1.195   0.0923  1.9297   0.0536
8         av cits   0.547     1.728   0.2427  2.2537   0.0242
9    av norm cits   1.233    3.4315   0.5496  2.2436   0.0249
10 av jour impact  1.9846    7.2765   1.0221  1.9418   0.0522
11    prop top 10  2.7617   15.8261   1.5833  1.7442   0.0811
12              f  0.1715    1.1871   0.2385   0.719   0.4721
13         unisex -0.6568    0.5185   0.8292 -0.7921   0.4283
14            n/a  0.1538    1.1663   0.4017  0.3829   0.7018


------------results for: retractions

              var    coef exp.coef. se.coef.       z Pr...z..
1       n authors  0.2597    1.2965   0.6986  0.3717   0.7101
2   country/n aut  1.2132    3.3641   1.0603  1.1442   0.2526
3  at publication -0.3612    0.6968   0.2987 -1.2091   0.2266
4     at corr/ret -0.6358    0.5295   0.4305 -1.4769   0.1397
5        n papers -0.1271    0.8807   0.2186 -0.5814    0.561
6   pap. per year   0.042    1.0429   0.5264  0.0798   0.9364
7        tot cits -0.0964    0.9081   0.1585 -0.6081   0.5432
8         av cits  0.0076    1.0076   0.4082  0.0185   0.9852
9    av norm cits -0.0212    0.9791   0.8378 -0.0253   0.9798
10 av jour impact  2.2116    9.1305   1.5517  1.4253   0.1541
11    prop top 10 -0.3609    0.6971   2.0813 -0.1734   0.8623
12              f  -0.277    0.7581   0.3607 -0.7679   0.4425
13         unisex -0.0806    0.9225   1.0572 -0.0763   0.9392
14            n/a -0.3719    0.6894   0.6519 -0.5706   0.5683


----------------------------------


-------------------------------------------------------------------------------------------
---------------MAIN ANALYSIS - NUMBER OF RETRACTIONS PER AUTHOR ----------------------
-------------------------------------------------------------------------------------------
------------ Outputs of generalized linear models, effects of  random  author characteristics ------------

Predictors of country and characteristics of  random authors 

------------results for: country


Call:
glm(formula = a.p.r[a.p.r > 0] ~ a.country[a.p.r > 0], family = quasipoisson)

Deviance Residuals: 
    Min       1Q   Median       3Q      Max  
-2.8475  -0.5330  -0.2721   0.0000   9.5084  

Coefficients:
                                    Estimate Std. Error t value Pr(>|t|)    
(Intercept)                          0.48955    0.12018   4.074 5.45e-05 ***
a.country[a.p.r > 0]australia       -0.23823    0.40457  -0.589    0.556    
a.country[a.p.r > 0]brazil           1.45636    0.33224   4.384 1.45e-05 ***
a.country[a.p.r > 0]canada          -0.04772    0.45422  -0.105    0.916    
a.country[a.p.r > 0]france          -0.48955    0.63103  -0.776    0.438    
a.country[a.p.r > 0]germany          1.02216    0.15702   6.510 1.96e-10 ***
a.country[a.p.r > 0]india           -0.22927    0.26534  -0.864    0.388    
a.country[a.p.r > 0]italy           -0.24839    0.45422  -0.547    0.585    
a.country[a.p.r > 0]japan            1.12937    0.16466   6.859 2.23e-11 ***
a.country[a.p.r > 0]netherlands     -0.20187    0.82826  -0.244    0.808    
a.country[a.p.r > 0]o               -0.26640    0.22982  -1.159    0.247    
a.country[a.p.r > 0]peoples.r.china -0.15122    0.19828  -0.763    0.446    
a.country[a.p.r > 0]south.korea     -0.48955    0.47019  -1.041    0.298    
a.country[a.p.r > 0]spain           -0.48955    0.74276  -0.659    0.510    
a.country[a.p.r > 0]sweden          -0.48955    1.16515  -0.420    0.675    
a.country[a.p.r > 0]switzerland     -0.48955    1.64339  -0.298    0.766    
a.country[a.p.r > 0]taiwan          -0.48955    1.16515  -0.420    0.675    
a.country[a.p.r > 0]turkey          -0.48955    0.53204  -0.920    0.358    
a.country[a.p.r > 0]uk              -0.27824    0.37731  -0.737    0.461    
---
Signif. codes:  0 ‘***’ 0.001 ‘**’ 0.01 ‘*’ 0.05 ‘.’ 0.1 ‘ ’ 1

(Dispersion parameter for quasipoisson family taken to be 2.686278)

    Null deviance: 1204.45  on 481  degrees of freedom
Residual deviance:  813.38  on 463  degrees of freedom
  (50 observations deleted due to missingness)
AIC: NA

Number of Fisher Scoring iterations: 5


------------results for: countries with any research integrity policy


Call:
glm(formula = a.p.r[a.p.r > 0] ~ a.any.rio[a.p.r > 0], family = quasipoisson)

Deviance Residuals: 
    Min       1Q   Median       3Q      Max  
-1.0761  -1.0761  -0.3594  -0.3594  11.4288  

Coefficients:
                     Estimate Std. Error t value Pr(>|t|)    
(Intercept)            0.3391     0.1461   2.321 0.020679 *  
a.any.rio[a.p.r > 0]   0.5740     0.1654   3.470 0.000568 ***
---
Signif. codes:  0 ‘***’ 0.001 ‘**’ 0.01 ‘*’ 0.05 ‘.’ 0.1 ‘ ’ 1

(Dispersion parameter for quasipoisson family taken to be 4.822974)

    Null deviance: 1204.5  on 481  degrees of freedom
Residual deviance: 1140.3  on 480  degrees of freedom
  (50 observations deleted due to missingness)
AIC: NA

Number of Fisher Scoring iterations: 5


------------results for: countries with any publication incentive policy


Call:
glm(formula = a.p.r[a.p.r > 0] ~ a.any.inc[a.p.r > 0], family = quasipoisson)

Deviance Residuals: 
    Min       1Q   Median       3Q      Max  
-0.9365  -0.9365  -0.7936  -0.7936  11.7359  

Coefficients:
                     Estimate Std. Error t value Pr(>|t|)    
(Intercept)            0.7011     0.1039   6.747 4.36e-11 ***
a.any.inc[a.p.r > 0]   0.1093     0.1454   0.752    0.453    
---
Signif. codes:  0 ‘***’ 0.001 ‘**’ 0.01 ‘*’ 0.05 ‘.’ 0.1 ‘ ’ 1

(Dispersion parameter for quasipoisson family taken to be 5.421193)

    Null deviance: 1204.5  on 481  degrees of freedom
Residual deviance: 1201.4  on 480  degrees of freedom
  (50 observations deleted due to missingness)
AIC: NA

Number of Fisher Scoring iterations: 5


------------results for: effects of career length at time of retraction


Call:
glm(formula = a.p.r[a.p.r > 0] ~ a.age[a.p.r > 0], family = quasipoisson)

Deviance Residuals: 
    Min       1Q   Median       3Q      Max  
-1.4492  -0.9924  -0.5775  -0.2230  10.8129  

Coefficients:
                 Estimate Std. Error t value Pr(>|t|)    
(Intercept)      -0.02087    0.20247  -0.103    0.918    
a.age[a.p.r > 0]  0.78367    0.18307   4.281 2.25e-05 ***
---
Signif. codes:  0 ‘***’ 0.001 ‘**’ 0.01 ‘*’ 0.05 ‘.’ 0.1 ‘ ’ 1

(Dispersion parameter for quasipoisson family taken to be 4.505437)

    Null deviance: 1204.5  on 481  degrees of freedom
Residual deviance: 1117.0  on 480  degrees of freedom
  (50 observations deleted due to missingness)
AIC: NA

Number of Fisher Scoring iterations: 5


------------results for: effects of career length at time of publication of retracted paper


Call:
glm(formula = a.p.r[a.p.r > 0] ~ a.age.then[a.p.r > 0], family = quasipoisson)

Deviance Residuals: 
    Min       1Q   Median       3Q      Max  
-1.2631  -1.0023  -0.7086  -0.4786  11.3330  

Coefficients:
                      Estimate Std. Error t value Pr(>|t|)   
(Intercept)             0.4433     0.1388   3.193  0.00150 **
a.age.then[a.p.r > 0]   0.3995     0.1452   2.752  0.00615 **
---
Signif. codes:  0 ‘***’ 0.001 ‘**’ 0.01 ‘*’ 0.05 ‘.’ 0.1 ‘ ’ 1

(Dispersion parameter for quasipoisson family taken to be 4.944998)

    Null deviance: 1204.5  on 481  degrees of freedom
Residual deviance: 1166.2  on 480  degrees of freedom
  (50 observations deleted due to missingness)
AIC: NA

Number of Fisher Scoring iterations: 5


------------results for: effects of gender


Call:
glm(formula = a.p.r[a.p.r > 0] ~ a.gender_[a.p.r > 0], family = quasipoisson)

Deviance Residuals: 
    Min       1Q   Median       3Q      Max  
-0.9059  -0.9059  -0.8757  -0.3022  11.8039  

Coefficients:
                        Estimate Std. Error t value Pr(>|t|)    
(Intercept)              0.78746    0.09488   8.299 1.08e-15 ***
a.gender_[a.p.r > 0]F   -0.02297    0.16344  -0.141    0.888    
a.gender_[a.p.r > 0]UNI -0.49978    0.67759  -0.738    0.461    
a.gender_[a.p.r > 0]UNK -0.15655    0.24199  -0.647    0.518    
---
Signif. codes:  0 ‘***’ 0.001 ‘**’ 0.01 ‘*’ 0.05 ‘.’ 0.1 ‘ ’ 1

(Dispersion parameter for quasipoisson family taken to be 5.401544)

    Null deviance: 1204.5  on 481  degrees of freedom
Residual deviance: 1199.0  on 478  degrees of freedom
  (50 observations deleted due to missingness)
AIC: NA

Number of Fisher Scoring iterations: 5


------------results for: total number of publications


Call:
glm(formula = a.p.r[a.p.r > 0] ~ a.p[a.p.r > 0], family = quasipoisson)

Deviance Residuals: 
    Min       1Q   Median       3Q      Max  
-2.5702  -0.9565  -0.5006  -0.1397   9.9105  

Coefficients:
               Estimate Std. Error t value Pr(>|t|)    
(Intercept)    -0.03031    0.15845  -0.191    0.848    
a.p[a.p.r > 0]  0.55423    0.09491   5.839 9.67e-09 ***
---
Signif. codes:  0 ‘***’ 0.001 ‘**’ 0.01 ‘*’ 0.05 ‘.’ 0.1 ‘ ’ 1

(Dispersion parameter for quasipoisson family taken to be 3.955051)

    Null deviance: 1204.5  on 481  degrees of freedom
Residual deviance: 1070.2  on 480  degrees of freedom
  (50 observations deleted due to missingness)
AIC: NA

Number of Fisher Scoring iterations: 6


------------results for: number of publications per year of active career


Call:
glm(formula = a.p.r[a.p.r > 0] ~ a.prod[a.p.r > 0], family = quasipoisson)

Deviance Residuals: 
    Min       1Q   Median       3Q      Max  
-2.4579  -0.9531  -0.6010  -0.1641  10.3167  

Coefficients:
                  Estimate Std. Error t value Pr(>|t|)    
(Intercept)        0.49133    0.09025   5.444 8.31e-08 ***
a.prod[a.p.r > 0]  0.69492    0.14061   4.942 1.07e-06 ***
---
Signif. codes:  0 ‘***’ 0.001 ‘**’ 0.01 ‘*’ 0.05 ‘.’ 0.1 ‘ ’ 1

(Dispersion parameter for quasipoisson family taken to be 4.190104)

    Null deviance: 1204.5  on 481  degrees of freedom
Residual deviance: 1100.3  on 480  degrees of freedom
  (50 observations deleted due to missingness)
AIC: NA

Number of Fisher Scoring iterations: 6


------------results for: total citation score


Call:
glm(formula = a.p.r[a.p.r > 0] ~ a.tcs[a.p.r > 0], family = quasipoisson)

Deviance Residuals: 
    Min       1Q   Median       3Q      Max  
-1.8850  -0.9528  -0.5585  -0.1143  10.6360  

Coefficients:
                 Estimate Std. Error t value Pr(>|t|)    
(Intercept)      -0.04201    0.17435  -0.241     0.81    
a.tcs[a.p.r > 0]  0.32305    0.06118   5.281 1.96e-07 ***
---
Signif. codes:  0 ‘***’ 0.001 ‘**’ 0.01 ‘*’ 0.05 ‘.’ 0.1 ‘ ’ 1

(Dispersion parameter for quasipoisson family taken to be 4.187571)

    Null deviance: 1204.5  on 481  degrees of freedom
Residual deviance: 1083.0  on 480  degrees of freedom
  (50 observations deleted due to missingness)
AIC: NA

Number of Fisher Scoring iterations: 6


------------results for: mean citation score


Call:
glm(formula = a.p.r[a.p.r > 0] ~ a.mcs[a.p.r > 0], family = quasipoisson)

Deviance Residuals: 
    Min       1Q   Median       3Q      Max  
-1.6194  -0.9544  -0.6822  -0.3126  11.8160  

Coefficients:
                 Estimate Std. Error t value Pr(>|t|)   
(Intercept)        0.2787     0.1869   1.492  0.13641   
a.mcs[a.p.r > 0]   0.4167     0.1447   2.879  0.00416 **
---
Signif. codes:  0 ‘***’ 0.001 ‘**’ 0.01 ‘*’ 0.05 ‘.’ 0.1 ‘ ’ 1

(Dispersion parameter for quasipoisson family taken to be 5.142762)

    Null deviance: 1204.5  on 481  degrees of freedom
Residual deviance: 1161.0  on 480  degrees of freedom
  (50 observations deleted due to missingness)
AIC: NA

Number of Fisher Scoring iterations: 5


------------results for: mean normalized citation score


Call:
glm(formula = a.p.r[a.p.r > 0] ~ a.mncs[a.p.r > 0], family = quasipoisson)

Deviance Residuals: 
    Min       1Q   Median       3Q      Max  
-1.0401  -0.8758  -0.8323  -0.7816  11.9203  

Coefficients:
                  Estimate Std. Error t value Pr(>|t|)    
(Intercept)         0.6918     0.1490   4.644 4.41e-06 ***
a.mncs[a.p.r > 0]   0.2078     0.4193   0.496     0.62    
---
Signif. codes:  0 ‘***’ 0.001 ‘**’ 0.01 ‘*’ 0.05 ‘.’ 0.1 ‘ ’ 1

(Dispersion parameter for quasipoisson family taken to be 5.476667)

    Null deviance: 1204.5  on 481  degrees of freedom
Residual deviance: 1203.1  on 480  degrees of freedom
  (50 observations deleted due to missingness)
AIC: NA

Number of Fisher Scoring iterations: 5


------------results for: mean normalized journal impact factor


Call:
glm(formula = a.p.r[a.p.r > 0] ~ a.mnjs[a.p.r > 0], family = quasipoisson)

Deviance Residuals: 
    Min       1Q   Median       3Q      Max  
-0.9097  -0.8738  -0.8599  -0.7778  11.8687  

Coefficients:
                  Estimate Std. Error t value Pr(>|t|)    
(Intercept)         0.7931     0.1945   4.078 5.33e-05 ***
a.mnjs[a.p.r > 0]  -0.1173     0.5641  -0.208    0.835    
---
Signif. codes:  0 ‘***’ 0.001 ‘**’ 0.01 ‘*’ 0.05 ‘.’ 0.1 ‘ ’ 1

(Dispersion parameter for quasipoisson family taken to be 5.449173)

    Null deviance: 1204.5  on 481  degrees of freedom
Residual deviance: 1204.2  on 480  degrees of freedom
  (50 observations deleted due to missingness)
AIC: NA

Number of Fisher Scoring iterations: 5


------------results for: proportion of articles in top-10 journals


Call:
glm(formula = a.p.r[a.p.r > 0] ~ a.pp_top_10[a.p.r > 0], family = quasipoisson)

Deviance Residuals: 
    Min       1Q   Median       3Q      Max  
-0.9231  -0.9231  -0.8498  -0.5558  11.8525  

Coefficients:
                       Estimate Std. Error t value Pr(>|t|)    
(Intercept)             0.80045    0.09465   8.457 3.32e-16 ***
a.pp_top_10[a.p.r > 0] -0.96905    1.35160  -0.717    0.474    
---
Signif. codes:  0 ‘***’ 0.001 ‘**’ 0.01 ‘*’ 0.05 ‘.’ 0.1 ‘ ’ 1

(Dispersion parameter for quasipoisson family taken to be 5.400115)

    Null deviance: 1204.5  on 481  degrees of freedom
Residual deviance: 1201.6  on 480  degrees of freedom
  (50 observations deleted due to missingness)
AIC: NA

Number of Fisher Scoring iterations: 5


------------------------------------------------------------------------------------------------------------------------------------------------------------------------------------------------------------------------------------------------------------------


-------------------------------------------------------------------------------------------
---------------MAIN ANALYSIS - PROBABILITIES TO AUTHOR A CORRECTED OR A RETRACTED PAPER -----------------
-------------------------------------------------------------------------------------------

------------ Conditional logistic regression outputs, data for  multi-retracted or first  author  ------------


Effects of country of multi-retracted or first author

------------results for: corrections

Call:
coxph(formula = Surv(rep(1, 6436L), treat) ~ c_ + strata(group), 
    method = "exact")

  n= 6436, number of events= 2179 

                       coef exp(coef)  se(coef)      z Pr(>|z|)  
c_australia       -0.032141  0.968370  0.166747 -0.193   0.8472  
c_brazil          -0.445731  0.640356  0.227549 -1.959   0.0501 .
c_canada           0.090077  1.094259  0.142285  0.633   0.5267  
c_france          -0.042994  0.957917  0.154839 -0.278   0.7813  
c_germany         -0.175445  0.839083  0.142181 -1.234   0.2172  
c_india           -0.198977  0.819569  0.216662 -0.918   0.3584  
c_italy           -0.191811  0.825463  0.164744 -1.164   0.2443  
c_japan           -0.185098  0.831023  0.148152 -1.249   0.2115  
c_netherlands      0.032533  1.033068  0.190387  0.171   0.8643  
c_o               -0.049732  0.951484  0.089692 -0.554   0.5792  
c_peoples.r.china -0.228541  0.795694  0.132694 -1.722   0.0850 .
c_south.korea     -0.230640  0.794025  0.195371 -1.181   0.2378  
c_spain           -0.008003  0.992029  0.172077 -0.047   0.9629  
c_sweden           0.032795  1.033338  0.250870  0.131   0.8960  
c_switzerland     -0.078002  0.924962  0.239755 -0.325   0.7449  
c_taiwan          -0.018061  0.982102  0.233742 -0.077   0.9384  
c_turkey          -0.158833  0.853139  0.269115 -0.590   0.5551  
c_uk              -0.113233  0.892943  0.120169 -0.942   0.3461  
---
Signif. codes:  0 ‘***’ 0.001 ‘**’ 0.01 ‘*’ 0.05 ‘.’ 0.1 ‘ ’ 1

                  exp(coef) exp(-coef) lower .95 upper .95
c_australia          0.9684     1.0327    0.6984     1.343
c_brazil             0.6404     1.5616    0.4100     1.000
c_canada             1.0943     0.9139    0.8280     1.446
c_france             0.9579     1.0439    0.7072     1.298
c_germany            0.8391     1.1918    0.6350     1.109
c_india              0.8196     1.2202    0.5360     1.253
c_italy              0.8255     1.2114    0.5977     1.140
c_japan              0.8310     1.2033    0.6216     1.111
c_netherlands        1.0331     0.9680    0.7113     1.500
c_o                  0.9515     1.0510    0.7981     1.134
c_peoples.r.china    0.7957     1.2568    0.6135     1.032
c_south.korea        0.7940     1.2594    0.5414     1.164
c_spain              0.9920     1.0080    0.7080     1.390
c_sweden             1.0333     0.9677    0.6320     1.690
c_switzerland        0.9250     1.0811    0.5782     1.480
c_taiwan             0.9821     1.0182    0.6211     1.553
c_turkey             0.8531     1.1721    0.5034     1.446
c_uk                 0.8929     1.1199    0.7056     1.130

Rsquare= 0.002   (max possible= 0.513 )
Likelihood ratio test= 11.66  on 18 df,   p=0.8642
Wald test            = 11.47  on 18 df,   p=0.8735
Score (logrank) test = 11.52  on 18 df,   p=0.8709


------------results for: retractions

Call:
coxph(formula = Surv(rep(1, 1666L), r.treat) ~ rc_ + strata(r.group), 
    method = "exact")

  n= 1666, number of events= 491 

                      coef exp(coef) se(coef)      z Pr(>|z|)    
rc_australia        0.9049    2.4718   0.3798  2.383 0.017175 *  
rc_brazil          -0.7865    0.4555   0.7892 -0.996 0.319017    
rc_canada          -0.3662    0.6933   0.4090 -0.895 0.370543    
rc_france          -1.2235    0.2942   0.5593 -2.187 0.028711 *  
rc_germany          0.7782    2.1776   0.2916  2.669 0.007611 ** 
rc_india            1.1260    3.0833   0.3013  3.738 0.000186 ***
rc_italy           -0.6947    0.4992   0.4272 -1.626 0.103932    
rc_japan            0.4152    1.5147   0.2699  1.538 0.123973    
rc_netherlands     -1.3298    0.2645   0.7591 -1.752 0.079801 .  
rc_o                0.2611    1.2983   0.2083  1.254 0.209990    
rc_peoples.r.china  1.4546    4.2826   0.2422  6.005 1.91e-09 ***
rc_south.korea      0.6713    1.9569   0.4152  1.617 0.105916    
rc_spain           -0.3395    0.7121   0.4374 -0.776 0.437605    
rc_sweden          -0.7145    0.4894   0.6605 -1.082 0.279348    
rc_switzerland     -1.4397    0.2370   1.0609 -1.357 0.174760    
rc_taiwan          -0.5658    0.5679   0.5779 -0.979 0.327557    
rc_turkey           0.7893    2.2019   0.4630  1.705 0.088250 .  
rc_uk               0.3354    1.3985   0.3003  1.117 0.263934    
---
Signif. codes:  0 ‘***’ 0.001 ‘**’ 0.01 ‘*’ 0.05 ‘.’ 0.1 ‘ ’ 1

                   exp(coef) exp(-coef) lower .95 upper .95
rc_australia          2.4718     0.4046   1.17425    5.2031
rc_brazil             0.4555     2.1956   0.09697    2.1392
rc_canada             0.6933     1.4423   0.31105    1.5455
rc_france             0.2942     3.3991   0.09830    0.8805
rc_germany            2.1776     0.4592   1.22963    3.8566
rc_india              3.0833     0.3243   1.70837    5.5649
rc_italy              0.4992     2.0031   0.21610    1.1533
rc_japan              1.5147     0.6602   0.89243    2.5709
rc_netherlands        0.2645     3.7802   0.05975    1.1711
rc_o                  1.2983     0.7702   0.86320    1.9528
rc_peoples.r.china    4.2826     0.2335   2.66400    6.8848
rc_south.korea        1.9569     0.5110   0.86721    4.4157
rc_spain              0.7121     1.4043   0.30215    1.6783
rc_sweden             0.4894     2.0431   0.13413    1.7861
rc_switzerland        0.2370     4.2196   0.02963    1.8958
rc_taiwan             0.5679     1.7608   0.18299    1.7627
rc_turkey             2.2019     0.4542   0.88853    5.4565
rc_uk                 1.3985     0.7150   0.77642    2.5191

Rsquare= 0.059   (max possible= 0.468 )
Likelihood ratio test= 102  on 18 df,   p=9.703e-14
Wald test            = 83.24  on 18 df,   p=2.312e-10
Score (logrank) test = 96.46  on 18 df,   p=9.794e-13


----------------------------------


Effects of country of multi-retracted or first author, classified by misconduct policy

------------results for: corrections

Call:
coxph(formula = Surv(rep(1, 6436L), treat) ~ ORI.legal + ORI.nat + 
    ORI.local + strata(group), method = "exact")

  n= 6436, number of events= 2179 

             coef exp(coef) se(coef)     z Pr(>|z|)  
ORI.legal 0.17612   1.19259  0.07992 2.204   0.0275 *
ORI.nat   0.11355   1.12025  0.07683 1.478   0.1394  
ORI.local 0.05205   1.05343  0.09496 0.548   0.5836  
---
Signif. codes:  0 ‘***’ 0.001 ‘**’ 0.01 ‘*’ 0.05 ‘.’ 0.1 ‘ ’ 1

          exp(coef) exp(-coef) lower .95 upper .95
ORI.legal     1.193     0.8385    1.0197     1.395
ORI.nat       1.120     0.8927    0.9636     1.302
ORI.local     1.053     0.9493    0.8745     1.269

Rsquare= 0.001   (max possible= 0.513 )
Likelihood ratio test= 5.2  on 3 df,   p=0.1577
Wald test            = 5.18  on 3 df,   p=0.159
Score (logrank) test = 5.19  on 3 df,   p=0.1586


------------results for: retractions

Call:
coxph(formula = Surv(rep(1, 1666L), r.treat) ~ r.ORI.legal + 
    r.ORI.nat + r.ORI.local + strata(r.group), method = "exact")

  n= 1666, number of events= 491 

               coef exp(coef) se(coef)      z Pr(>|z|)    
r.ORI.legal -0.6076    0.5447   0.1738 -3.496 0.000473 ***
r.ORI.nat   -0.2721    0.7618   0.1584 -1.718 0.085810 .  
r.ORI.local -0.6651    0.5142   0.1923 -3.458 0.000544 ***
---
Signif. codes:  0 ‘***’ 0.001 ‘**’ 0.01 ‘*’ 0.05 ‘.’ 0.1 ‘ ’ 1

            exp(coef) exp(-coef) lower .95 upper .95
r.ORI.legal    0.5447      1.836    0.3874    0.7657
r.ORI.nat      0.7618      1.313    0.5585    1.0391
r.ORI.local    0.5142      1.945    0.3527    0.7497

Rsquare= 0.011   (max possible= 0.468 )
Likelihood ratio test= 18.97  on 3 df,   p=0.0002776
Wald test            = 18.43  on 3 df,   p=0.000358
Score (logrank) test = 18.77  on 3 df,   p=0.0003046


----------------------------------


Effects of country of multi-retracted or first author, classified by type of academic culture (see text for references)

------------results for: corrections

Call:
coxph(formula = Surv(rep(1, 6436L), treat) ~ german.dev + intermediate + 
    anglo.reg + strata(group), method = "exact")

  n= 6436, number of events= 2179 

                  coef exp(coef)  se(coef)      z Pr(>|z|)
german.dev   -0.087484  0.916233  0.140345 -0.623    0.533
intermediate  0.002736  1.002740  0.108250  0.025    0.980
anglo.reg     0.060639  1.062515  0.063700  0.952    0.341

             exp(coef) exp(-coef) lower .95 upper .95
german.dev      0.9162     1.0914    0.6959     1.206
intermediate    1.0027     0.9973    0.8110     1.240
anglo.reg       1.0625     0.9412    0.9378     1.204

Rsquare= 0   (max possible= 0.513 )
Likelihood ratio test= 1.58  on 3 df,   p=0.6649
Wald test            = 1.57  on 3 df,   p=0.666
Score (logrank) test = 1.57  on 3 df,   p=0.6658


------------results for: retractions

Call:
coxph(formula = Surv(rep(1, 1666L), r.treat) ~ r.german.dev + 
    r.intermediate + r.anglo.reg + strata(r.group), method = "exact")

  n= 1666, number of events= 491 

                  coef exp(coef) se(coef)      z Pr(>|z|)  
r.german.dev    0.1574    1.1705   0.2343  0.672   0.5016  
r.intermediate  0.1240    1.1321   0.2028  0.612   0.5408  
r.anglo.reg    -0.2473    0.7809   0.1482 -1.669   0.0951 .
---
Signif. codes:  0 ‘***’ 0.001 ‘**’ 0.01 ‘*’ 0.05 ‘.’ 0.1 ‘ ’ 1

               exp(coef) exp(-coef) lower .95 upper .95
r.german.dev      1.1705     0.8544    0.7395     1.853
r.intermediate    1.1321     0.8833    0.7607     1.685
r.anglo.reg       0.7809     1.2806    0.5841     1.044

Rsquare= 0.003   (max possible= 0.468 )
Likelihood ratio test= 4.86  on 3 df,   p=0.1822
Wald test            = 4.82  on 3 df,   p=0.1858
Score (logrank) test = 4.84  on 3 df,   p=0.1836


----------------------------------


Effects of country of multi-retracted or first author, classified by publication incentives policy

------------results for: corrections

Call:
coxph(formula = Surv(rep(1, 6436L), treat) ~ cash + career + 
    inst.inc + strata(group), method = "exact")

  n= 6436, number of events= 2179 

             coef exp(coef) se(coef)      z Pr(>|z|)
cash     -0.05456   0.94690  0.24799 -0.220    0.826
career    0.06412   1.06622  0.06454  0.994    0.320
inst.inc -0.01176   0.98830  0.08372 -0.141    0.888

         exp(coef) exp(-coef) lower .95 upper .95
cash        0.9469     1.0561    0.5824     1.540
career      1.0662     0.9379    0.9395     1.210
inst.inc    0.9883     1.0118    0.8387     1.165

Rsquare= 0   (max possible= 0.513 )
Likelihood ratio test= 1.33  on 3 df,   p=0.722
Wald test            = 1.33  on 3 df,   p=0.7219
Score (logrank) test = 1.33  on 3 df,   p=0.7218


------------results for: retractions

Call:
coxph(formula = Surv(rep(1, 1666L), r.treat) ~ r.cash + r.career + 
    r.inst.inc + strata(r.group), method = "exact")

  n= 1666, number of events= 491 

              coef exp(coef) se(coef)      z Pr(>|z|)  
r.cash      0.2709    1.3111   0.3299  0.821   0.4116  
r.career   -0.2619    0.7696   0.1383 -1.893   0.0583 .
r.inst.inc -0.3005    0.7405   0.1907 -1.576   0.1151  
---
Signif. codes:  0 ‘***’ 0.001 ‘**’ 0.01 ‘*’ 0.05 ‘.’ 0.1 ‘ ’ 1

           exp(coef) exp(-coef) lower .95 upper .95
r.cash        1.3111     0.7627    0.6868     2.503
r.career      0.7696     1.2994    0.5868     1.009
r.inst.inc    0.7405     1.3505    0.5096     1.076

Rsquare= 0.004   (max possible= 0.468 )
Likelihood ratio test= 6.06  on 3 df,   p=0.1086
Wald test            = 6.02  on 3 df,   p=0.1108
Score (logrank) test = 6.06  on 3 df,   p=0.1088


----------------------------------


Effects of individual and study characteristics of  multi-retracted or first  author, univariable analyses

------------results for: corrections

              var    coef exp.coef. se.coef.       z Pr...z..
1       n authors  1.0476    2.8508   0.1328  7.8907        0
2   country/n aut  0.2498    1.2838   0.1973  1.2664   0.2054
3  at publication  0.0014    1.0014    0.056  0.0257   0.9795
4     at corr/ret    0.01      1.01   0.0626  0.1593   0.8734
5        n papers  0.0541    1.0556   0.0494  1.0956   0.2733
6   pap. per year  0.2012    1.2229   0.1216  1.6555   0.0978
7        tot cits  0.0914    1.0957   0.0309  2.9613   0.0031
8         av cits  0.3844    1.4687   0.0732  5.2534        0
9    av norm cits  0.8084    2.2443   0.1646  4.9103        0
10 av jour impact  1.2207    3.3896   0.3114  3.9205    1e-04
11    prop top 10  1.9399    6.9581   0.4551  4.2622        0
12              f -0.0875    0.9162   0.0604   -1.45   0.1471
13         unisex  0.0495    1.0508   0.1632  0.3035   0.7615
14            n/a -0.0317    0.9688   0.0916 -0.3461   0.7292


------------results for: retractions

              var    coef exp.coef. se.coef.       z Pr...z..
1       n authors -0.1085    0.8972   0.2738 -0.3962   0.6919
2   country/n aut  0.4534    1.5736    0.359  1.2627   0.2067
3  at publication -0.3841     0.681   0.1195 -3.2157   0.0013
4     at corr/ret -0.4697    0.6252   0.1626 -2.8884   0.0039
5        n papers -0.1949    0.8229   0.0988 -1.9736   0.0484
6   pap. per year -0.0669    0.9353    0.224 -0.2986   0.7652
7        tot cits -0.1463    0.8639    0.064 -2.2882   0.0221
8         av cits -0.2249    0.7986   0.1549 -1.4521   0.1465
9    av norm cits -0.9417      0.39    0.382 -2.4652   0.0137
10 av jour impact -1.2678    0.2814   0.6363 -1.9926   0.0463
11    prop top 10  -1.441    0.2367   1.0724 -1.3437    0.179
12              f -0.2245    0.7989   0.1301 -1.7263   0.0843
13         unisex  0.2588    1.2954    0.483  0.5359    0.592
14            n/a -0.2211    0.8016   0.1774 -1.2468   0.2125


----------------------------------


Multivariable analysis for country and characteristics of multi-retracted or first author

------------results for: corrections

Call:
coxph(formula = Surv(rep(1, 6436L), treat) ~ pages + authors + 
    countries + age.then + prod + mnjs + gender_ + c_ + strata(group), 
    method = "exact")

  n= 6306, number of events= 2141 
   (130 observations deleted due to missingness)

                       coef exp(coef)  se(coef)      z Pr(>|z|)    
pages              1.018036  2.767754  0.163042  6.244 4.26e-10 ***
authors            0.978558  2.660616  0.140790  6.950 3.64e-12 ***
countries          0.267328  1.306469  0.260620  1.026   0.3050    
age.then          -0.070420  0.932003  0.063739 -1.105   0.2692    
prod               0.088191  1.092197  0.139843  0.631   0.5283    
mnjs               0.806136  2.239239  0.331059  2.435   0.0149 *  
gender_F          -0.142756  0.866966  0.064664 -2.208   0.0273 *  
gender_UNI         0.013356  1.013445  0.169441  0.079   0.9372    
gender_UNK        -0.041801  0.959061  0.095655 -0.437   0.6621    
c_australia       -0.022395  0.977854  0.172394 -0.130   0.8966    
c_brazil          -0.494680  0.609766  0.237040 -2.087   0.0369 *  
c_canada           0.128383  1.136989  0.146809  0.874   0.3819    
c_france          -0.045452  0.955566  0.158730 -0.286   0.7746    
c_germany         -0.231974  0.792967  0.146821 -1.580   0.1141    
c_india           -0.099658  0.905147  0.222760 -0.447   0.6546    
c_italy           -0.256497  0.773757  0.169097 -1.517   0.1293    
c_japan           -0.180797  0.834605  0.153378 -1.179   0.2385    
c_netherlands     -0.013244  0.986843  0.195730 -0.068   0.9461    
c_o               -0.012497  0.987580  0.096106 -0.130   0.8965    
c_peoples.r.china -0.268171  0.764777  0.139417 -1.924   0.0544 .  
c_south.korea     -0.245992  0.781929  0.199365 -1.234   0.2172    
c_spain           -0.028514  0.971888  0.176786 -0.161   0.8719    
c_sweden           0.042446  1.043360  0.256597  0.165   0.8686    
c_switzerland     -0.144652  0.865323  0.248166 -0.583   0.5600    
c_taiwan           0.009695  1.009742  0.239983  0.040   0.9678    
c_turkey          -0.090409  0.913558  0.274533 -0.329   0.7419    
c_uk              -0.146426  0.863790  0.123104 -1.189   0.2343    
---
Signif. codes:  0 ‘***’ 0.001 ‘**’ 0.01 ‘*’ 0.05 ‘.’ 0.1 ‘ ’ 1

                  exp(coef) exp(-coef) lower .95 upper .95
pages                2.7678     0.3613    2.0107    3.8099
authors              2.6606     0.3759    2.0190    3.5061
countries            1.3065     0.7654    0.7839    2.1774
age.then             0.9320     1.0730    0.8226    1.0560
prod                 1.0922     0.9156    0.8304    1.4366
mnjs                 2.2392     0.4466    1.1703    4.2845
gender_F             0.8670     1.1534    0.7638    0.9841
gender_UNI           1.0134     0.9867    0.7271    1.4126
gender_UNK           0.9591     1.0427    0.7951    1.1568
c_australia          0.9779     1.0226    0.6975    1.3709
c_brazil             0.6098     1.6400    0.3832    0.9704
c_canada             1.1370     0.8795    0.8527    1.5161
c_france             0.9556     1.0465    0.7001    1.3043
c_germany            0.7930     1.2611    0.5947    1.0574
c_india              0.9051     1.1048    0.5849    1.4007
c_italy              0.7738     1.2924    0.5555    1.0778
c_japan              0.8346     1.1982    0.6179    1.1273
c_netherlands        0.9868     1.0133    0.6724    1.4483
c_o                  0.9876     1.0126    0.8180    1.1923
c_peoples.r.china    0.7648     1.3076    0.5819    1.0051
c_south.korea        0.7819     1.2789    0.5290    1.1558
c_spain              0.9719     1.0289    0.6873    1.3743
c_sweden             1.0434     0.9584    0.6310    1.7252
c_switzerland        0.8653     1.1556    0.5320    1.4074
c_taiwan             1.0097     0.9904    0.6309    1.6162
c_turkey             0.9136     1.0946    0.5334    1.5647
c_uk                 0.8638     1.1577    0.6786    1.0995

Rsquare= 0.022   (max possible= 0.51 )
Likelihood ratio test= 138.5  on 27 df,   p=1.11e-16
Wald test            = 126.4  on 27 df,   p=8.216e-15
Score (logrank) test = 133.7  on 27 df,   p=4.441e-16


------------results for: retractions

Call:
coxph(formula = Surv(rep(1, 1666L), r.treat) ~ r.pages + r.authors + 
    r.countries + r.age.then + r.prod + r.mnjs + r.gender_ + 
    rc_ + strata(r.group), method = "exact")

  n= 1644, number of events= 485 
   (22 observations deleted due to missingness)

                       coef exp(coef) se(coef)      z Pr(>|z|)    
r.pages             0.77016   2.16010  0.36135  2.131 0.033061 *  
r.authors          -0.32305   0.72394  0.31596 -1.022 0.306572    
r.countries         0.32648   1.38607  0.44402  0.735 0.462178    
r.age.then         -0.31004   0.73342  0.15523 -1.997 0.045795 *  
r.prod              0.05951   1.06132  0.29147  0.204 0.838205    
r.mnjs             -0.40792   0.66503  0.72829 -0.560 0.575403    
r.gender_F         -0.19328   0.82425  0.14558 -1.328 0.184311    
r.gender_UNI        0.65407   1.92336  0.54866  1.192 0.233208    
r.gender_UNK       -0.30188   0.73943  0.19688 -1.533 0.125194    
rc_australia        0.97744   2.65765  0.38698  2.526 0.011544 *  
rc_brazil          -0.85219   0.42648  0.80579 -1.058 0.290243    
rc_canada          -0.24399   0.78349  0.41405 -0.589 0.555678    
rc_france          -1.20337   0.30018  0.57321 -2.099 0.035786 *  
rc_germany          0.68622   1.98619  0.30499  2.250 0.024450 *  
rc_india            1.15572   3.17631  0.31898  3.623 0.000291 ***
rc_italy           -0.53089   0.58808  0.43989 -1.207 0.227485    
rc_japan            0.40067   1.49282  0.29056  1.379 0.167903    
rc_netherlands     -1.26996   0.28084  0.76263 -1.665 0.095864 .  
rc_o                0.36320   1.43793  0.22871  1.588 0.112281    
rc_peoples.r.china  1.40791   4.08740  0.26109  5.392 6.95e-08 ***
rc_south.korea      0.75354   2.12450  0.43137  1.747 0.080662 .  
rc_spain           -0.26832   0.76466  0.44088 -0.609 0.542785    
rc_sweden          -0.84691   0.42874  0.67907 -1.247 0.212336    
rc_switzerland     -1.51245   0.22037  1.07562 -1.406 0.159691    
rc_taiwan          -0.47393   0.62255  0.58384 -0.812 0.416932    
rc_turkey           0.87712   2.40397  0.48314  1.815 0.069455 .  
rc_uk               0.33251   1.39446  0.30814  1.079 0.280547    
---
Signif. codes:  0 ‘***’ 0.001 ‘**’ 0.01 ‘*’ 0.05 ‘.’ 0.1 ‘ ’ 1

                   exp(coef) exp(-coef) lower .95 upper .95
r.pages               2.1601     0.4629   1.06389    4.3858
r.authors             0.7239     1.3813   0.38973    1.3448
r.countries           1.3861     0.7215   0.58054    3.3093
r.age.then            0.7334     1.3635   0.54102    0.9942
r.prod                1.0613     0.9422   0.59944    1.8791
r.mnjs                0.6650     1.5037   0.15956    2.7718
r.gender_F            0.8243     1.2132   0.61964    1.0964
r.gender_UNI          1.9234     0.5199   0.65621    5.6374
r.gender_UNK          0.7394     1.3524   0.50270    1.0876
rc_australia          2.6576     0.3763   1.24479    5.6741
rc_brazil             0.4265     2.3448   0.08790    2.0691
rc_canada             0.7835     1.2763   0.34801    1.7639
rc_france             0.3002     3.3313   0.09760    0.9232
rc_germany            1.9862     0.5035   1.09248    3.6110
rc_india              3.1763     0.3148   1.69983    5.9353
rc_italy              0.5881     1.7004   0.24832    1.3928
rc_japan              1.4928     0.6699   0.84467    2.6383
rc_netherlands        0.2808     3.5607   0.06300    1.2520
rc_o                  1.4379     0.6954   0.91845    2.2512
rc_peoples.r.china    4.0874     0.2447   2.45022    6.8185
rc_south.korea        2.1245     0.4707   0.91217    4.9481
rc_spain              0.7647     1.3078   0.32225    1.8145
rc_sweden             0.4287     2.3324   0.11328    1.6226
rc_switzerland        0.2204     4.5378   0.02677    1.8144
rc_taiwan             0.6225     1.6063   0.19825    1.9550
rc_turkey             2.4040     0.4160   0.93256    6.1970
rc_uk                 1.3945     0.7171   0.76229    2.5509

Rsquare= 0.068   (max possible= 0.465 )
Likelihood ratio test= 115  on 27 df,   p=7.803e-13
Wald test            = 92.47  on 27 df,   p=4.288e-09
Score (logrank) test = 107.3  on 27 df,   p=1.564e-11


Effects of individual and study characteristics of  multi-retracted or first  author, USA authors only

------------results for: corrections

              var    coef exp.coef. se.coef.       z Pr...z..
1       n authors  0.8856    2.4245    0.324  2.7337   0.0063
2   country/n aut  0.0696    1.0721   0.5554  0.1254   0.9002
3  at publication  0.1842    1.2023   0.1389  1.3263   0.1848
4     at corr/ret    0.21    1.2337   0.1547  1.3579   0.1745
5        n papers  0.2625    1.3002   0.1231  2.1317    0.033
6   pap. per year  0.7435    2.1033   0.3217  2.3113   0.0208
7        tot cits  0.2221    1.2487   0.0785  2.8302   0.0047
8         av cits  0.5206     1.683   0.1858  2.8027   0.0051
9    av norm cits  0.8344    2.3035   0.3847  2.1689   0.0301
10 av jour impact  0.7999    2.2254   0.7041  1.1361   0.2559
11    prop top 10  2.2449    9.4398   1.0364  2.1661   0.0303
12              f -0.0796    0.9235   0.1493 -0.5334   0.5937
13         unisex  0.2054     1.228   0.4496  0.4568   0.6478
14            n/a  -0.003     0.997   0.2859 -0.0104   0.9917


------------results for: retractions

              var    coef     exp.coef.  se.coef.       z Pr...z..
1       n authors -0.1669        0.8463    0.6667 -0.2504   0.8023
2   country/n aut  0.8773        2.4043    1.1617  0.7551   0.4502
3  at publication -0.6178        0.5391    0.3251 -1.9006   0.0573
4     at corr/ret -1.0232        0.3595    0.5014 -2.0406   0.0413
5        n papers -0.4705        0.6247    0.2723 -1.7279    0.084
6   pap. per year -0.5546        0.5743    0.6497 -0.8536   0.3933
7        tot cits -0.4431         0.642    0.1994 -2.2227   0.0262
8         av cits -1.4099        0.2442    0.6015  -2.344   0.0191
9    av norm cits -2.9639        0.0516    1.2542 -2.3631   0.0181
10 av jour impact  0.3253        1.3844     1.938  0.1678   0.8667
11    prop top 10 -4.2596        0.0141    2.7054 -1.5745   0.1154
12              f -0.3615        0.6966    0.3701 -0.9767   0.3287
13         unisex 17.8414 56030346.1629 8968.2639   0.002   0.9984
14            n/a -0.4309        0.6499    0.5781 -0.7454   0.4561


----------------------------------


-------------------------------------------------------------------------------------------
---------------MAIN ANALYSIS - NUMBER OF RETRACTIONS PER AUTHOR ----------------------
-------------------------------------------------------------------------------------------
------------ Outputs of generalized linear models, effects of  multi-retracted or first  author characteristics ------------

Predictors of country and characteristics of  multi-retracted or first authors 

------------results for: country


Call:
glm(formula = a.p.r[a.p.r > 0] ~ a.country[a.p.r > 0], family = quasipoisson)

Deviance Residuals: 
    Min       1Q   Median       3Q      Max  
-2.4247  -0.4700  -0.2379   0.0000   8.7225  

Coefficients:
                                    Estimate Std. Error t value Pr(>|t|)    
(Intercept)                          0.43592    0.12649   3.446 0.000627 ***
a.country[a.p.r > 0]australia       -0.29282    0.41951  -0.698 0.485566    
a.country[a.p.r > 0]brazil           1.17351    0.50595   2.319 0.020865 *  
a.country[a.p.r > 0]canada          -0.09945    0.59903  -0.166 0.868221    
a.country[a.p.r > 0]france          -0.43592    0.70425  -0.619 0.536267    
a.country[a.p.r > 0]germany          1.30027    0.16561   7.852 3.68e-14 ***
a.country[a.p.r > 0]india           -0.20708    0.26559  -0.780 0.436023    
a.country[a.p.r > 0]italy           -0.03046    0.46474  -0.066 0.947776    
a.country[a.p.r > 0]japan            1.16168    0.17402   6.676 8.09e-11 ***
a.country[a.p.r > 0]netherlands      0.25722    1.10268   0.233 0.815669    
a.country[a.p.r > 0]o               -0.25360    0.22210  -1.142 0.254198    
a.country[a.p.r > 0]peoples.r.china -0.10690    0.19603  -0.545 0.585823    
a.country[a.p.r > 0]south.korea     -0.43592    0.46474  -0.938 0.348804    
a.country[a.p.r > 0]spain           -0.43592    0.56212  -0.776 0.438493    
a.country[a.p.r > 0]sweden          -0.43592    1.10268  -0.395 0.692806    
a.country[a.p.r > 0]switzerland     -0.43592    1.55429  -0.280 0.779263    
a.country[a.p.r > 0]taiwan          -0.43592    0.90329  -0.483 0.629644    
a.country[a.p.r > 0]turkey          -0.43592    0.50595  -0.862 0.389414    
a.country[a.p.r > 0]uk              -0.21278    0.36877  -0.577 0.564256    
---
Signif. codes:  0 ‘***’ 0.001 ‘**’ 0.01 ‘*’ 0.05 ‘.’ 0.1 ‘ ’ 1

(Dispersion parameter for quasipoisson family taken to be 2.399826)

    Null deviance: 1038.76  on 425  degrees of freedom
Residual deviance:  664.05  on 407  degrees of freedom
  (47 observations deleted due to missingness)
AIC: NA

Number of Fisher Scoring iterations: 5


------------results for: countries with any research integrity policy


Call:
glm(formula = a.p.r[a.p.r > 0] ~ a.any.rio[a.p.r > 0], family = quasipoisson)

Deviance Residuals: 
    Min       1Q   Median       3Q      Max  
-1.0441  -1.0441  -0.2877  -0.2685  11.4988  

Coefficients:
                     Estimate Std. Error t value Pr(>|t|)    
(Intercept)            0.2570     0.1562   1.645 0.100680    
a.any.rio[a.p.r > 0]   0.6330     0.1788   3.541 0.000443 ***
---
Signif. codes:  0 ‘***’ 0.001 ‘**’ 0.01 ‘*’ 0.05 ‘.’ 0.1 ‘ ’ 1

(Dispersion parameter for quasipoisson family taken to be 4.952423)

    Null deviance: 1038.76  on 425  degrees of freedom
Residual deviance:  970.12  on 424  degrees of freedom
  (47 observations deleted due to missingness)
AIC: NA

Number of Fisher Scoring iterations: 5


------------results for: countries with any publication incentive policy


Call:
glm(formula = a.p.r[a.p.r > 0] ~ a.any.inc[a.p.r > 0], family = quasipoisson)

Deviance Residuals: 
    Min       1Q   Median       3Q      Max  
-0.9189  -0.9189  -0.6780  -0.6780  11.7750  

Coefficients:
                     Estimate Std. Error t value Pr(>|t|)    
(Intercept)            0.6093     0.1165   5.231 2.65e-07 ***
a.any.inc[a.p.r > 0]   0.1879     0.1636   1.149    0.251    
---
Signif. codes:  0 ‘***’ 0.001 ‘**’ 0.01 ‘*’ 0.05 ‘.’ 0.1 ‘ ’ 1

(Dispersion parameter for quasipoisson family taken to be 5.738823)

    Null deviance: 1038.8  on 425  degrees of freedom
Residual deviance: 1031.2  on 424  degrees of freedom
  (47 observations deleted due to missingness)
AIC: NA

Number of Fisher Scoring iterations: 5


------------results for: effects of career length at time of retraction


Call:
glm(formula = a.p.r[a.p.r > 0] ~ a.age[a.p.r > 0], family = quasipoisson)

Deviance Residuals: 
    Min       1Q   Median       3Q      Max  
-1.5508  -0.8888  -0.5456  -0.1409  10.5960  

Coefficients:
                 Estimate Std. Error t value Pr(>|t|)    
(Intercept)       -0.1365     0.2133  -0.640    0.522    
a.age[a.p.r > 0]   0.9110     0.2059   4.424 1.23e-05 ***
---
Signif. codes:  0 ‘***’ 0.001 ‘**’ 0.01 ‘*’ 0.05 ‘.’ 0.1 ‘ ’ 1

(Dispersion parameter for quasipoisson family taken to be 4.414424)

    Null deviance: 1038.8  on 425  degrees of freedom
Residual deviance:  949.4  on 424  degrees of freedom
  (47 observations deleted due to missingness)
AIC: NA

Number of Fisher Scoring iterations: 6


------------results for: effects of career length at time of publication of retracted paper


Call:
glm(formula = a.p.r[a.p.r > 0] ~ a.age.then[a.p.r > 0], family = quasipoisson)

Deviance Residuals: 
    Min       1Q   Median       3Q      Max  
-1.1973  -0.8956  -0.6967  -0.4869  11.2677  

Coefficients:
                      Estimate Std. Error t value Pr(>|t|)   
(Intercept)             0.4504     0.1468   3.069  0.00229 **
a.age.then[a.p.r > 0]   0.3646     0.1715   2.126  0.03412 * 
---
Signif. codes:  0 ‘***’ 0.001 ‘**’ 0.01 ‘*’ 0.05 ‘.’ 0.1 ‘ ’ 1

(Dispersion parameter for quasipoisson family taken to be 5.276067)

    Null deviance: 1038.8  on 425  degrees of freedom
Residual deviance: 1014.8  on 424  degrees of freedom
  (47 observations deleted due to missingness)
AIC: NA

Number of Fisher Scoring iterations: 6


------------results for: effects of gender


Call:
glm(formula = a.p.r[a.p.r > 0] ~ a.gender_[a.p.r > 0], family = quasipoisson)

Deviance Residuals: 
    Min       1Q   Median       3Q      Max  
-0.8366  -0.8366  -0.7934  -0.6515  11.9593  

Coefficients:
                        Estimate Std. Error t value Pr(>|t|)    
(Intercept)              0.73448    0.10824   6.786 3.92e-11 ***
a.gender_[a.p.r > 0]F   -0.03349    0.18526  -0.181    0.857    
a.gender_[a.p.r > 0]UNI -0.48316    0.80918  -0.597    0.551    
a.gender_[a.p.r > 0]UNK -0.14669    0.26491  -0.554    0.580    
---
Signif. codes:  0 ‘***’ 0.001 ‘**’ 0.01 ‘*’ 0.05 ‘.’ 0.1 ‘ ’ 1

(Dispersion parameter for quasipoisson family taken to be 5.787564)

    Null deviance: 1038.8  on 425  degrees of freedom
Residual deviance: 1034.8  on 422  degrees of freedom
  (47 observations deleted due to missingness)
AIC: NA

Number of Fisher Scoring iterations: 5


------------results for: total number of publications


Call:
glm(formula = a.p.r[a.p.r > 0] ~ a.p[a.p.r > 0], family = quasipoisson)

Deviance Residuals: 
    Min       1Q   Median       3Q      Max  
-3.2554  -0.8806  -0.4061  -0.1146   9.2099  

Coefficients:
               Estimate Std. Error t value Pr(>|t|)    
(Intercept)     -0.2174     0.1620  -1.342     0.18    
a.p[a.p.r > 0]   0.7073     0.1041   6.795 3.68e-11 ***
---
Signif. codes:  0 ‘***’ 0.001 ‘**’ 0.01 ‘*’ 0.05 ‘.’ 0.1 ‘ ’ 1

(Dispersion parameter for quasipoisson family taken to be 3.567896)

    Null deviance: 1038.76  on 425  degrees of freedom
Residual deviance:  879.96  on 424  degrees of freedom
  (47 observations deleted due to missingness)
AIC: NA

Number of Fisher Scoring iterations: 6


------------results for: number of publications per year of active career


Call:
glm(formula = a.p.r[a.p.r > 0] ~ a.prod[a.p.r > 0], family = quasipoisson)

Deviance Residuals: 
    Min       1Q   Median       3Q      Max  
-2.9301  -0.8909  -0.5292  -0.0929   9.9412  

Coefficients:
                  Estimate Std. Error t value Pr(>|t|)    
(Intercept)        0.41805    0.09395   4.450 1.10e-05 ***
a.prod[a.p.r > 0]  0.86273    0.15782   5.466 7.86e-08 ***
---
Signif. codes:  0 ‘***’ 0.001 ‘**’ 0.01 ‘*’ 0.05 ‘.’ 0.1 ‘ ’ 1

(Dispersion parameter for quasipoisson family taken to be 3.999831)

    Null deviance: 1038.76  on 425  degrees of freedom
Residual deviance:  917.56  on 424  degrees of freedom
  (47 observations deleted due to missingness)
AIC: NA

Number of Fisher Scoring iterations: 6


------------results for: total citation score


Call:
glm(formula = a.p.r[a.p.r > 0] ~ a.tcs[a.p.r > 0], family = quasipoisson)

Deviance Residuals: 
    Min       1Q   Median       3Q      Max  
-2.4252  -0.8720  -0.4470  -0.0334  10.0078  

Coefficients:
                 Estimate Std. Error t value Pr(>|t|)    
(Intercept)      -0.31510    0.18578  -1.696   0.0906 .  
a.tcs[a.p.r > 0]  0.44759    0.07031   6.366 5.06e-10 ***
---
Signif. codes:  0 ‘***’ 0.001 ‘**’ 0.01 ‘*’ 0.05 ‘.’ 0.1 ‘ ’ 1

(Dispersion parameter for quasipoisson family taken to be 3.729265)

    Null deviance: 1038.76  on 425  degrees of freedom
Residual deviance:  883.71  on 424  degrees of freedom
  (47 observations deleted due to missingness)
AIC: NA

Number of Fisher Scoring iterations: 6


------------results for: mean citation score


Call:
glm(formula = a.p.r[a.p.r > 0] ~ a.mcs[a.p.r > 0], family = quasipoisson)

Deviance Residuals: 
    Min       1Q   Median       3Q      Max  
-1.6437  -0.9078  -0.5978  -0.2726  11.8342  

Coefficients:
                 Estimate Std. Error t value Pr(>|t|)   
(Intercept)       0.08987    0.21468   0.419  0.67569   
a.mcs[a.p.r > 0]  0.56756    0.17670   3.212  0.00142 **
---
Signif. codes:  0 ‘***’ 0.001 ‘**’ 0.01 ‘*’ 0.05 ‘.’ 0.1 ‘ ’ 1

(Dispersion parameter for quasipoisson family taken to be 5.216941)

    Null deviance: 1038.76  on 425  degrees of freedom
Residual deviance:  983.61  on 424  degrees of freedom
  (47 observations deleted due to missingness)
AIC: NA

Number of Fisher Scoring iterations: 6


------------results for: mean normalized citation score


Call:
glm(formula = a.p.r[a.p.r > 0] ~ a.mncs[a.p.r > 0], family = quasipoisson)

Deviance Residuals: 
    Min       1Q   Median       3Q      Max  
-1.1268  -0.8241  -0.7353  -0.6043  12.0852  

Coefficients:
                  Estimate Std. Error t value Pr(>|t|)   
(Intercept)         0.5491     0.1767   3.107  0.00202 **
a.mncs[a.p.r > 0]   0.5269     0.5337   0.987  0.32410   
---
Signif. codes:  0 ‘***’ 0.001 ‘**’ 0.01 ‘*’ 0.05 ‘.’ 0.1 ‘ ’ 1

(Dispersion parameter for quasipoisson family taken to be 5.833718)

    Null deviance: 1038.8  on 425  degrees of freedom
Residual deviance: 1033.1  on 424  degrees of freedom
  (47 observations deleted due to missingness)
AIC: NA

Number of Fisher Scoring iterations: 5


------------results for: mean normalized journal impact factor


Call:
glm(formula = a.p.r[a.p.r > 0] ~ a.mnjs[a.p.r > 0], family = quasipoisson)

Deviance Residuals: 
    Min       1Q   Median       3Q      Max  
-0.8877  -0.7961  -0.7854  -0.7684  12.0777  

Coefficients:
                  Estimate Std. Error t value Pr(>|t|)   
(Intercept)        0.67223    0.21141   3.180  0.00158 **
a.mnjs[a.p.r > 0]  0.09138    0.63506   0.144  0.88565   
---
Signif. codes:  0 ‘***’ 0.001 ‘**’ 0.01 ‘*’ 0.05 ‘.’ 0.1 ‘ ’ 1

(Dispersion parameter for quasipoisson family taken to be 5.859904)

    Null deviance: 1038.8  on 425  degrees of freedom
Residual deviance: 1038.6  on 424  degrees of freedom
  (47 observations deleted due to missingness)
AIC: NA

Number of Fisher Scoring iterations: 5


------------results for: proportion of articles in top-10 journals


Call:
glm(formula = a.p.r[a.p.r > 0] ~ a.pp_top_10[a.p.r > 0], family = quasipoisson)

Deviance Residuals: 
    Min       1Q   Median       3Q      Max  
-0.8039  -0.8039  -0.7915  -0.7563  12.0517  

Coefficients:
                       Estimate Std. Error t value Pr(>|t|)    
(Intercept)              0.7092     0.1040   6.818 3.18e-11 ***
a.pp_top_10[a.p.r > 0]  -0.2119     1.4994  -0.141    0.888    
---
Signif. codes:  0 ‘***’ 0.001 ‘**’ 0.01 ‘*’ 0.05 ‘.’ 0.1 ‘ ’ 1

(Dispersion parameter for quasipoisson family taken to be 5.840602)

    Null deviance: 1038.8  on 425  degrees of freedom
Residual deviance: 1038.6  on 424  degrees of freedom
  (47 observations deleted due to missingness)
AIC: NA

Number of Fisher Scoring iterations: 5


------------------------------------------------------------------------------------------------------------------------------------------------------------------------------------------------------------------------------------------------------------------


-------------------------------------------------------------------------------------------
---------------MAIN ANALYSIS - PROBABILITIES TO AUTHOR A CORRECTED OR A RETRACTED PAPER -----------------
-------------------------------------------------------------------------------------------

------------ Conditional logistic regression outputs, data for  multi-retracted or last  author  ------------


Effects of country of multi-retracted or last author

------------results for: corrections

Call:
coxph(formula = Surv(rep(1, 6377L), treat) ~ c_ + strata(group), 
    method = "exact")

  n= 6377, number of events= 2156 

                      coef exp(coef) se(coef)      z Pr(>|z|)  
c_australia        0.07591   1.07887  0.15991  0.475   0.6350  
c_brazil          -0.25132   0.77777  0.23240 -1.081   0.2795  
c_canada           0.14630   1.15755  0.13892  1.053   0.2923  
c_france           0.01374   1.01383  0.15048  0.091   0.9273  
c_germany         -0.15908   0.85293  0.13720 -1.159   0.2463  
c_india           -0.14831   0.86216  0.22551 -0.658   0.5107  
c_italy           -0.11527   0.89113  0.16594 -0.695   0.4873  
c_japan           -0.27749   0.75769  0.15383 -1.804   0.0713 .
c_netherlands      0.10608   1.11191  0.19276  0.550   0.5821  
c_o               -0.08503   0.91848  0.09129 -0.931   0.3516  
c_peoples.r.china -0.17022   0.84348  0.13858 -1.228   0.2193  
c_south.korea     -0.29105   0.74748  0.19845 -1.467   0.1425  
c_spain           -0.12756   0.88024  0.17875 -0.714   0.4755  
c_sweden          -0.04437   0.95660  0.24843 -0.179   0.8583  
c_switzerland     -0.03632   0.96433  0.24277 -0.150   0.8811  
c_taiwan           0.12901   1.13770  0.23909  0.540   0.5895  
c_turkey           0.11012   1.11641  0.28107  0.392   0.6952  
c_uk               0.02170   1.02194  0.11841  0.183   0.8546  
---
Signif. codes:  0 ‘***’ 0.001 ‘**’ 0.01 ‘*’ 0.05 ‘.’ 0.1 ‘ ’ 1

                  exp(coef) exp(-coef) lower .95 upper .95
c_australia          1.0789     0.9269    0.7886     1.476
c_brazil             0.7778     1.2857    0.4932     1.227
c_canada             1.1575     0.8639    0.8816     1.520
c_france             1.0138     0.9864    0.7549     1.362
c_germany            0.8529     1.1724    0.6518     1.116
c_india              0.8622     1.1599    0.5542     1.341
c_italy              0.8911     1.1222    0.6437     1.234
c_japan              0.7577     1.3198    0.5605     1.024
c_netherlands        1.1119     0.8994    0.7621     1.622
c_o                  0.9185     1.0888    0.7680     1.098
c_peoples.r.china    0.8435     1.1856    0.6429     1.107
c_south.korea        0.7475     1.3378    0.5066     1.103
c_spain              0.8802     1.1361    0.6201     1.250
c_sweden             0.9566     1.0454    0.5879     1.557
c_switzerland        0.9643     1.0370    0.5992     1.552
c_taiwan             1.1377     0.8790    0.7121     1.818
c_turkey             1.1164     0.8957    0.6435     1.937
c_uk                 1.0219     0.9785    0.8103     1.289

Rsquare= 0.002   (max possible= 0.51 )
Likelihood ratio test= 13.03  on 18 df,   p=0.7901
Wald test            = 12.92  on 18 df,   p=0.7964
Score (logrank) test = 12.97  on 18 df,   p=0.7934


------------results for: retractions

Call:
coxph(formula = Surv(rep(1, 1641L), r.treat) ~ rc_ + strata(r.group), 
    method = "exact")

  n= 1641, number of events= 483 

                      coef exp(coef) se(coef)      z Pr(>|z|)    
rc_australia        1.1916    3.2922   0.4137  2.880 0.003975 ** 
rc_brazil          -0.4817    0.6177   0.6599 -0.730 0.465394    
rc_canada          -0.4110    0.6630   0.4362 -0.942 0.346124    
rc_france          -0.4595    0.6316   0.4251 -1.081 0.279736    
rc_germany          1.0619    2.8918   0.2802  3.790 0.000151 ***
rc_india            1.2203    3.3883   0.3143  3.883 0.000103 ***
rc_italy           -0.6257    0.5349   0.4490 -1.394 0.163427    
rc_japan            0.1068    1.1128   0.2970  0.360 0.719053    
rc_netherlands     -0.3789    0.6846   0.6020 -0.629 0.529101    
rc_o                0.2899    1.3362   0.2088  1.388 0.164994    
rc_peoples.r.china  1.1806    3.2565   0.2315  5.100 3.39e-07 ***
rc_south.korea      0.6994    2.0126   0.3861  1.811 0.070083 .  
rc_spain           -0.5025    0.6050   0.4435 -1.133 0.257143    
rc_sweden          -0.7744    0.4610   0.6588 -1.176 0.239793    
rc_switzerland     -1.4335    0.2385   1.0689 -1.341 0.179899    
rc_taiwan          -0.2023    0.8169   0.5354 -0.378 0.705544    
rc_turkey           0.7743    2.1690   0.4669  1.658 0.097259 .  
rc_uk              -0.3247    0.7228   0.3503 -0.927 0.354022    
---
Signif. codes:  0 ‘***’ 0.001 ‘**’ 0.01 ‘*’ 0.05 ‘.’ 0.1 ‘ ’ 1

                   exp(coef) exp(-coef) lower .95 upper .95
rc_australia          3.2922     0.3037   1.46329     7.407
rc_brazil             0.6177     1.6188   0.16948     2.252
rc_canada             0.6630     1.5083   0.28196     1.559
rc_france             0.6316     1.5833   0.27451     1.453
rc_germany            2.8918     0.3458   1.66983     5.008
rc_india              3.3883     0.2951   1.83000     6.274
rc_italy              0.5349     1.8696   0.22186     1.290
rc_japan              1.1128     0.8987   0.62171     1.992
rc_netherlands        0.6846     1.4606   0.21040     2.228
rc_o                  1.3362     0.7484   0.88753     2.012
rc_peoples.r.china    3.2565     0.3071   2.06873     5.126
rc_south.korea        2.0126     0.4969   0.94424     4.290
rc_spain              0.6050     1.6529   0.25366     1.443
rc_sweden             0.4610     2.1693   0.12674     1.677
rc_switzerland        0.2385     4.1933   0.02935     1.938
rc_taiwan             0.8169     1.2242   0.28605     2.333
rc_turkey             2.1690     0.4610   0.86862     5.416
rc_uk                 0.7228     1.3836   0.36375     1.436

Rsquare= 0.054   (max possible= 0.464 )
Likelihood ratio test= 90.77  on 18 df,   p=1.048e-11
Wald test            = 79.25  on 18 df,   p=1.161e-09
Score (logrank) test = 88.92  on 18 df,   p=2.256e-11


----------------------------------


Effects of country of multi-retracted or last author, classified by misconduct policy

------------results for: corrections

Call:
coxph(formula = Surv(rep(1, 6377L), treat) ~ ORI.legal + ORI.nat + 
    ORI.local + strata(group), method = "exact")

  n= 6377, number of events= 2156 

              coef exp(coef) se(coef)      z Pr(>|z|)
ORI.legal  0.12044   1.12799  0.08144  1.479    0.139
ORI.nat    0.10259   1.10804  0.07818  1.312    0.189
ORI.local -0.01512   0.98499  0.09775 -0.155    0.877

          exp(coef) exp(-coef) lower .95 upper .95
ORI.legal     1.128     0.8865    0.9616     1.323
ORI.nat       1.108     0.9025    0.9506     1.292
ORI.local     0.985     1.0152    0.8133     1.193

Rsquare= 0.001   (max possible= 0.51 )
Likelihood ratio test= 3.65  on 3 df,   p=0.3021
Wald test            = 3.64  on 3 df,   p=0.3036
Score (logrank) test = 3.64  on 3 df,   p=0.3032


------------results for: retractions

Call:
coxph(formula = Surv(rep(1, 1641L), r.treat) ~ r.ORI.legal + 
    r.ORI.nat + r.ORI.local + strata(r.group), method = "exact")

  n= 1641, number of events= 483 

               coef exp(coef) se(coef)      z Pr(>|z|)   
r.ORI.legal -0.5277    0.5900   0.1706 -3.094  0.00198 **
r.ORI.nat   -0.1620    0.8504   0.1567 -1.034  0.30134   
r.ORI.local -0.5220    0.5933   0.1919 -2.720  0.00652 **
---
Signif. codes:  0 ‘***’ 0.001 ‘**’ 0.01 ‘*’ 0.05 ‘.’ 0.1 ‘ ’ 1

            exp(coef) exp(-coef) lower .95 upper .95
r.ORI.legal    0.5900      1.695    0.4223    0.8242
r.ORI.nat      0.8504      1.176    0.6255    1.1563
r.ORI.local    0.5933      1.685    0.4073    0.8642

Rsquare= 0.009   (max possible= 0.464 )
Likelihood ratio test= 14.09  on 3 df,   p=0.002779
Wald test            = 13.8  on 3 df,   p=0.003183
Score (logrank) test = 13.98  on 3 df,   p=0.002927


----------------------------------


Effects of country of multi-retracted or last author, classified by type of academic culture (see text for references)

------------results for: corrections

Call:
coxph(formula = Surv(rep(1, 6377L), treat) ~ german.dev + intermediate + 
    anglo.reg + strata(group), method = "exact")

  n= 6377, number of events= 2156 

                  coef exp(coef)  se(coef)      z Pr(>|z|)
german.dev   -0.184796  0.831274  0.146193 -1.264    0.206
intermediate  0.002485  1.002488  0.106785  0.023    0.981
anglo.reg     0.065082  1.067247  0.063430  1.026    0.305

             exp(coef) exp(-coef) lower .95 upper .95
german.dev      0.8313     1.2030    0.6242     1.107
intermediate    1.0025     0.9975    0.8132     1.236
anglo.reg       1.0672     0.9370    0.9425     1.209

Rsquare= 0.001   (max possible= 0.51 )
Likelihood ratio test= 3.28  on 3 df,   p=0.35
Wald test            = 3.24  on 3 df,   p=0.3562
Score (logrank) test = 3.25  on 3 df,   p=0.3551


------------results for: retractions

Call:
coxph(formula = Surv(rep(1, 1641L), r.treat) ~ r.german.dev + 
    r.intermediate + r.anglo.reg + strata(r.group), method = "exact")

  n= 1641, number of events= 483 

                  coef exp(coef) se(coef)      z Pr(>|z|)  
r.german.dev    0.1528    1.1651   0.2304  0.663   0.5072  
r.intermediate  0.4403    1.5532   0.2045  2.153   0.0313 *
r.anglo.reg    -0.3452    0.7081   0.1523 -2.267   0.0234 *
---
Signif. codes:  0 ‘***’ 0.001 ‘**’ 0.01 ‘*’ 0.05 ‘.’ 0.1 ‘ ’ 1

               exp(coef) exp(-coef) lower .95 upper .95
r.german.dev      1.1651     0.8583    0.7417    1.8304
r.intermediate    1.5532     0.6438    1.0402    2.3192
r.anglo.reg       0.7081     1.4123    0.5254    0.9543

Rsquare= 0.008   (max possible= 0.464 )
Likelihood ratio test= 13.64  on 3 df,   p=0.003446
Wald test            = 13.4  on 3 df,   p=0.003845
Score (logrank) test = 13.66  on 3 df,   p=0.0034


----------------------------------


Effects of country of multi-retracted or last author, classified by publication incentives policy

------------results for: corrections

Call:
coxph(formula = Surv(rep(1, 6377L), treat) ~ cash + career + 
    inst.inc + strata(group), method = "exact")

  n= 6377, number of events= 2156 

            coef exp(coef) se(coef)     z Pr(>|z|)
cash     0.21235   1.23658  0.25461 0.834    0.404
career   0.03401   1.03460  0.06495 0.524    0.601
inst.inc 0.04558   1.04664  0.08314 0.548    0.584

         exp(coef) exp(-coef) lower .95 upper .95
cash         1.237     0.8087    0.7507     2.037
career       1.035     0.9666    0.9109     1.175
inst.inc     1.047     0.9554    0.8893     1.232

Rsquare= 0   (max possible= 0.51 )
Likelihood ratio test= 1.02  on 3 df,   p=0.7967
Wald test            = 1.03  on 3 df,   p=0.7951
Score (logrank) test = 1.03  on 3 df,   p=0.7947


------------results for: retractions

Call:
coxph(formula = Surv(rep(1, 1641L), r.treat) ~ r.cash + r.career + 
    r.inst.inc + strata(r.group), method = "exact")

  n= 1641, number of events= 483 

              coef exp(coef) se(coef)      z Pr(>|z|)  
r.cash      0.6580    1.9310   0.3017  2.181   0.0292 *
r.career   -0.1659    0.8471   0.1386 -1.198   0.2310  
r.inst.inc -0.5407    0.5823   0.2110 -2.563   0.0104 *
---
Signif. codes:  0 ‘***’ 0.001 ‘**’ 0.01 ‘*’ 0.05 ‘.’ 0.1 ‘ ’ 1

           exp(coef) exp(-coef) lower .95 upper .95
r.cash        1.9310     0.5179    1.0689    3.4882
r.career      0.8471     1.1805    0.6456    1.1114
r.inst.inc    0.5823     1.7172    0.3851    0.8805

Rsquare= 0.008   (max possible= 0.464 )
Likelihood ratio test= 13  on 3 df,   p=0.004647
Wald test            = 12.6  on 3 df,   p=0.005591
Score (logrank) test = 12.96  on 3 df,   p=0.004732


----------------------------------


Effects of individual and study characteristics of  multi-retracted or last  author, univariable analyses

------------results for: corrections

              var    coef exp.coef. se.coef.       z Pr...z..
1       n authors  1.0243    2.7851   0.1342  7.6337        0
2   country/n aut  0.2295     1.258   0.1971  1.1643   0.2443
3  at publication  0.0458    1.0468   0.0566  0.8085   0.4188
4     at corr/ret  0.0304    1.0309   0.0633  0.4803    0.631
5        n papers  0.0623    1.0643    0.044  1.4172   0.1564
6   pap. per year  0.1814    1.1989   0.1029  1.7623    0.078
7        tot cits  0.0766    1.0796   0.0283  2.7077   0.0068
8         av cits  0.3118    1.3659   0.0715  4.3609        0
9    av norm cits  0.7596    2.1374    0.172  4.4165        0
10 av jour impact  1.1978    3.3128   0.3236  3.7017    2e-04
11    prop top 10  1.6677       5.3    0.541  3.0828   0.0021
12              f  0.0154    1.0155   0.0646  0.2379   0.8119
13         unisex -0.0428    0.9581   0.1583 -0.2704   0.7869
14            n/a -0.0571    0.9445   0.0983 -0.5814    0.561


------------results for: retractions

              var    coef exp.coef. se.coef.       z Pr...z..
1       n authors -0.2535    0.7761   0.2857 -0.8874   0.3749
2   country/n aut  0.3063    1.3584   0.3518  0.8706    0.384
3  at publication -0.6955    0.4988   0.1159 -6.0024        0
4     at corr/ret -0.9033    0.4052   0.1573 -5.7414        0
5        n papers -0.4186     0.658    0.085 -4.9253        0
6   pap. per year -0.6201    0.5379   0.1885 -3.2902    0.001
7        tot cits -0.3097    0.7337   0.0577 -5.3702        0
8         av cits -0.5228    0.5929   0.1516 -3.4475    6e-04
9    av norm cits -0.8534     0.426   0.3778 -2.2588   0.0239
10 av jour impact -1.8671    0.1546   0.6898 -2.7067   0.0068
11    prop top 10 -2.7954    0.0611   1.2451 -2.2451   0.0248
12              f    0.12    1.1275   0.1377  0.8716   0.3834
13         unisex -0.2572    0.7732   0.4081 -0.6303   0.5285
14            n/a  0.0121    1.0122   0.1815  0.0666   0.9469


----------------------------------


Multivariable analysis for country and characteristics of multi-retracted or last author

------------results for: corrections

Call:
coxph(formula = Surv(rep(1, 6377L), treat) ~ pages + authors + 
    countries + age.then + prod + mnjs + gender_ + c_ + strata(group), 
    method = "exact")

  n= 6259, number of events= 2120 
   (118 observations deleted due to missingness)

                       coef exp(coef)  se(coef)      z Pr(>|z|)    
pages              1.119586  3.063586  0.163569  6.845 7.66e-12 ***
authors            0.902700  2.466253  0.142459  6.337 2.35e-10 ***
countries          0.188500  1.207437  0.260474  0.724   0.4693    
age.then          -0.022208  0.978037  0.068827 -0.323   0.7470    
prod               0.038774  1.039536  0.124808  0.311   0.7561    
mnjs               0.670902  1.956001  0.355795  1.886   0.0593 .  
gender_F          -0.009188  0.990855  0.069747 -0.132   0.8952    
gender_UNI        -0.076993  0.925896  0.165244 -0.466   0.6413    
gender_UNK        -0.065892  0.936232  0.102436 -0.643   0.5201    
c_australia        0.083541  1.087130  0.164493  0.508   0.6115    
c_brazil          -0.309739  0.733638  0.242598 -1.277   0.2017    
c_canada           0.159014  1.172354  0.143025  1.112   0.2662    
c_france           0.044390  1.045390  0.154899  0.287   0.7744    
c_germany         -0.164702  0.848146  0.142064 -1.159   0.2463    
c_india            0.011836  1.011906  0.232319  0.051   0.9594    
c_italy           -0.159378  0.852674  0.171035 -0.932   0.3514    
c_japan           -0.220890  0.801805  0.159559 -1.384   0.1662    
c_netherlands      0.075580  1.078509  0.198106  0.382   0.7028    
c_o               -0.052187  0.949152  0.098308 -0.531   0.5955    
c_peoples.r.china -0.161526  0.850845  0.145745 -1.108   0.2677    
c_south.korea     -0.254293  0.775464  0.203602 -1.249   0.2117    
c_spain           -0.181801  0.833767  0.184178 -0.987   0.3236    
c_sweden          -0.081577  0.921662  0.256444 -0.318   0.7504    
c_switzerland     -0.028431  0.971969  0.246726 -0.115   0.9083    
c_taiwan           0.164417  1.178706  0.244957  0.671   0.5021    
c_turkey           0.183898  1.201893  0.288105  0.638   0.5233    
c_uk               0.006848  1.006871  0.121195  0.057   0.9549    
---
Signif. codes:  0 ‘***’ 0.001 ‘**’ 0.01 ‘*’ 0.05 ‘.’ 0.1 ‘ ’ 1

                  exp(coef) exp(-coef) lower .95 upper .95
pages                3.0636     0.3264    2.2233     4.221
authors              2.4663     0.4055    1.8654     3.261
countries            1.2074     0.8282    0.7247     2.012
age.then             0.9780     1.0225    0.8546     1.119
prod                 1.0395     0.9620    0.8140     1.328
mnjs                 1.9560     0.5112    0.9739     3.928
gender_F             0.9909     1.0092    0.8643     1.136
gender_UNI           0.9259     1.0800    0.6697     1.280
gender_UNK           0.9362     1.0681    0.7659     1.144
c_australia          1.0871     0.9199    0.7875     1.501
c_brazil             0.7336     1.3631    0.4560     1.180
c_canada             1.1724     0.8530    0.8858     1.552
c_france             1.0454     0.9566    0.7717     1.416
c_germany            0.8481     1.1790    0.6420     1.120
c_india              1.0119     0.9882    0.6418     1.595
c_italy              0.8527     1.1728    0.6098     1.192
c_japan              0.8018     1.2472    0.5865     1.096
c_netherlands        1.0785     0.9272    0.7315     1.590
c_o                  0.9492     1.0536    0.7828     1.151
c_peoples.r.china    0.8508     1.1753    0.6394     1.132
c_south.korea        0.7755     1.2895    0.5203     1.156
c_spain              0.8338     1.1994    0.5811     1.196
c_sweden             0.9217     1.0850    0.5576     1.524
c_switzerland        0.9720     1.0288    0.5993     1.576
c_taiwan             1.1787     0.8484    0.7293     1.905
c_turkey             1.2019     0.8320    0.6833     2.114
c_uk                 1.0069     0.9932    0.7940     1.277

Rsquare= 0.021   (max possible= 0.507 )
Likelihood ratio test= 130.8  on 27 df,   p=1.443e-15
Wald test            = 119.2  on 27 df,   p=1.504e-13
Score (logrank) test = 126.1  on 27 df,   p=9.548e-15


------------results for: retractions

Call:
coxph(formula = Surv(rep(1, 1641L), r.treat) ~ r.pages + r.authors + 
    r.countries + r.age.then + r.prod + r.mnjs + r.gender_ + 
    rc_ + strata(r.group), method = "exact")

  n= 1613, number of events= 479 
   (28 observations deleted due to missingness)

                       coef exp(coef) se(coef)      z Pr(>|z|)    
r.pages             0.81562   2.26058  0.39532  2.063 0.039092 *  
r.authors          -0.40720   0.66551  0.32910 -1.237 0.215969    
r.countries         0.38771   1.47361  0.44503  0.871 0.383637    
r.age.then         -0.58196   0.55880  0.16686 -3.488 0.000487 ***
r.prod             -0.21475   0.80675  0.26762 -0.802 0.422299    
r.mnjs             -0.18245   0.83323  0.78518 -0.232 0.816254    
r.gender_F         -0.06265   0.93927  0.15688 -0.399 0.689645    
r.gender_UNI       -0.09304   0.91116  0.45557 -0.204 0.838172    
r.gender_UNK       -0.14019   0.86919  0.20720 -0.677 0.498669    
rc_australia        1.24615   3.47692  0.42663  2.921 0.003490 ** 
rc_brazil          -0.42858   0.65143  0.67429 -0.636 0.525033    
rc_canada          -0.27742   0.75774  0.45257 -0.613 0.539882    
rc_france          -0.32381   0.72339  0.43811 -0.739 0.459841    
rc_germany          1.15963   3.18875  0.29856  3.884 0.000103 ***
rc_india            1.20168   3.32570  0.33678  3.568 0.000360 ***
rc_italy           -0.42975   0.65067  0.45924 -0.936 0.349393    
rc_japan            0.20950   1.23306  0.31674  0.661 0.508339    
rc_netherlands     -0.18580   0.83044  0.61656 -0.301 0.763145    
rc_o                0.25297   1.28784  0.23364  1.083 0.278931    
rc_peoples.r.china  1.04857   2.85356  0.25824  4.060  4.9e-05 ***
rc_south.korea      0.62751   1.87295  0.40062  1.566 0.117264    
rc_spain           -0.42989   0.65058  0.45644 -0.942 0.346281    
rc_sweden          -0.67019   0.51161  0.67519 -0.993 0.320907    
rc_switzerland     -1.38000   0.25158  1.08873 -1.268 0.204966    
rc_taiwan          -0.13872   0.87048  0.55200 -0.251 0.801586    
rc_turkey           0.66566   1.94577  0.49079  1.356 0.175000    
rc_uk              -0.36797   0.69214  0.35495 -1.037 0.299887    
---
Signif. codes:  0 ‘***’ 0.001 ‘**’ 0.01 ‘*’ 0.05 ‘.’ 0.1 ‘ ’ 1

                   exp(coef) exp(-coef) lower .95 upper .95
r.pages               2.2606     0.4424   1.04166     4.906
r.authors             0.6655     1.5026   0.34916     1.268
r.countries           1.4736     0.6786   0.61599     3.525
r.age.then            0.5588     1.7896   0.40292     0.775
r.prod                0.8067     1.2395   0.47746     1.363
r.mnjs                0.8332     1.2002   0.17882     3.882
r.gender_F            0.9393     1.0647   0.69064     1.277
r.gender_UNI          0.9112     1.0975   0.37309     2.225
r.gender_UNK          0.8692     1.1505   0.57909     1.305
rc_australia          3.4769     0.2876   1.50678     8.023
rc_brazil             0.6514     1.5351   0.17375     2.442
rc_canada             0.7577     1.3197   0.31210     1.840
rc_france             0.7234     1.3824   0.30652     1.707
rc_germany            3.1887     0.3136   1.77618     5.725
rc_india              3.3257     0.3007   1.71875     6.435
rc_italy              0.6507     1.5369   0.26452     1.601
rc_japan              1.2331     0.8110   0.66279     2.294
rc_netherlands        0.8304     1.2042   0.24802     2.780
rc_o                  1.2878     0.7765   0.81468     2.036
rc_peoples.r.china    2.8536     0.3504   1.72017     4.734
rc_south.korea        1.8729     0.5339   0.85412     4.107
rc_spain              0.6506     1.5371   0.26594     1.592
rc_sweden             0.5116     1.9546   0.13621     1.922
rc_switzerland        0.2516     3.9749   0.02978     2.125
rc_taiwan             0.8705     1.1488   0.29505     2.568
rc_turkey             1.9458     0.5139   0.74359     5.092
rc_uk                 0.6921     1.4448   0.34519     1.388

Rsquare= 0.073   (max possible= 0.461 )
Likelihood ratio test= 122.5  on 27 df,   p=4.075e-14
Wald test            = 101.1  on 27 df,   p=1.669e-10
Score (logrank) test = 117.4  on 27 df,   p=3.02e-13


Effects of individual and study characteristics of  multi-retracted or last  author, USA authors only

------------results for: corrections

              var    coef exp.coef. se.coef.       z Pr...z..
1       n authors  0.7763    2.1735   0.3225  2.4073   0.0161
2   country/n aut -0.1599    0.8522   0.5398 -0.2962    0.767
3  at publication  0.0185    1.0186   0.1389  0.1329   0.8942
4     at corr/ret  0.0468    1.0479    0.154  0.3037   0.7614
5        n papers  0.0451    1.0461   0.1146  0.3934    0.694
6   pap. per year  0.1222      1.13   0.2707  0.4515   0.6516
7        tot cits  0.0635    1.0655   0.0714  0.8889    0.374
8         av cits  0.2486    1.2822   0.1785  1.3929   0.1637
9    av norm cits  0.7943    2.2129   0.3977  1.9971   0.0458
10 av jour impact   1.135    3.1111   0.7382  1.5375   0.1242
11    prop top 10  2.5922   13.3593   1.2204   2.124   0.0337
12              f -0.0973    0.9073   0.1622 -0.5998   0.5486
13         unisex -0.1695    0.8441   0.4575 -0.3705    0.711
14            n/a -0.2675    0.7653   0.2744 -0.9749   0.3296


------------results for: retractions

              var    coef exp.coef. se.coef.       z Pr...z..
1       n authors  -0.286    0.7513   0.6381 -0.4482    0.654
2   country/n aut  1.2134    3.3651   1.1082  1.0949   0.2735
3  at publication -0.5056    0.6032   0.4009  -1.261   0.2073
4     at corr/ret -0.8331    0.4347   0.5454 -1.5274   0.1267
5        n papers -0.1833    0.8325   0.2726 -0.6724   0.5013
6   pap. per year  0.0203    1.0206   0.5506   0.037   0.9705
7        tot cits -0.3135    0.7309   0.2005 -1.5635   0.1179
8         av cits -0.6255     0.535   0.5134 -1.2184   0.2231
9    av norm cits -0.9022    0.4057   1.1103 -0.8126   0.4165
10 av jour impact -2.8582    0.0574   2.1974 -1.3007   0.1934
11    prop top 10 -5.8269    0.0029   3.5025 -1.6636   0.0962
12              f -0.6702    0.5116   0.4096 -1.6361   0.1018
13         unisex -1.3405    0.2617   1.2106 -1.1073   0.2681
14            n/a -0.4257    0.6533   0.6383 -0.6669   0.5048


----------------------------------


-------------------------------------------------------------------------------------------
---------------MAIN ANALYSIS - NUMBER OF RETRACTIONS PER AUTHOR ----------------------
-------------------------------------------------------------------------------------------
------------ Outputs of generalized linear models, effects of  multi-retracted or last  author characteristics ------------

Predictors of country and characteristics of  multi-retracted or last authors 

------------results for: country


Call:
glm(formula = a.p.r[a.p.r > 0] ~ a.country[a.p.r > 0], family = quasipoisson)

Deviance Residuals: 
    Min       1Q   Median       3Q      Max  
-3.8993  -0.4833  -0.2940   0.0000   9.7325  

Coefficients:
                                    Estimate Std. Error t value Pr(>|t|)    
(Intercept)                          0.44731    0.11967   3.738 0.000211 ***
a.country[a.p.r > 0]australia       -0.15963    0.42204  -0.378 0.705451    
a.country[a.p.r > 0]brazil           1.39851    0.39020   3.584 0.000378 ***
a.country[a.p.r > 0]canada          -0.15963    0.58474  -0.273 0.784993    
a.country[a.p.r > 0]france          -0.44731    0.58474  -0.765 0.444717    
a.country[a.p.r > 0]germany          0.99830    0.16746   5.961 5.31e-09 ***
a.country[a.p.r > 0]india           -0.16701    0.26937  -0.620 0.535596    
a.country[a.p.r > 0]italy           -0.18495    0.46467  -0.398 0.690821    
a.country[a.p.r > 0]japan            0.97820    0.19880   4.921 1.24e-06 ***
a.country[a.p.r > 0]netherlands     -0.31378    0.58474  -0.537 0.591818    
a.country[a.p.r > 0]o               -0.13983    0.22992  -0.608 0.543410    
a.country[a.p.r > 0]peoples.r.china -0.29316    0.21336  -1.374 0.170164    
a.country[a.p.r > 0]south.korea     -0.44731    0.44891  -0.996 0.319613    
a.country[a.p.r > 0]spain           -0.44731    0.73381  -0.610 0.542476    
a.country[a.p.r > 0]sweden          -0.44731    1.15097  -0.389 0.697740    
a.country[a.p.r > 0]switzerland      1.95058    0.36531   5.340 1.53e-07 ***
a.country[a.p.r > 0]taiwan          -0.44731    1.15097  -0.389 0.697740    
a.country[a.p.r > 0]turkey          -0.44731    0.52574  -0.851 0.395352    
a.country[a.p.r > 0]uk              -0.04185    0.37299  -0.112 0.910724    
---
Signif. codes:  0 ‘***’ 0.001 ‘**’ 0.01 ‘*’ 0.05 ‘.’ 0.1 ‘ ’ 1

(Dispersion parameter for quasipoisson family taken to be 2.620805)

    Null deviance: 949.91  on 437  degrees of freedom
Residual deviance: 667.27  on 419  degrees of freedom
  (50 observations deleted due to missingness)
AIC: NA

Number of Fisher Scoring iterations: 6


------------results for: countries with any research integrity policy


Call:
glm(formula = a.p.r[a.p.r > 0] ~ a.any.rio[a.p.r > 0], family = quasipoisson)

Deviance Residuals: 
    Min       1Q   Median       3Q      Max  
-0.8919  -0.8919  -0.2640  -0.2640  11.8351  

Coefficients:
                     Estimate Std. Error t value Pr(>|t|)   
(Intercept)            0.2528     0.1619   1.562  0.11913   
a.any.rio[a.p.r > 0]   0.5240     0.1843   2.843  0.00468 **
---
Signif. codes:  0 ‘***’ 0.001 ‘**’ 0.01 ‘*’ 0.05 ‘.’ 0.1 ‘ ’ 1

(Dispersion parameter for quasipoisson family taken to be 4.928798)

    Null deviance: 949.91  on 437  degrees of freedom
Residual deviance: 906.41  on 436  degrees of freedom
  (50 observations deleted due to missingness)
AIC: NA

Number of Fisher Scoring iterations: 5


------------results for: countries with any publication incentive policy


Call:
glm(formula = a.p.r[a.p.r > 0] ~ a.any.inc[a.p.r > 0], family = quasipoisson)

Deviance Residuals: 
    Min       1Q   Median       3Q      Max  
-0.8065  -0.8065  -0.5962  -0.5962  12.0272  

Coefficients:
                     Estimate Std. Error t value Pr(>|t|)    
(Intercept)            0.5424     0.1215   4.465 1.02e-05 ***
a.any.inc[a.p.r > 0]   0.1687     0.1647   1.025    0.306    
---
Signif. codes:  0 ‘***’ 0.001 ‘**’ 0.01 ‘*’ 0.05 ‘.’ 0.1 ‘ ’ 1

(Dispersion parameter for quasipoisson family taken to be 5.53518)

    Null deviance: 949.91  on 437  degrees of freedom
Residual deviance: 944.07  on 436  degrees of freedom
  (50 observations deleted due to missingness)
AIC: NA

Number of Fisher Scoring iterations: 5


------------results for: effects of career length at time of retraction


Call:
glm(formula = a.p.r[a.p.r > 0] ~ a.age[a.p.r > 0], family = quasipoisson)

Deviance Residuals: 
    Min       1Q   Median       3Q      Max  
-1.3568  -0.8796  -0.5638  -0.1313  11.6094  

Coefficients:
                 Estimate Std. Error t value Pr(>|t|)   
(Intercept)       -0.1381     0.2701  -0.511  0.60938   
a.age[a.p.r > 0]   0.6849     0.2218   3.088  0.00214 **
---
Signif. codes:  0 ‘***’ 0.001 ‘**’ 0.01 ‘*’ 0.05 ‘.’ 0.1 ‘ ’ 1

(Dispersion parameter for quasipoisson family taken to be 4.861708)

    Null deviance: 949.91  on 437  degrees of freedom
Residual deviance: 899.41  on 436  degrees of freedom
  (50 observations deleted due to missingness)
AIC: NA

Number of Fisher Scoring iterations: 5


------------results for: effects of career length at time of publication of retracted paper


Call:
glm(formula = a.p.r[a.p.r > 0] ~ a.age.then[a.p.r > 0], family = quasipoisson)

Deviance Residuals: 
    Min       1Q   Median       3Q      Max  
-1.1219  -0.8517  -0.6468  -0.2804  11.9508  

Coefficients:
                      Estimate Std. Error t value Pr(>|t|)  
(Intercept)             0.2679     0.1896   1.413   0.1585  
a.age.then[a.p.r > 0]   0.3740     0.1699   2.202   0.0282 *
---
Signif. codes:  0 ‘***’ 0.001 ‘**’ 0.01 ‘*’ 0.05 ‘.’ 0.1 ‘ ’ 1

(Dispersion parameter for quasipoisson family taken to be 5.201592)

    Null deviance: 949.91  on 437  degrees of freedom
Residual deviance: 923.25  on 436  degrees of freedom
  (50 observations deleted due to missingness)
AIC: NA

Number of Fisher Scoring iterations: 5


------------results for: effects of gender


Call:
glm(formula = a.p.r[a.p.r > 0] ~ a.gender_[a.p.r > 0], family = quasipoisson)

Deviance Residuals: 
    Min       1Q   Median       3Q      Max  
-0.8502  -0.7159  -0.7159  -0.6393  12.2334  

Coefficients:
                        Estimate Std. Error t value Pr(>|t|)    
(Intercept)              0.63978    0.10316   6.202  1.3e-09 ***
a.gender_[a.p.r > 0]F   -0.06194    0.20474  -0.303    0.762    
a.gender_[a.p.r > 0]UNI -0.32962    0.62128  -0.531    0.596    
a.gender_[a.p.r > 0]UNK  0.10520    0.25983   0.405    0.686    
---
Signif. codes:  0 ‘***’ 0.001 ‘**’ 0.01 ‘*’ 0.05 ‘.’ 0.1 ‘ ’ 1

(Dispersion parameter for quasipoisson family taken to be 5.630148)

    Null deviance: 949.91  on 437  degrees of freedom
Residual deviance: 946.39  on 434  degrees of freedom
  (50 observations deleted due to missingness)
AIC: NA

Number of Fisher Scoring iterations: 5


------------results for: total number of publications


Call:
glm(formula = a.p.r[a.p.r > 0] ~ a.p[a.p.r > 0], family = quasipoisson)

Deviance Residuals: 
    Min       1Q   Median       3Q      Max  
-1.6469  -0.8628  -0.4719   0.0141  10.7549  

Coefficients:
               Estimate Std. Error t value Pr(>|t|)    
(Intercept)     -0.2758     0.2122  -1.300    0.194    
a.p[a.p.r > 0]   0.5483     0.1134   4.837 1.83e-06 ***
---
Signif. codes:  0 ‘***’ 0.001 ‘**’ 0.01 ‘*’ 0.05 ‘.’ 0.1 ‘ ’ 1

(Dispersion parameter for quasipoisson family taken to be 4.088429)

    Null deviance: 949.91  on 437  degrees of freedom
Residual deviance: 848.64  on 436  degrees of freedom
  (50 observations deleted due to missingness)
AIC: NA

Number of Fisher Scoring iterations: 5


------------results for: number of publications per year of active career


Call:
glm(formula = a.p.r[a.p.r > 0] ~ a.prod[a.p.r > 0], family = quasipoisson)

Deviance Residuals: 
    Min       1Q   Median       3Q      Max  
-1.6069  -0.8598  -0.5344  -0.0536  10.9009  

Coefficients:
                  Estimate Std. Error t value Pr(>|t|)    
(Intercept)         0.2719     0.1165   2.334   0.0201 *  
a.prod[a.p.r > 0]   0.7269     0.1622   4.482 9.48e-06 ***
---
Signif. codes:  0 ‘***’ 0.001 ‘**’ 0.01 ‘*’ 0.05 ‘.’ 0.1 ‘ ’ 1

(Dispersion parameter for quasipoisson family taken to be 4.170935)

    Null deviance: 949.91  on 437  degrees of freedom
Residual deviance: 860.10  on 436  degrees of freedom
  (50 observations deleted due to missingness)
AIC: NA

Number of Fisher Scoring iterations: 5


------------results for: total citation score


Call:
glm(formula = a.p.r[a.p.r > 0] ~ a.tcs[a.p.r > 0], family = quasipoisson)

Deviance Residuals: 
    Min       1Q   Median       3Q      Max  
-1.4756  -0.8707  -0.4937  -0.0422  11.4022  

Coefficients:
                 Estimate Std. Error t value Pr(>|t|)    
(Intercept)      -0.21602    0.21860  -0.988    0.324    
a.tcs[a.p.r > 0]  0.30352    0.06937   4.376 1.52e-05 ***
---
Signif. codes:  0 ‘***’ 0.001 ‘**’ 0.01 ‘*’ 0.05 ‘.’ 0.1 ‘ ’ 1

(Dispersion parameter for quasipoisson family taken to be 4.380547)

    Null deviance: 949.91  on 437  degrees of freedom
Residual deviance: 859.51  on 436  degrees of freedom
  (50 observations deleted due to missingness)
AIC: NA

Number of Fisher Scoring iterations: 5


------------results for: mean citation score


Call:
glm(formula = a.p.r[a.p.r > 0] ~ a.mcs[a.p.r > 0], family = quasipoisson)

Deviance Residuals: 
    Min       1Q   Median       3Q      Max  
-1.4858  -0.8019  -0.5561  -0.2580  12.2596  

Coefficients:
                 Estimate Std. Error t value Pr(>|t|)   
(Intercept)        0.0623     0.2201   0.283   0.7772   
a.mcs[a.p.r > 0]   0.4693     0.1617   2.902   0.0039 **
---
Signif. codes:  0 ‘***’ 0.001 ‘**’ 0.01 ‘*’ 0.05 ‘.’ 0.1 ‘ ’ 1

(Dispersion parameter for quasipoisson family taken to be 5.186459)

    Null deviance: 949.91  on 437  degrees of freedom
Residual deviance: 905.24  on 436  degrees of freedom
  (50 observations deleted due to missingness)
AIC: NA

Number of Fisher Scoring iterations: 5


------------results for: mean normalized citation score


Call:
glm(formula = a.p.r[a.p.r > 0] ~ a.mncs[a.p.r > 0], family = quasipoisson)

Deviance Residuals: 
    Min       1Q   Median       3Q      Max  
-1.4089  -0.7306  -0.6126  -0.4165  12.4186  

Coefficients:
                  Estimate Std. Error t value Pr(>|t|)  
(Intercept)         0.3335     0.1785   1.869   0.0624 .
a.mncs[a.p.r > 0]   0.8950     0.4587   1.951   0.0517 .
---
Signif. codes:  0 ‘***’ 0.001 ‘**’ 0.01 ‘*’ 0.05 ‘.’ 0.1 ‘ ’ 1

(Dispersion parameter for quasipoisson family taken to be 5.499795)

    Null deviance: 949.91  on 437  degrees of freedom
Residual deviance: 929.52  on 436  degrees of freedom
  (50 observations deleted due to missingness)
AIC: NA

Number of Fisher Scoring iterations: 5


------------results for: mean normalized journal impact factor


Call:
glm(formula = a.p.r[a.p.r > 0] ~ a.mnjs[a.p.r > 0], family = quasipoisson)

Deviance Residuals: 
    Min       1Q   Median       3Q      Max  
-1.1023  -0.7336  -0.6536  -0.5493  12.4445  

Coefficients:
                  Estimate Std. Error t value Pr(>|t|)  
(Intercept)         0.3953     0.2383   1.659   0.0979 .
a.mnjs[a.p.r > 0]   0.7225     0.6748   1.071   0.2849  
---
Signif. codes:  0 ‘***’ 0.001 ‘**’ 0.01 ‘*’ 0.05 ‘.’ 0.1 ‘ ’ 1

(Dispersion parameter for quasipoisson family taken to be 5.635663)

    Null deviance: 949.91  on 437  degrees of freedom
Residual deviance: 943.56  on 436  degrees of freedom
  (50 observations deleted due to missingness)
AIC: NA

Number of Fisher Scoring iterations: 5


------------results for: proportion of articles in top-10 journals


Call:
glm(formula = a.p.r[a.p.r > 0] ~ a.pp_top_10[a.p.r > 0], family = quasipoisson)

Deviance Residuals: 
    Min       1Q   Median       3Q      Max  
-1.5633  -0.7270  -0.5984  -0.5464  12.4157  

Coefficients:
                       Estimate Std. Error t value Pr(>|t|)    
(Intercept)              0.5009     0.1196   4.189 3.39e-05 ***
a.pp_top_10[a.p.r > 0]   2.4638     1.5460   1.594    0.112    
---
Signif. codes:  0 ‘***’ 0.001 ‘**’ 0.01 ‘*’ 0.05 ‘.’ 0.1 ‘ ’ 1

(Dispersion parameter for quasipoisson family taken to be 5.586145)

    Null deviance: 949.91  on 437  degrees of freedom
Residual deviance: 936.37  on 436  degrees of freedom
  (50 observations deleted due to missingness)
AIC: NA

Number of Fisher Scoring iterations: 5


------------------------------------------------------------------------------------------------------------------------------------------------------------------------------------------------------------------------------------------------------------------


-------------------------------------------------------------------------------------------
---------------MAIN ANALYSIS - PROBABILITIES TO AUTHOR A CORRECTED OR A RETRACTED PAPER -----------------
-------------------------------------------------------------------------------------------

------------ Conditional logistic regression outputs, data for  first  author  ------------


Effects of country of first author

------------results for: corrections

Call:
coxph(formula = Surv(rep(1, 6435L), treat) ~ c_ + strata(group), 
    method = "exact")

  n= 6435, number of events= 2181 

                       coef exp(coef)  se(coef)      z Pr(>|z|)  
c_australia       -0.011780  0.988290  0.167401 -0.070   0.9439  
c_brazil          -0.369605  0.691007  0.225470 -1.639   0.1012  
c_canada           0.099850  1.105005  0.142019  0.703   0.4820  
c_france          -0.034947  0.965656  0.154755 -0.226   0.8213  
c_germany         -0.181284  0.834198  0.141682 -1.280   0.2007  
c_india           -0.195361  0.822538  0.216680 -0.902   0.3673  
c_italy           -0.176164  0.838480  0.164089 -1.074   0.2830  
c_japan           -0.163533  0.849138  0.147847 -1.106   0.2687  
c_netherlands      0.037615  1.038332  0.190427  0.198   0.8434  
c_o               -0.056185  0.945364  0.089706 -0.626   0.5311  
c_peoples.r.china -0.224022  0.799297  0.132867 -1.686   0.0918 .
c_south.korea     -0.215286  0.806311  0.195718 -1.100   0.2713  
c_spain           -0.001841  0.998161  0.172059 -0.011   0.9915  
c_sweden           0.035978  1.036633  0.250859  0.143   0.8860  
c_switzerland     -0.017988  0.982173  0.238179 -0.076   0.9398  
c_taiwan          -0.028484  0.971918  0.235411 -0.121   0.9037  
c_turkey          -0.116470  0.890057  0.270130 -0.431   0.6663  
c_uk              -0.115029  0.891340  0.120344 -0.956   0.3392  
---
Signif. codes:  0 ‘***’ 0.001 ‘**’ 0.01 ‘*’ 0.05 ‘.’ 0.1 ‘ ’ 1

                  exp(coef) exp(-coef) lower .95 upper .95
c_australia          0.9883     1.0118    0.7119     1.372
c_brazil             0.6910     1.4472    0.4442     1.075
c_canada             1.1050     0.9050    0.8365     1.460
c_france             0.9657     1.0356    0.7130     1.308
c_germany            0.8342     1.1988    0.6319     1.101
c_india              0.8225     1.2157    0.5379     1.258
c_italy              0.8385     1.1926    0.6079     1.157
c_japan              0.8491     1.1777    0.6355     1.135
c_netherlands        1.0383     0.9631    0.7149     1.508
c_o                  0.9454     1.0578    0.7929     1.127
c_peoples.r.china    0.7993     1.2511    0.6160     1.037
c_south.korea        0.8063     1.2402    0.5494     1.183
c_spain              0.9982     1.0018    0.7124     1.398
c_sweden             1.0366     0.9647    0.6340     1.695
c_switzerland        0.9822     1.0182    0.6158     1.566
c_taiwan             0.9719     1.0289    0.6127     1.542
c_turkey             0.8901     1.1235    0.5242     1.511
c_uk                 0.8913     1.1219    0.7041     1.128

Rsquare= 0.002   (max possible= 0.513 )
Likelihood ratio test= 10.3  on 18 df,   p=0.9218
Wald test            = 10.18  on 18 df,   p=0.926
Score (logrank) test = 10.21  on 18 df,   p=0.9248


------------results for: retractions

Call:
coxph(formula = Surv(rep(1, 1665L), r.treat) ~ rc_ + strata(r.group), 
    method = "exact")

  n= 1665, number of events= 490 

                      coef exp(coef) se(coef)      z Pr(>|z|)    
rc_australia        0.8309    2.2953   0.3747  2.217 0.026613 *  
rc_brazil          -0.6567    0.5185   0.7911 -0.830 0.406437    
rc_canada          -0.4761    0.6212   0.4036 -1.180 0.238078    
rc_france          -1.2011    0.3009   0.5634 -2.132 0.033023 *  
rc_germany          0.6249    1.8680   0.2815  2.219 0.026456 *  
rc_india            1.0812    2.9483   0.2988  3.618 0.000297 ***
rc_italy           -0.6245    0.5356   0.4317 -1.446 0.148046    
rc_japan            0.4160    1.5159   0.2682  1.551 0.120804    
rc_netherlands     -1.2693    0.2810   0.7622 -1.665 0.095845 .  
rc_o                0.2645    1.3028   0.2083  1.270 0.204094    
rc_peoples.r.china  1.3560    3.8805   0.2381  5.695 1.24e-08 ***
rc_south.korea      0.5247    1.6899   0.4041  1.298 0.194127    
rc_spain           -0.4381    0.6452   0.4423 -0.991 0.321915    
rc_sweden          -0.7582    0.4685   0.6737 -1.125 0.260421    
rc_switzerland     -1.5557    0.2110   1.0563 -1.473 0.140813    
rc_taiwan          -0.5650    0.5684   0.5804 -0.973 0.330314    
rc_turkey           1.0007    2.7202   0.4809  2.081 0.037443 *  
rc_uk               0.2414    1.2730   0.2976  0.811 0.417279    
---
Signif. codes:  0 ‘***’ 0.001 ‘**’ 0.01 ‘*’ 0.05 ‘.’ 0.1 ‘ ’ 1

                   exp(coef) exp(-coef) lower .95 upper .95
rc_australia          2.2953     0.4357   1.10117    4.7843
rc_brazil             0.5185     1.9285   0.11000    2.4443
rc_canada             0.6212     1.6098   0.28165    1.3700
rc_france             0.3009     3.3238   0.09972    0.9077
rc_germany            1.8680     0.5353   1.07579    3.2436
rc_india              2.9483     0.3392   1.64137    5.2958
rc_italy              0.5356     1.8672   0.22979    1.2482
rc_japan              1.5159     0.6597   0.89623    2.5641
rc_netherlands        0.2810     3.5583   0.06309    1.2518
rc_o                  1.3028     0.7676   0.86614    1.9596
rc_peoples.r.china    3.8805     0.2577   2.43336    6.1883
rc_south.korea        1.6899     0.5917   0.76545    3.7309
rc_spain              0.6452     1.5498   0.27115    1.5354
rc_sweden             0.4685     2.1345   0.12509    1.7547
rc_switzerland        0.2110     4.7384   0.02662    1.6730
rc_taiwan             0.5684     1.7594   0.18223    1.7728
rc_turkey             2.7202     0.3676   1.05988    6.9812
rc_uk                 1.2730     0.7855   0.71041    2.2813

Rsquare= 0.056   (max possible= 0.468 )
Likelihood ratio test= 95.11  on 18 df,   p=1.727e-12
Wald test            = 78.53  on 18 df,   p=1.544e-09
Score (logrank) test = 90.2  on 18 df,   p=1.331e-11


----------------------------------


Effects of country of first author, classified by misconduct policy

------------results for: corrections

Call:
coxph(formula = Surv(rep(1, 6435L), treat) ~ ORI.legal + ORI.nat + 
    ORI.local + strata(group), method = "exact")

  n= 6435, number of events= 2181 

             coef exp(coef) se(coef)     z Pr(>|z|)  
ORI.legal 0.16393   1.17813  0.07997 2.050   0.0404 *
ORI.nat   0.10590   1.11171  0.07676 1.380   0.1677  
ORI.local 0.05397   1.05546  0.09492 0.569   0.5696  
---
Signif. codes:  0 ‘***’ 0.001 ‘**’ 0.01 ‘*’ 0.05 ‘.’ 0.1 ‘ ’ 1

          exp(coef) exp(-coef) lower .95 upper .95
ORI.legal     1.178     0.8488    1.0072     1.378
ORI.nat       1.112     0.8995    0.9564     1.292
ORI.local     1.055     0.9475    0.8763     1.271

Rsquare= 0.001   (max possible= 0.513 )
Likelihood ratio test= 4.45  on 3 df,   p=0.217
Wald test            = 4.43  on 3 df,   p=0.2184
Score (logrank) test = 4.44  on 3 df,   p=0.218


------------results for: retractions

Call:
coxph(formula = Surv(rep(1, 1665L), r.treat) ~ r.ORI.legal + 
    r.ORI.nat + r.ORI.local + strata(r.group), method = "exact")

  n= 1665, number of events= 490 

               coef exp(coef) se(coef)      z Pr(>|z|)    
r.ORI.legal -0.6115    0.5425   0.1749 -3.497 0.000471 ***
r.ORI.nat   -0.3280    0.7204   0.1596 -2.055 0.039921 *  
r.ORI.local -0.6614    0.5161   0.1928 -3.431 0.000601 ***
---
Signif. codes:  0 ‘***’ 0.001 ‘**’ 0.01 ‘*’ 0.05 ‘.’ 0.1 ‘ ’ 1

            exp(coef) exp(-coef) lower .95 upper .95
r.ORI.legal    0.5425      1.843    0.3851    0.7643
r.ORI.nat      0.7204      1.388    0.5269    0.9850
r.ORI.local    0.5161      1.937    0.3537    0.7531

Rsquare= 0.011   (max possible= 0.468 )
Likelihood ratio test= 18.45  on 3 df,   p=0.0003544
Wald test            = 18  on 3 df,   p=0.000439
Score (logrank) test = 18.34  on 3 df,   p=0.0003744


----------------------------------


Effects of country of first author, classified by type of academic culture (see text for references)

------------results for: corrections

Call:
coxph(formula = Surv(rep(1, 6435L), treat) ~ german.dev + intermediate + 
    anglo.reg + strata(group), method = "exact")

  n= 6435, number of events= 2181 

                 coef exp(coef) se(coef)      z Pr(>|z|)
german.dev   -0.08684   0.91682  0.14050 -0.618    0.537
intermediate -0.01369   0.98640  0.10816 -0.127    0.899
anglo.reg     0.05017   1.05145  0.06389  0.785    0.432

             exp(coef) exp(-coef) lower .95 upper .95
german.dev      0.9168     1.0907    0.6961     1.207
intermediate    0.9864     1.0138    0.7980     1.219
anglo.reg       1.0515     0.9511    0.9277     1.192

Rsquare= 0   (max possible= 0.513 )
Likelihood ratio test= 1.28  on 3 df,   p=0.7344
Wald test            = 1.27  on 3 df,   p=0.7354
Score (logrank) test = 1.27  on 3 df,   p=0.7353


------------results for: retractions

Call:
coxph(formula = Surv(rep(1, 1665L), r.treat) ~ r.german.dev + 
    r.intermediate + r.anglo.reg + strata(r.group), method = "exact")

  n= 1665, number of events= 490 

                   coef exp(coef) se(coef)      z Pr(>|z|)  
r.german.dev    0.12403   1.13206  0.23171  0.535   0.5924  
r.intermediate  0.06447   1.06659  0.20253  0.318   0.7502  
r.anglo.reg    -0.26189   0.76959  0.14829 -1.766   0.0774 .
---
Signif. codes:  0 ‘***’ 0.001 ‘**’ 0.01 ‘*’ 0.05 ‘.’ 0.1 ‘ ’ 1

               exp(coef) exp(-coef) lower .95 upper .95
r.german.dev      1.1321     0.8833    0.7188     1.783
r.intermediate    1.0666     0.9376    0.7171     1.586
r.anglo.reg       0.7696     1.2994    0.5755     1.029

Rsquare= 0.003   (max possible= 0.468 )
Likelihood ratio test= 4.65  on 3 df,   p=0.1993
Wald test            = 4.6  on 3 df,   p=0.2036
Score (logrank) test = 4.62  on 3 df,   p=0.2014


----------------------------------


Effects of country of first author, classified by publication incentives policy

------------results for: corrections

Call:
coxph(formula = Surv(rep(1, 6435L), treat) ~ cash + career + 
    inst.inc + strata(group), method = "exact")

  n= 6435, number of events= 2181 

             coef exp(coef) se(coef)      z Pr(>|z|)
cash     -0.05785   0.94379  0.24797 -0.233    0.816
career    0.05371   1.05518  0.06458  0.832    0.406
inst.inc -0.01444   0.98566  0.08377 -0.172    0.863

         exp(coef) exp(-coef) lower .95 upper .95
cash        0.9438     1.0596    0.5805     1.534
career      1.0552     0.9477    0.9297     1.198
inst.inc    0.9857     1.0145    0.8364     1.162

Rsquare= 0   (max possible= 0.513 )
Likelihood ratio test= 1.01  on 3 df,   p=0.7991
Wald test            = 1.01  on 3 df,   p=0.7991
Score (logrank) test = 1.01  on 3 df,   p=0.799


------------results for: retractions

Call:
coxph(formula = Surv(rep(1, 1665L), r.treat) ~ r.cash + r.career + 
    r.inst.inc + strata(r.group), method = "exact")

  n= 1665, number of events= 490 

              coef exp(coef) se(coef)      z Pr(>|z|)  
r.cash      0.3986    1.4897   0.3361  1.186   0.2357  
r.career   -0.2725    0.7614   0.1395 -1.954   0.0507 .
r.inst.inc -0.2794    0.7562   0.1906 -1.466   0.1427  
---
Signif. codes:  0 ‘***’ 0.001 ‘**’ 0.01 ‘*’ 0.05 ‘.’ 0.1 ‘ ’ 1

           exp(coef) exp(-coef) lower .95 upper .95
r.cash        1.4897     0.6713    0.7709     2.879
r.career      0.7614     1.3133    0.5793     1.001
r.inst.inc    0.7562     1.3224    0.5205     1.099

Rsquare= 0.004   (max possible= 0.468 )
Likelihood ratio test= 7.01  on 3 df,   p=0.07168
Wald test            = 6.96  on 3 df,   p=0.07306
Score (logrank) test = 7.04  on 3 df,   p=0.0706


----------------------------------


Effects of individual and study characteristics of  first  author, univariable analyses

------------results for: corrections

              var    coef exp.coef. se.coef.       z Pr...z..
1       n authors  1.0612    2.8898   0.1328  7.9888        0
2   country/n aut   0.252    1.2866   0.1968  1.2804   0.2004
3  at publication  0.0071    1.0072   0.0559  0.1276   0.8985
4     at corr/ret  0.0137    1.0138   0.0627  0.2184   0.8271
5        n papers  0.0605    1.0624   0.0492  1.2309   0.2184
6   pap. per year  0.2214    1.2479   0.1207  1.8345   0.0666
7        tot cits   0.093    1.0975   0.0308  3.0225   0.0025
8         av cits  0.3801    1.4624   0.0731  5.2002        0
9    av norm cits   0.788    2.1991   0.1642  4.7985        0
10 av jour impact  1.2152     3.371   0.3112  3.9053    1e-04
11    prop top 10  1.9221    6.8351   0.4556  4.2188        0
12              f -0.0904    0.9136   0.0603 -1.4981   0.1341
13         unisex  0.0606    1.0625   0.1624   0.373   0.7092
14            n/a -0.0389    0.9619   0.0914 -0.4252   0.6707


------------results for: retractions

              var    coef exp.coef. se.coef.       z Pr...z..
1       n authors -0.1509      0.86   0.2738 -0.5512   0.5815
2   country/n aut  0.4807    1.6172    0.365  1.3171   0.1878
3  at publication  -0.428    0.6518   0.1203 -3.5589    4e-04
4     at corr/ret -0.5424    0.5814    0.165  -3.287    0.001
5        n papers -0.2279    0.7962   0.0996 -2.2874   0.0222
6   pap. per year -0.0929    0.9113   0.2261 -0.4109   0.6811
7        tot cits -0.1547    0.8567   0.0639 -2.4196   0.0155
8         av cits -0.2163    0.8055    0.154 -1.4046   0.1601
9    av norm cits -0.8237    0.4388   0.3805 -2.1646   0.0304
10 av jour impact -1.2586     0.284   0.6428 -1.9581   0.0502
11    prop top 10  -1.201    0.3009   1.0689 -1.1236   0.2612
12              f -0.2315    0.7934     0.13 -1.7801   0.0751
13         unisex  0.0773    1.0803   0.4651  0.1661    0.868
14            n/a -0.1972     0.821   0.1775 -1.1114   0.2664


----------------------------------


Multivariable analysis for country and characteristics of first author

------------results for: corrections

Call:
coxph(formula = Surv(rep(1, 6435L), treat) ~ pages + authors + 
    countries + age.then + prod + mnjs + gender_ + c_ + strata(group), 
    method = "exact")

  n= 6305, number of events= 2143 
   (130 observations deleted due to missingness)

                       coef exp(coef)  se(coef)      z Pr(>|z|)    
pages              1.021008  2.775991  0.162820  6.271 3.59e-10 ***
authors            0.987556  2.684665  0.140721  7.018 2.25e-12 ***
countries          0.261583  1.298984  0.260294  1.005   0.3149    
age.then          -0.073443  0.929189  0.063794 -1.151   0.2496    
prod               0.114389  1.121188  0.139085  0.822   0.4108    
mnjs               0.793235  2.210535  0.330667  2.399   0.0164 *  
gender_F          -0.142525  0.867166  0.064683 -2.203   0.0276 *  
gender_UNI         0.021325  1.021554  0.168745  0.126   0.8994    
gender_UNK        -0.043861  0.957087  0.095583 -0.459   0.6463    
c_australia       -0.001448  0.998553  0.173125 -0.008   0.9933    
c_brazil          -0.439368  0.644444  0.235409 -1.866   0.0620 .  
c_canada           0.147131  1.158506  0.146451  1.005   0.3151    
c_france          -0.041735  0.959124  0.158710 -0.263   0.7926    
c_germany         -0.230122  0.794437  0.146568 -1.570   0.1164    
c_india           -0.094705  0.909641  0.222837 -0.425   0.6708    
c_italy           -0.236632  0.789282  0.168417 -1.405   0.1600    
c_japan           -0.159261  0.852774  0.153101 -1.040   0.2982    
c_netherlands     -0.001772  0.998229  0.195929 -0.009   0.9928    
c_o               -0.011763  0.988306  0.096179 -0.122   0.9027    
c_peoples.r.china -0.268730  0.764350  0.139885 -1.921   0.0547 .  
c_south.korea     -0.228519  0.795711  0.199813 -1.144   0.2528    
c_spain           -0.020905  0.979312  0.176797 -0.118   0.9059    
c_sweden           0.059253  1.061043  0.256480  0.231   0.8173    
c_switzerland     -0.082473  0.920836  0.246538 -0.335   0.7380    
c_taiwan          -0.005487  0.994528  0.242036 -0.023   0.9819    
c_turkey          -0.045485  0.955534  0.275602 -0.165   0.8689    
c_uk              -0.143192  0.866588  0.123400 -1.160   0.2459    
---
Signif. codes:  0 ‘***’ 0.001 ‘**’ 0.01 ‘*’ 0.05 ‘.’ 0.1 ‘ ’ 1

                  exp(coef) exp(-coef) lower .95 upper .95
pages                2.7760     0.3602    2.0176    3.8195
authors              2.6847     0.3725    2.0376    3.5373
countries            1.2990     0.7698    0.7799    2.1635
age.then             0.9292     1.0762    0.8200    1.0529
prod                 1.1212     0.8919    0.8537    1.4725
mnjs                 2.2105     0.4524    1.1562    4.2263
gender_F             0.8672     1.1532    0.7639    0.9844
gender_UNI           1.0216     0.9789    0.7339    1.4220
gender_UNK           0.9571     1.0448    0.7936    1.1543
c_australia          0.9986     1.0014    0.7112    1.4020
c_brazil             0.6444     1.5517    0.4063    1.0223
c_canada             1.1585     0.8632    0.8694    1.5437
c_france             0.9591     1.0426    0.7027    1.3091
c_germany            0.7944     1.2588    0.5961    1.0588
c_india              0.9096     1.0993    0.5877    1.4078
c_italy              0.7893     1.2670    0.5674    1.0980
c_japan              0.8528     1.1726    0.6317    1.1512
c_netherlands        0.9982     1.0018    0.6799    1.4656
c_o                  0.9883     1.0118    0.8185    1.1933
c_peoples.r.china    0.7643     1.3083    0.5811    1.0055
c_south.korea        0.7957     1.2567    0.5379    1.1772
c_spain              0.9793     1.0211    0.6925    1.3849
c_sweden             1.0610     0.9425    0.6418    1.7541
c_switzerland        0.9208     1.0860    0.5680    1.4929
c_taiwan             0.9945     1.0055    0.6189    1.5982
c_turkey             0.9555     1.0465    0.5567    1.6400
c_uk                 0.8666     1.1540    0.6804    1.1037

Rsquare= 0.022   (max possible= 0.51 )
Likelihood ratio test= 138.9  on 27 df,   p=0
Wald test            = 127  on 27 df,   p=6.661e-15
Score (logrank) test = 134.2  on 27 df,   p=3.331e-16


------------results for: retractions

Call:
coxph(formula = Surv(rep(1, 1665L), r.treat) ~ r.pages + r.authors + 
    r.countries + r.age.then + r.prod + r.mnjs + r.gender_ + 
    rc_ + strata(r.group), method = "exact")

  n= 1643, number of events= 484 
   (22 observations deleted due to missingness)

                      coef exp(coef) se(coef)      z Pr(>|z|)    
r.pages             0.8136    2.2561   0.3623  2.246 0.024734 *  
r.authors          -0.3776    0.6855   0.3109 -1.215 0.224450    
r.countries         0.4234    1.5271   0.4393  0.964 0.335173    
r.age.then         -0.3585    0.6987   0.1562 -2.296 0.021703 *  
r.prod              0.0871    1.0910   0.2940  0.296 0.767081    
r.mnjs             -0.3285    0.7200   0.7325 -0.448 0.653812    
r.gender_F         -0.2005    0.8183   0.1449 -1.384 0.166431    
r.gender_UNI        0.5081    1.6622   0.5240  0.970 0.332191    
r.gender_UNK       -0.2991    0.7415   0.1967 -1.520 0.128389    
rc_australia        0.8788    2.4080   0.3815  2.303 0.021257 *  
rc_brazil          -0.6774    0.5079   0.8067 -0.840 0.401017    
rc_canada          -0.3854    0.6802   0.4093 -0.941 0.346450    
rc_france          -1.1942    0.3029   0.5775 -2.068 0.038665 *  
rc_germany          0.5394    1.7149   0.2941  1.834 0.066693 .  
rc_india            1.1006    3.0059   0.3166  3.477 0.000508 ***
rc_italy           -0.4769    0.6207   0.4442 -1.074 0.283003    
rc_japan            0.4289    1.5355   0.2845  1.508 0.131664    
rc_netherlands     -1.2246    0.2939   0.7670 -1.597 0.110326    
rc_o                0.3493    1.4181   0.2283  1.530 0.126009    
rc_peoples.r.china  1.3018    3.6759   0.2587  5.033 4.83e-07 ***
rc_south.korea      0.5968    1.8163   0.4205  1.419 0.155840    
rc_spain           -0.3637    0.6951   0.4432 -0.821 0.411858    
rc_sweden          -0.8777    0.4157   0.6966 -1.260 0.207705    
rc_switzerland     -1.5735    0.2073   1.0677 -1.474 0.140579    
rc_taiwan          -0.4740    0.6225   0.5879 -0.806 0.420155    
rc_turkey           1.0728    2.9234   0.5033  2.131 0.033055 *  
rc_uk               0.1877    1.2064   0.3057  0.614 0.539302    
---
Signif. codes:  0 ‘***’ 0.001 ‘**’ 0.01 ‘*’ 0.05 ‘.’ 0.1 ‘ ’ 1

                   exp(coef) exp(-coef) lower .95 upper .95
r.pages               2.2561     0.4432   1.10902    4.5896
r.authors             0.6855     1.4588   0.37271    1.2607
r.countries           1.5271     0.6548   0.64555    3.6126
r.age.then            0.6987     1.4312   0.51447    0.9489
r.prod                1.0910     0.9166   0.61309    1.9414
r.mnjs                0.7200     1.3889   0.17133    3.0258
r.gender_F            0.8183     1.2220   0.61603    1.0871
r.gender_UNI          1.6622     0.6016   0.59518    4.6419
r.gender_UNK          0.7415     1.3487   0.50423    1.0903
rc_australia          2.4080     0.4153   1.14000    5.0864
rc_brazil             0.5079     1.9688   0.10451    2.4684
rc_canada             0.6802     1.4702   0.30492    1.5173
rc_france             0.3030     3.3008   0.09768    0.9397
rc_germany            1.7150     0.5831   0.96355    3.0523
rc_india              3.0059     0.3327   1.61623    5.5903
rc_italy              0.6207     1.6111   0.25988    1.4825
rc_japan              1.5355     0.6513   0.87925    2.6816
rc_netherlands        0.2939     3.4029   0.06536    1.3213
rc_o                  1.4181     0.7052   0.90651    2.2184
rc_peoples.r.china    3.6759     0.2720   2.21404    6.1029
rc_south.korea        1.8163     0.5506   0.79661    4.1411
rc_spain              0.6951     1.4386   0.29164    1.6568
rc_sweden             0.4157     2.4054   0.10613    1.6286
rc_switzerland        0.2073     4.8233   0.02557    1.6808
rc_taiwan             0.6225     1.6064   0.19665    1.9707
rc_turkey             2.9234     0.3421   1.09013    7.8397
rc_uk                 1.2064     0.8289   0.66265    2.1964

Rsquare= 0.065   (max possible= 0.466 )
Likelihood ratio test= 110.3  on 27 df,   p=4.884e-12
Wald test            = 89.5  on 27 df,   p=1.274e-08
Score (logrank) test = 103.2  on 27 df,   p=7.77e-11


Effects of individual and study characteristics of  first  author, USA authors only

------------results for: corrections

              var    coef exp.coef. se.coef.       z Pr...z..
1       n authors  0.9469    2.5778   0.3267  2.8987   0.0037
2   country/n aut -0.0339    0.9667   0.5617 -0.0603   0.9519
3  at publication  0.2018    1.2237   0.1383  1.4597   0.1444
4     at corr/ret  0.2291    1.2575   0.1541  1.4864   0.1372
5        n papers  0.2771    1.3192   0.1229  2.2537   0.0242
6   pap. per year  0.7651    2.1493   0.3216  2.3787   0.0174
7        tot cits   0.227    1.2549   0.0785  2.8915   0.0038
8         av cits   0.507    1.6604   0.1849  2.7422   0.0061
9    av norm cits  0.7999    2.2253   0.3813  2.0976   0.0359
10 av jour impact  0.8043    2.2351   0.7012  1.1469   0.2514
11    prop top 10  2.1988    9.0144   1.0325  2.1296   0.0332
12              f -0.0912    0.9129   0.1489 -0.6121   0.5405
13         unisex  0.1647    1.1791   0.4501  0.3659   0.7144
14            n/a -0.0085    0.9915   0.2859 -0.0298   0.9762


------------results for: retractions

              var    coef     exp.coef.  se.coef.       z Pr...z..
1       n authors -0.3422        0.7102    0.6556  -0.522   0.6017
2   country/n aut  1.9334        6.9131    1.2009    1.61   0.1074
3  at publication -0.5868        0.5561    0.3172 -1.8495   0.0644
4     at corr/ret -0.9625        0.3819    0.4918  -1.957   0.0504
5        n papers -0.3979        0.6717    0.2655 -1.4988   0.1339
6   pap. per year -0.3745        0.6876    0.6447 -0.5809   0.5613
7        tot cits -0.3183        0.7274    0.1842 -1.7282    0.084
8         av cits -0.7904        0.4537    0.4907 -1.6107   0.1072
9    av norm cits -2.1061        0.1217    1.1069 -1.9027   0.0571
10 av jour impact  0.8414        2.3196    1.8498  0.4549   0.6492
11    prop top 10 -3.0136        0.0491    2.5421 -1.1855   0.2358
12              f -0.5535        0.5749    0.3578 -1.5469   0.1219
13         unisex 17.6494 46241450.8539 8968.2638   0.002   0.9984
14            n/a  -0.609        0.5439    0.5658 -1.0764   0.2818


----------------------------------


-------------------------------------------------------------------------------------------
---------------MAIN ANALYSIS - NUMBER OF RETRACTIONS PER AUTHOR ----------------------
-------------------------------------------------------------------------------------------
------------ Outputs of generalized linear models, effects of  first  author characteristics ------------

Predictors of country and characteristics of  first authors 

------------results for: country


Call:
glm(formula = a.p.r[a.p.r > 0] ~ a.country[a.p.r > 0], family = quasipoisson)

Deviance Residuals: 
    Min       1Q   Median       3Q      Max  
-2.4247  -0.4700  -0.2379   0.0000   8.7225  

Coefficients:
                                    Estimate Std. Error t value Pr(>|t|)    
(Intercept)                          0.43592    0.12649   3.446 0.000627 ***
a.country[a.p.r > 0]australia       -0.29282    0.41951  -0.698 0.485566    
a.country[a.p.r > 0]brazil           1.17351    0.50595   2.319 0.020865 *  
a.country[a.p.r > 0]canada          -0.09945    0.59903  -0.166 0.868221    
a.country[a.p.r > 0]france          -0.43592    0.70425  -0.619 0.536267    
a.country[a.p.r > 0]germany          1.30027    0.16561   7.852 3.68e-14 ***
a.country[a.p.r > 0]india           -0.20708    0.26559  -0.780 0.436023    
a.country[a.p.r > 0]italy           -0.03046    0.46474  -0.066 0.947776    
a.country[a.p.r > 0]japan            1.16168    0.17402   6.676 8.09e-11 ***
a.country[a.p.r > 0]netherlands      0.25722    1.10268   0.233 0.815669    
a.country[a.p.r > 0]o               -0.25360    0.22210  -1.142 0.254198    
a.country[a.p.r > 0]peoples.r.china -0.10690    0.19603  -0.545 0.585823    
a.country[a.p.r > 0]south.korea     -0.43592    0.46474  -0.938 0.348804    
a.country[a.p.r > 0]spain           -0.43592    0.56212  -0.776 0.438493    
a.country[a.p.r > 0]sweden          -0.43592    1.10268  -0.395 0.692806    
a.country[a.p.r > 0]switzerland     -0.43592    1.55429  -0.280 0.779263    
a.country[a.p.r > 0]taiwan          -0.43592    0.90329  -0.483 0.629644    
a.country[a.p.r > 0]turkey          -0.43592    0.50595  -0.862 0.389414    
a.country[a.p.r > 0]uk              -0.21278    0.36877  -0.577 0.564256    
---
Signif. codes:  0 ‘***’ 0.001 ‘**’ 0.01 ‘*’ 0.05 ‘.’ 0.1 ‘ ’ 1

(Dispersion parameter for quasipoisson family taken to be 2.399826)

    Null deviance: 1038.76  on 425  degrees of freedom
Residual deviance:  664.05  on 407  degrees of freedom
  (47 observations deleted due to missingness)
AIC: NA

Number of Fisher Scoring iterations: 5


------------results for: countries with any research integrity policy


Call:
glm(formula = a.p.r[a.p.r > 0] ~ a.any.rio[a.p.r > 0], family = quasipoisson)

Deviance Residuals: 
    Min       1Q   Median       3Q      Max  
-1.0441  -1.0441  -0.2877  -0.2685  11.4988  

Coefficients:
                     Estimate Std. Error t value Pr(>|t|)    
(Intercept)            0.2570     0.1562   1.645 0.100680    
a.any.rio[a.p.r > 0]   0.6330     0.1788   3.541 0.000443 ***
---
Signif. codes:  0 ‘***’ 0.001 ‘**’ 0.01 ‘*’ 0.05 ‘.’ 0.1 ‘ ’ 1

(Dispersion parameter for quasipoisson family taken to be 4.952423)

    Null deviance: 1038.76  on 425  degrees of freedom
Residual deviance:  970.12  on 424  degrees of freedom
  (47 observations deleted due to missingness)
AIC: NA

Number of Fisher Scoring iterations: 5


------------results for: countries with any publication incentive policy


Call:
glm(formula = a.p.r[a.p.r > 0] ~ a.any.inc[a.p.r > 0], family = quasipoisson)

Deviance Residuals: 
    Min       1Q   Median       3Q      Max  
-0.9189  -0.9189  -0.6780  -0.6780  11.7750  

Coefficients:
                     Estimate Std. Error t value Pr(>|t|)    
(Intercept)            0.6093     0.1165   5.231 2.65e-07 ***
a.any.inc[a.p.r > 0]   0.1879     0.1636   1.149    0.251    
---
Signif. codes:  0 ‘***’ 0.001 ‘**’ 0.01 ‘*’ 0.05 ‘.’ 0.1 ‘ ’ 1

(Dispersion parameter for quasipoisson family taken to be 5.738823)

    Null deviance: 1038.8  on 425  degrees of freedom
Residual deviance: 1031.2  on 424  degrees of freedom
  (47 observations deleted due to missingness)
AIC: NA

Number of Fisher Scoring iterations: 5


------------results for: effects of career length at time of retraction


Call:
glm(formula = a.p.r[a.p.r > 0] ~ a.age[a.p.r > 0], family = quasipoisson)

Deviance Residuals: 
    Min       1Q   Median       3Q      Max  
-1.5506  -0.8888  -0.5457  -0.1411  10.5963  

Coefficients:
                 Estimate Std. Error t value Pr(>|t|)    
(Intercept)       -0.1363     0.2133  -0.639    0.523    
a.age[a.p.r > 0]   0.9107     0.2059   4.424 1.23e-05 ***
---
Signif. codes:  0 ‘***’ 0.001 ‘**’ 0.01 ‘*’ 0.05 ‘.’ 0.1 ‘ ’ 1

(Dispersion parameter for quasipoisson family taken to be 4.414593)

    Null deviance: 1038.76  on 425  degrees of freedom
Residual deviance:  949.42  on 424  degrees of freedom
  (47 observations deleted due to missingness)
AIC: NA

Number of Fisher Scoring iterations: 6


------------results for: effects of career length at time of publication of retracted paper


Call:
glm(formula = a.p.r[a.p.r > 0] ~ a.age.then[a.p.r > 0], family = quasipoisson)

Deviance Residuals: 
    Min       1Q   Median       3Q      Max  
-1.2069  -0.8976  -0.6940  -0.4797  11.4307  

Coefficients:
                      Estimate Std. Error t value Pr(>|t|)   
(Intercept)             0.4442     0.1473   3.016  0.00272 **
a.age.then[a.p.r > 0]   0.3731     0.1719   2.170  0.03054 * 
---
Signif. codes:  0 ‘***’ 0.001 ‘**’ 0.01 ‘*’ 0.05 ‘.’ 0.1 ‘ ’ 1

(Dispersion parameter for quasipoisson family taken to be 5.281519)

    Null deviance: 1038.8  on 425  degrees of freedom
Residual deviance: 1013.7  on 424  degrees of freedom
  (47 observations deleted due to missingness)
AIC: NA

Number of Fisher Scoring iterations: 6


------------results for: effects of gender


Call:
glm(formula = a.p.r[a.p.r > 0] ~ a.gender_[a.p.r > 0], family = quasipoisson)

Deviance Residuals: 
    Min       1Q   Median       3Q      Max  
-0.8366  -0.8366  -0.7934  -0.6515  11.9593  

Coefficients:
                        Estimate Std. Error t value Pr(>|t|)    
(Intercept)              0.73448    0.10824   6.786 3.92e-11 ***
a.gender_[a.p.r > 0]F   -0.03349    0.18526  -0.181    0.857    
a.gender_[a.p.r > 0]UNI -0.48316    0.80918  -0.597    0.551    
a.gender_[a.p.r > 0]UNK -0.14669    0.26491  -0.554    0.580    
---
Signif. codes:  0 ‘***’ 0.001 ‘**’ 0.01 ‘*’ 0.05 ‘.’ 0.1 ‘ ’ 1

(Dispersion parameter for quasipoisson family taken to be 5.787564)

    Null deviance: 1038.8  on 425  degrees of freedom
Residual deviance: 1034.8  on 422  degrees of freedom
  (47 observations deleted due to missingness)
AIC: NA

Number of Fisher Scoring iterations: 5


------------results for: total number of publications


Call:
glm(formula = a.p.r[a.p.r > 0] ~ a.p[a.p.r > 0], family = quasipoisson)

Deviance Residuals: 
    Min       1Q   Median       3Q      Max  
-3.2554  -0.8806  -0.4061  -0.1146   9.2099  

Coefficients:
               Estimate Std. Error t value Pr(>|t|)    
(Intercept)     -0.2174     0.1620  -1.342     0.18    
a.p[a.p.r > 0]   0.7073     0.1041   6.795 3.68e-11 ***
---
Signif. codes:  0 ‘***’ 0.001 ‘**’ 0.01 ‘*’ 0.05 ‘.’ 0.1 ‘ ’ 1

(Dispersion parameter for quasipoisson family taken to be 3.567896)

    Null deviance: 1038.76  on 425  degrees of freedom
Residual deviance:  879.96  on 424  degrees of freedom
  (47 observations deleted due to missingness)
AIC: NA

Number of Fisher Scoring iterations: 6


------------results for: number of publications per year of active career


Call:
glm(formula = a.p.r[a.p.r > 0] ~ a.prod[a.p.r > 0], family = quasipoisson)

Deviance Residuals: 
    Min       1Q   Median       3Q      Max  
-2.9280  -0.8908  -0.5294  -0.0801   9.9430  

Coefficients:
                  Estimate Std. Error t value Pr(>|t|)    
(Intercept)        0.41823    0.09395   4.452 1.09e-05 ***
a.prod[a.p.r > 0]  0.86209    0.15778   5.464 7.96e-08 ***
---
Signif. codes:  0 ‘***’ 0.001 ‘**’ 0.01 ‘*’ 0.05 ‘.’ 0.1 ‘ ’ 1

(Dispersion parameter for quasipoisson family taken to be 4.000962)

    Null deviance: 1038.76  on 425  degrees of freedom
Residual deviance:  917.65  on 424  degrees of freedom
  (47 observations deleted due to missingness)
AIC: NA

Number of Fisher Scoring iterations: 6


------------results for: total citation score


Call:
glm(formula = a.p.r[a.p.r > 0] ~ a.tcs[a.p.r > 0], family = quasipoisson)

Deviance Residuals: 
    Min       1Q   Median       3Q      Max  
-2.4252  -0.8720  -0.4470  -0.0334  10.0078  

Coefficients:
                 Estimate Std. Error t value Pr(>|t|)    
(Intercept)      -0.31510    0.18578  -1.696   0.0906 .  
a.tcs[a.p.r > 0]  0.44759    0.07031   6.366 5.06e-10 ***
---
Signif. codes:  0 ‘***’ 0.001 ‘**’ 0.01 ‘*’ 0.05 ‘.’ 0.1 ‘ ’ 1

(Dispersion parameter for quasipoisson family taken to be 3.729265)

    Null deviance: 1038.76  on 425  degrees of freedom
Residual deviance:  883.71  on 424  degrees of freedom
  (47 observations deleted due to missingness)
AIC: NA

Number of Fisher Scoring iterations: 6


------------results for: mean citation score


Call:
glm(formula = a.p.r[a.p.r > 0] ~ a.mcs[a.p.r > 0], family = quasipoisson)

Deviance Residuals: 
    Min       1Q   Median       3Q      Max  
-1.6437  -0.9078  -0.5978  -0.2726  11.8342  

Coefficients:
                 Estimate Std. Error t value Pr(>|t|)   
(Intercept)       0.08987    0.21468   0.419  0.67569   
a.mcs[a.p.r > 0]  0.56756    0.17670   3.212  0.00142 **
---
Signif. codes:  0 ‘***’ 0.001 ‘**’ 0.01 ‘*’ 0.05 ‘.’ 0.1 ‘ ’ 1

(Dispersion parameter for quasipoisson family taken to be 5.216941)

    Null deviance: 1038.76  on 425  degrees of freedom
Residual deviance:  983.61  on 424  degrees of freedom
  (47 observations deleted due to missingness)
AIC: NA

Number of Fisher Scoring iterations: 6


------------results for: mean normalized citation score


Call:
glm(formula = a.p.r[a.p.r > 0] ~ a.mncs[a.p.r > 0], family = quasipoisson)

Deviance Residuals: 
    Min       1Q   Median       3Q      Max  
-1.1268  -0.8241  -0.7353  -0.6043  12.0852  

Coefficients:
                  Estimate Std. Error t value Pr(>|t|)   
(Intercept)         0.5491     0.1767   3.107  0.00202 **
a.mncs[a.p.r > 0]   0.5269     0.5337   0.987  0.32410   
---
Signif. codes:  0 ‘***’ 0.001 ‘**’ 0.01 ‘*’ 0.05 ‘.’ 0.1 ‘ ’ 1

(Dispersion parameter for quasipoisson family taken to be 5.833718)

    Null deviance: 1038.8  on 425  degrees of freedom
Residual deviance: 1033.1  on 424  degrees of freedom
  (47 observations deleted due to missingness)
AIC: NA

Number of Fisher Scoring iterations: 5


------------results for: mean normalized journal impact factor


Call:
glm(formula = a.p.r[a.p.r > 0] ~ a.mnjs[a.p.r > 0], family = quasipoisson)

Deviance Residuals: 
    Min       1Q   Median       3Q      Max  
-0.8877  -0.7961  -0.7854  -0.7684  12.0777  

Coefficients:
                  Estimate Std. Error t value Pr(>|t|)   
(Intercept)        0.67223    0.21141   3.180  0.00158 **
a.mnjs[a.p.r > 0]  0.09138    0.63506   0.144  0.88565   
---
Signif. codes:  0 ‘***’ 0.001 ‘**’ 0.01 ‘*’ 0.05 ‘.’ 0.1 ‘ ’ 1

(Dispersion parameter for quasipoisson family taken to be 5.859904)

    Null deviance: 1038.8  on 425  degrees of freedom
Residual deviance: 1038.6  on 424  degrees of freedom
  (47 observations deleted due to missingness)
AIC: NA

Number of Fisher Scoring iterations: 5


------------results for: proportion of articles in top-10 journals


Call:
glm(formula = a.p.r[a.p.r > 0] ~ a.pp_top_10[a.p.r > 0], family = quasipoisson)

Deviance Residuals: 
    Min       1Q   Median       3Q      Max  
-0.8039  -0.8039  -0.7915  -0.7563  12.0517  

Coefficients:
                       Estimate Std. Error t value Pr(>|t|)    
(Intercept)              0.7092     0.1040   6.818 3.18e-11 ***
a.pp_top_10[a.p.r > 0]  -0.2119     1.4994  -0.141    0.888    
---
Signif. codes:  0 ‘***’ 0.001 ‘**’ 0.01 ‘*’ 0.05 ‘.’ 0.1 ‘ ’ 1

(Dispersion parameter for quasipoisson family taken to be 5.840602)

    Null deviance: 1038.8  on 425  degrees of freedom
Residual deviance: 1038.6  on 424  degrees of freedom
  (47 observations deleted due to missingness)
AIC: NA

Number of Fisher Scoring iterations: 5


------------------------------------------------------------------------------------------------------------------------------------------------------------------------------------------------------------------------------------------------------------------


-------------------------------------------------------------------------------------------
---------------MAIN ANALYSIS - PROBABILITIES TO AUTHOR A CORRECTED OR A RETRACTED PAPER -----------------
-------------------------------------------------------------------------------------------

------------ Conditional logistic regression outputs, data for  last  author  ------------


Effects of country of last author

------------results for: corrections

Call:
coxph(formula = Surv(rep(1, 6377L), treat) ~ c_ + strata(group), 
    method = "exact")

  n= 6377, number of events= 2155 

                      coef exp(coef) se(coef)      z Pr(>|z|)  
c_australia        0.02271   1.02297  0.16149  0.141   0.8882  
c_brazil          -0.31905   0.72684  0.23314 -1.369   0.1712  
c_canada           0.11317   1.11982  0.14069  0.804   0.4212  
c_france           0.01009   1.01014  0.15049  0.067   0.9465  
c_germany         -0.16416   0.84860  0.13646 -1.203   0.2290  
c_india           -0.15594   0.85561  0.22477 -0.694   0.4878  
c_italy           -0.11004   0.89580  0.16716 -0.658   0.5104  
c_japan           -0.27348   0.76073  0.15302 -1.787   0.0739 .
c_netherlands      0.08480   1.08850  0.19237  0.441   0.6593  
c_o               -0.07177   0.93074  0.09142 -0.785   0.4324  
c_peoples.r.china -0.16006   0.85210  0.13839 -1.157   0.2474  
c_south.korea     -0.24742   0.78081  0.19916 -1.242   0.2141  
c_spain           -0.09476   0.90960  0.17787 -0.533   0.5942  
c_sweden          -0.08640   0.91722  0.25521 -0.339   0.7349  
c_switzerland     -0.03034   0.97011  0.24261 -0.125   0.9005  
c_taiwan           0.12893   1.13761  0.23906  0.539   0.5897  
c_turkey           0.08899   1.09307  0.28152  0.316   0.7519  
c_uk               0.01685   1.01700  0.11825  0.143   0.8867  
---
Signif. codes:  0 ‘***’ 0.001 ‘**’ 0.01 ‘*’ 0.05 ‘.’ 0.1 ‘ ’ 1

                  exp(coef) exp(-coef) lower .95 upper .95
c_australia          1.0230     0.9775    0.7454     1.404
c_brazil             0.7268     1.3758    0.4602     1.148
c_canada             1.1198     0.8930    0.8499     1.475
c_france             1.0101     0.9900    0.7521     1.357
c_germany            0.8486     1.1784    0.6495     1.109
c_india              0.8556     1.1688    0.5507     1.329
c_italy              0.8958     1.1163    0.6455     1.243
c_japan              0.7607     1.3145    0.5636     1.027
c_netherlands        1.0885     0.9187    0.7466     1.587
c_o                  0.9307     1.0744    0.7781     1.113
c_peoples.r.china    0.8521     1.1736    0.6497     1.118
c_south.korea        0.7808     1.2807    0.5285     1.154
c_spain              0.9096     1.0994    0.6419     1.289
c_sweden             0.9172     1.0902    0.5562     1.513
c_switzerland        0.9701     1.0308    0.6030     1.561
c_taiwan             1.1376     0.8790    0.7120     1.818
c_turkey             1.0931     0.9149    0.6295     1.898
c_uk                 1.0170     0.9833    0.8066     1.282

Rsquare= 0.002   (max possible= 0.51 )
Likelihood ratio test= 11.28  on 18 df,   p=0.8819
Wald test            = 11.17  on 18 df,   p=0.887
Score (logrank) test = 11.21  on 18 df,   p=0.8851


------------results for: retractions

Call:
coxph(formula = Surv(rep(1, 1638L), r.treat) ~ rc_ + strata(r.group), 
    method = "exact")

  n= 1638, number of events= 485 

                      coef exp(coef) se(coef)      z Pr(>|z|)    
rc_australia        1.1527    3.1667   0.4059  2.840  0.00452 ** 
rc_brazil          -0.2862    0.7511   0.6732 -0.425  0.67073    
rc_canada          -0.3716    0.6896   0.4373 -0.850  0.39552    
rc_france          -0.5101    0.6004   0.4226 -1.207  0.22740    
rc_germany          1.0816    2.9495   0.2760  3.919 8.90e-05 ***
rc_india            1.2735    3.5735   0.3142  4.053 5.05e-05 ***
rc_italy           -0.6776    0.5079   0.4477 -1.514  0.13014    
rc_japan            0.1246    1.1327   0.3081  0.404  0.68589    
rc_netherlands     -0.3083    0.7347   0.6049 -0.510  0.61026    
rc_o                0.3809    1.4635   0.2069  1.841  0.06561 .  
rc_peoples.r.china  1.2506    3.4923   0.2333  5.360 8.33e-08 ***
rc_south.korea      0.6704    1.9550   0.3874  1.731  0.08351 .  
rc_spain           -0.5269    0.5904   0.4404 -1.196  0.23157    
rc_sweden          -0.6559    0.5190   0.6641 -0.988  0.32335    
rc_switzerland     -1.4030    0.2459   1.0705 -1.311  0.19001    
rc_taiwan          -0.1201    0.8869   0.5376 -0.223  0.82325    
rc_turkey           0.8490    2.3373   0.4673  1.817  0.06923 .  
rc_uk              -0.2150    0.8066   0.3388 -0.634  0.52577    
---
Signif. codes:  0 ‘***’ 0.001 ‘**’ 0.01 ‘*’ 0.05 ‘.’ 0.1 ‘ ’ 1

                   exp(coef) exp(-coef) lower .95 upper .95
rc_australia          3.1667     0.3158   1.42918     7.016
rc_brazil             0.7511     1.3314   0.20077     2.810
rc_canada             0.6896     1.4500   0.29266     1.625
rc_france             0.6004     1.6655   0.26228     1.375
rc_germany            2.9495     0.3390   1.71714     5.066
rc_india              3.5735     0.2798   1.93039     6.615
rc_italy              0.5079     1.9691   0.21120     1.221
rc_japan              1.1327     0.8828   0.61920     2.072
rc_netherlands        0.7347     1.3611   0.22448     2.404
rc_o                  1.4635     0.6833   0.97571     2.195
rc_peoples.r.china    3.4923     0.2863   2.21061     5.517
rc_south.korea        1.9550     0.5115   0.91502     4.177
rc_spain              0.5904     1.6937   0.24905     1.400
rc_sweden             0.5190     1.9268   0.14121     1.907
rc_switzerland        0.2459     4.0673   0.03016     2.004
rc_taiwan             0.8869     1.1276   0.30921     2.544
rc_turkey             2.3373     0.4278   0.93534     5.841
rc_uk                 0.8066     1.2398   0.41520     1.567

Rsquare= 0.055   (max possible= 0.465 )
Likelihood ratio test= 92.46  on 18 df,   p=5.218e-12
Wald test            = 79.93  on 18 df,   p=8.817e-10
Score (logrank) test = 89.96  on 18 df,   p=1.469e-11


----------------------------------


Effects of country of last author, classified by misconduct policy

------------results for: corrections

Call:
coxph(formula = Surv(rep(1, 6377L), treat) ~ ORI.legal + ORI.nat + 
    ORI.local + strata(group), method = "exact")

  n= 6377, number of events= 2155 

              coef exp(coef) se(coef)      z Pr(>|z|)
ORI.legal  0.11682   1.12392  0.08177  1.429    0.153
ORI.nat    0.08366   1.08726  0.07816  1.070    0.284
ORI.local -0.01410   0.98600  0.09745 -0.145    0.885

          exp(coef) exp(-coef) lower .95 upper .95
ORI.legal     1.124     0.8897    0.9575     1.319
ORI.nat       1.087     0.9197    0.9328     1.267
ORI.local     0.986     1.0142    0.8146     1.194

Rsquare= 0   (max possible= 0.51 )
Likelihood ratio test= 3.04  on 3 df,   p=0.3848
Wald test            = 3.04  on 3 df,   p=0.3859
Score (logrank) test = 3.04  on 3 df,   p=0.3856


------------results for: retractions

Call:
coxph(formula = Surv(rep(1, 1638L), r.treat) ~ r.ORI.legal + 
    r.ORI.nat + r.ORI.local + strata(r.group), method = "exact")

  n= 1638, number of events= 485 

               coef exp(coef) se(coef)      z Pr(>|z|)    
r.ORI.legal -0.5991    0.5493   0.1708 -3.508 0.000451 ***
r.ORI.nat   -0.1688    0.8447   0.1586 -1.064 0.287205    
r.ORI.local -0.5581    0.5723   0.1943 -2.872 0.004073 ** 
---
Signif. codes:  0 ‘***’ 0.001 ‘**’ 0.01 ‘*’ 0.05 ‘.’ 0.1 ‘ ’ 1

            exp(coef) exp(-coef) lower .95 upper .95
r.ORI.legal    0.5493      1.821    0.3930    0.7676
r.ORI.nat      0.8447      1.184    0.6191    1.1526
r.ORI.local    0.5723      1.747    0.3911    0.8375

Rsquare= 0.011   (max possible= 0.465 )
Likelihood ratio test= 17.45  on 3 df,   p=0.0005721
Wald test            = 17  on 3 df,   p=0.0007072
Score (logrank) test = 17.27  on 3 df,   p=0.0006204


----------------------------------


Effects of country of last author, classified by type of academic culture (see text for references)

------------results for: corrections

Call:
coxph(formula = Surv(rep(1, 6377L), treat) ~ german.dev + intermediate + 
    anglo.reg + strata(group), method = "exact")

  n= 6377, number of events= 2155 

                 coef exp(coef) se(coef)      z Pr(>|z|)
german.dev   -0.17672   0.83801  0.14560 -1.214    0.225
intermediate  0.01149   1.01156  0.10624  0.108    0.914
anglo.reg     0.06949   1.07196  0.06371  1.091    0.275

             exp(coef) exp(-coef) lower .95 upper .95
german.dev       0.838     1.1933    0.6300     1.115
intermediate     1.012     0.9886    0.8214     1.246
anglo.reg        1.072     0.9329    0.9461     1.215

Rsquare= 0.001   (max possible= 0.51 )
Likelihood ratio test= 3.31  on 3 df,   p=0.3468
Wald test            = 3.27  on 3 df,   p=0.3524
Score (logrank) test = 3.27  on 3 df,   p=0.3514


------------results for: retractions

Call:
coxph(formula = Surv(rep(1, 1638L), r.treat) ~ r.german.dev + 
    r.intermediate + r.anglo.reg + strata(r.group), method = "exact")

  n= 1638, number of events= 485 

                  coef exp(coef) se(coef)      z Pr(>|z|)  
r.german.dev    0.2171    1.2425   0.2367  0.917   0.3591  
r.intermediate  0.4165    1.5166   0.2022  2.059   0.0395 *
r.anglo.reg    -0.3718    0.6895   0.1515 -2.454   0.0141 *
---
Signif. codes:  0 ‘***’ 0.001 ‘**’ 0.01 ‘*’ 0.05 ‘.’ 0.1 ‘ ’ 1

               exp(coef) exp(-coef) lower .95 upper .95
r.german.dev      1.2425     0.8049    0.7812    1.9760
r.intermediate    1.5166     0.6594    1.0203    2.2543
r.anglo.reg       0.6895     1.4504    0.5123    0.9279

Rsquare= 0.009   (max possible= 0.465 )
Likelihood ratio test= 14.97  on 3 df,   p=0.001844
Wald test            = 14.66  on 3 df,   p=0.00213
Score (logrank) test = 14.96  on 3 df,   p=0.001852


----------------------------------


Effects of country of last author, classified by publication incentives policy

------------results for: corrections

Call:
coxph(formula = Surv(rep(1, 6377L), treat) ~ cash + career + 
    inst.inc + strata(group), method = "exact")

  n= 6377, number of events= 2155 

            coef exp(coef) se(coef)     z Pr(>|z|)
cash     0.19040   1.20974  0.25489 0.747    0.455
career   0.03826   1.03901  0.06511 0.588    0.557
inst.inc 0.03920   1.03998  0.08339 0.470    0.638

         exp(coef) exp(-coef) lower .95 upper .95
cash         1.210     0.8266    0.7341     1.994
career       1.039     0.9625    0.9145     1.180
inst.inc     1.040     0.9616    0.8832     1.225

Rsquare= 0   (max possible= 0.51 )
Likelihood ratio test= 0.89  on 3 df,   p=0.8272
Wald test            = 0.9  on 3 df,   p=0.8262
Score (logrank) test = 0.9  on 3 df,   p=0.8259


------------results for: retractions

Call:
coxph(formula = Surv(rep(1, 1638L), r.treat) ~ r.cash + r.career + 
    r.inst.inc + strata(r.group), method = "exact")

  n= 1638, number of events= 485 

              coef exp(coef) se(coef)      z Pr(>|z|)   
r.cash      0.7359    2.0873   0.3047  2.415  0.01572 * 
r.career   -0.2376    0.7885   0.1392 -1.707  0.08783 . 
r.inst.inc -0.5928    0.5528   0.2086 -2.842  0.00448 **
---
Signif. codes:  0 ‘***’ 0.001 ‘**’ 0.01 ‘*’ 0.05 ‘.’ 0.1 ‘ ’ 1

           exp(coef) exp(-coef) lower .95 upper .95
r.cash        2.0873     0.4791    1.1488    3.7923
r.career      0.7885     1.2682    0.6002    1.0358
r.inst.inc    0.5528     1.8091    0.3673    0.8319

Rsquare= 0.01   (max possible= 0.465 )
Likelihood ratio test= 16.62  on 3 df,   p=0.0008466
Wald test            = 16.09  on 3 df,   p=0.001089
Score (logrank) test = 16.64  on 3 df,   p=0.0008366


----------------------------------


Effects of individual and study characteristics of  last  author, univariable analyses

------------results for: corrections

              var    coef exp.coef. se.coef.       z Pr...z..
1       n authors  1.0591    2.8838   0.1341     7.9        0
2   country/n aut  0.2481    1.2816   0.1975  1.2562   0.2091
3  at publication  0.0408    1.0416   0.0566  0.7196   0.4718
4     at corr/ret  0.0242    1.0245   0.0634   0.382   0.7025
5        n papers  0.0606    1.0625   0.0439  1.3803   0.1675
6   pap. per year  0.1859    1.2044   0.1026  1.8126   0.0699
7        tot cits  0.0757    1.0786   0.0283  2.6716   0.0075
8         av cits  0.3159    1.3714   0.0716  4.4116        0
9    av norm cits  0.7697    2.1592    0.172   4.474        0
10 av jour impact  1.2301    3.4216   0.3242  3.7947    1e-04
11    prop top 10  1.6524    5.2197   0.5393  3.0642   0.0022
12              f  0.0234    1.0237   0.0647  0.3619   0.7174
13         unisex -0.0594    0.9423   0.1574 -0.3777   0.7057
14            n/a -0.0462    0.9548   0.0981 -0.4712   0.6375


------------results for: retractions

              var    coef exp.coef. se.coef.       z Pr...z..
1       n authors -0.2112    0.8096   0.2802 -0.7539   0.4509
2   country/n aut  0.3743    1.4539    0.357  1.0484   0.2944
3  at publication  -0.659    0.5174   0.1162 -5.6706        0
4     at corr/ret -0.8493    0.4277   0.1567 -5.4199        0
5        n papers -0.4039    0.6677   0.0854 -4.7296        0
6   pap. per year -0.6092    0.5438   0.1898   -3.21   0.0013
7        tot cits -0.2924    0.7465   0.0574  -5.092        0
8         av cits -0.4514    0.6367   0.1496 -3.0177   0.0025
9    av norm cits -0.8043    0.4474   0.3788  -2.123   0.0338
10 av jour impact -1.6263    0.1967   0.6897 -2.3581   0.0184
11    prop top 10 -2.7857    0.0617   1.2511 -2.2266    0.026
12              f  0.1267    1.1351   0.1377  0.9205   0.3573
13         unisex -0.3332    0.7167   0.4046 -0.8234   0.4103
14            n/a -0.0013    0.9987   0.1812  -0.007   0.9944


----------------------------------


Multivariable analysis for country and characteristics of last author

------------results for: corrections

Call:
coxph(formula = Surv(rep(1, 6377L), treat) ~ pages + authors + 
    countries + age.then + prod + mnjs + gender_ + c_ + strata(group), 
    method = "exact")

  n= 6259, number of events= 2118 
   (118 observations deleted due to missingness)

                       coef exp(coef)  se(coef)      z Pr(>|z|)    
pages              0.991405  2.695019  0.161242  6.149 7.82e-10 ***
authors            0.933493  2.543377  0.141988  6.574 4.88e-11 ***
countries          0.237626  1.268235  0.260241  0.913   0.3612    
age.then          -0.026136  0.974203  0.068736 -0.380   0.7038    
prod               0.045440  1.046489  0.124327  0.365   0.7147    
mnjs               0.729088  2.073188  0.355311  2.052   0.0402 *  
gender_F           0.007052  1.007077  0.069854  0.101   0.9196    
gender_UNI        -0.095119  0.909265  0.163827 -0.581   0.5615    
gender_UNK        -0.051563  0.949744  0.102115 -0.505   0.6136    
c_australia        0.037002  1.037695  0.165940  0.223   0.8235    
c_brazil          -0.379448  0.684239  0.243733 -1.557   0.1195    
c_canada           0.137364  1.147246  0.144821  0.949   0.3429    
c_france           0.049768  1.051027  0.154616  0.322   0.7475    
c_germany         -0.166603  0.846536  0.141148 -1.180   0.2379    
c_india            0.004065  1.004073  0.231560  0.018   0.9860    
c_italy           -0.154696  0.856676  0.172028 -0.899   0.3685    
c_japan           -0.231061  0.793691  0.159337 -1.450   0.1470    
c_netherlands      0.044394  1.045394  0.197125  0.225   0.8218    
c_o               -0.034305  0.966277  0.098271 -0.349   0.7270    
c_peoples.r.china -0.148109  0.862337  0.145473 -1.018   0.3086    
c_south.korea     -0.211008  0.809767  0.204266 -1.033   0.3016    
c_spain           -0.143748  0.866106  0.182986 -0.786   0.4321    
c_sweden          -0.100832  0.904085  0.263088 -0.383   0.7015    
c_switzerland     -0.026365  0.973979  0.246516 -0.107   0.9148    
c_taiwan           0.148813  1.160456  0.245274  0.607   0.5440    
c_turkey           0.157051  1.170056  0.288095  0.545   0.5857    
c_uk              -0.006654  0.993368  0.121166 -0.055   0.9562    
---
Signif. codes:  0 ‘***’ 0.001 ‘**’ 0.01 ‘*’ 0.05 ‘.’ 0.1 ‘ ’ 1

                  exp(coef) exp(-coef) lower .95 upper .95
pages                2.6950     0.3711    1.9648     3.697
authors              2.5434     0.3932    1.9255     3.359
countries            1.2682     0.7885    0.7615     2.112
age.then             0.9742     1.0265    0.8514     1.115
prod                 1.0465     0.9556    0.8202     1.335
mnjs                 2.0732     0.4823    1.0332     4.160
gender_F             1.0071     0.9930    0.8782     1.155
gender_UNI           0.9093     1.0998    0.6595     1.254
gender_UNK           0.9497     1.0529    0.7775     1.160
c_australia          1.0377     0.9637    0.7496     1.437
c_brazil             0.6842     1.4615    0.4244     1.103
c_canada             1.1472     0.8717    0.8637     1.524
c_france             1.0510     0.9515    0.7763     1.423
c_germany            0.8465     1.1813    0.6419     1.116
c_india              1.0041     0.9959    0.6378     1.581
c_italy              0.8567     1.1673    0.6115     1.200
c_japan              0.7937     1.2599    0.5808     1.085
c_netherlands        1.0454     0.9566    0.7104     1.538
c_o                  0.9663     1.0349    0.7970     1.172
c_peoples.r.china    0.8623     1.1596    0.6484     1.147
c_south.korea        0.8098     1.2349    0.5426     1.208
c_spain              0.8661     1.1546    0.6051     1.240
c_sweden             0.9041     1.1061    0.5398     1.514
c_switzerland        0.9740     1.0267    0.6008     1.579
c_taiwan             1.1605     0.8617    0.7175     1.877
c_turkey             1.1701     0.8547    0.6652     2.058
c_uk                 0.9934     1.0067    0.7834     1.260

Rsquare= 0.02   (max possible= 0.507 )
Likelihood ratio test= 123.8  on 27 df,   p=2.331e-14
Wald test            = 113.8  on 27 df,   p=1.281e-12
Score (logrank) test = 119.9  on 27 df,   p=1.124e-13


------------results for: retractions

Call:
coxph(formula = Surv(rep(1, 1638L), r.treat) ~ r.pages + r.authors + 
    r.countries + r.age.then + r.prod + r.mnjs + r.gender_ + 
    rc_ + strata(r.group), method = "exact")

  n= 1610, number of events= 481 
   (28 observations deleted due to missingness)

                       coef exp(coef) se(coef)      z Pr(>|z|)    
r.pages             0.77538   2.17142  0.38936  1.991  0.04643 *  
r.authors          -0.37588   0.68668  0.32389 -1.161  0.24584    
r.countries         0.40449   1.49854  0.44714  0.905  0.36567    
r.age.then         -0.50308   0.60467  0.16841 -2.987  0.00282 ** 
r.prod             -0.31108   0.73266  0.27234 -1.142  0.25335    
r.mnjs              0.24922   1.28302  0.79337  0.314  0.75342    
r.gender_F         -0.04550   0.95552  0.15719 -0.289  0.77224    
r.gender_UNI       -0.16847   0.84496  0.44996 -0.374  0.70810    
r.gender_UNK       -0.15594   0.85561  0.20494 -0.761  0.44672    
rc_australia        1.22242   3.39540  0.41912  2.917  0.00354 ** 
rc_brazil          -0.11803   0.88867  0.69015 -0.171  0.86420    
rc_canada          -0.22551   0.79811  0.45296 -0.498  0.61858    
rc_france          -0.38192   0.68255  0.43549 -0.877  0.38049    
rc_germany          1.14646   3.14704  0.29258  3.918 8.91e-05 ***
rc_india            1.31673   3.73119  0.33574  3.922 8.79e-05 ***
rc_italy           -0.43408   0.64786  0.45687 -0.950  0.34205    
rc_japan            0.24757   1.28091  0.32663  0.758  0.44846    
rc_netherlands     -0.13618   0.87269  0.61872 -0.220  0.82580    
rc_o                0.41382   1.51258  0.23216  1.782  0.07468 .  
rc_peoples.r.china  1.20637   3.34132  0.26158  4.612 3.99e-06 ***
rc_south.korea      0.65637   1.92778  0.39971  1.642  0.10057    
rc_spain           -0.45254   0.63601  0.45238 -1.000  0.31714    
rc_sweden          -0.56981   0.56563  0.68361 -0.834  0.40455    
rc_switzerland     -1.33027   0.26441  1.08887 -1.222  0.22182    
rc_taiwan           0.03377   1.03435  0.55552  0.061  0.95152    
rc_turkey           0.80167   2.22927  0.49120  1.632  0.10266    
rc_uk              -0.23554   0.79015  0.34363 -0.685  0.49308    
---
Signif. codes:  0 ‘***’ 0.001 ‘**’ 0.01 ‘*’ 0.05 ‘.’ 0.1 ‘ ’ 1

                   exp(coef) exp(-coef) lower .95 upper .95
r.pages               2.1714     0.4605   1.01233    4.6576
r.authors             0.6867     1.4563   0.36396    1.2956
r.countries           1.4985     0.6673   0.62382    3.5998
r.age.then            0.6047     1.6538   0.43467    0.8411
r.prod                0.7327     1.3649   0.42962    1.2494
r.mnjs                1.2830     0.7794   0.27097    6.0751
r.gender_F            0.9555     1.0465   0.70217    1.3003
r.gender_UNI          0.8450     1.1835   0.34980    2.0410
r.gender_UNK          0.8556     1.1688   0.57257    1.2786
rc_australia          3.3954     0.2945   1.49326    7.7205
rc_brazil             0.8887     1.1253   0.22976    3.4372
rc_canada             0.7981     1.2530   0.32848    1.9392
rc_france             0.6826     1.4651   0.29070    1.6026
rc_germany            3.1470     0.3178   1.77360    5.5840
rc_india              3.7312     0.2680   1.93224    7.2050
rc_italy              0.6479     1.5435   0.26461    1.5862
rc_japan              1.2809     0.7807   0.67530    2.4297
rc_netherlands        0.8727     1.1459   0.25954    2.9344
rc_o                  1.5126     0.6611   0.95963    2.3842
rc_peoples.r.china    3.3413     0.2993   2.00106    5.5793
rc_south.korea        1.9278     0.5187   0.88069    4.2198
rc_spain              0.6360     1.5723   0.26206    1.5436
rc_sweden             0.5656     1.7679   0.14813    2.1599
rc_switzerland        0.2644     3.7821   0.03129    2.2342
rc_taiwan             1.0343     0.9668   0.34818    3.0727
rc_turkey             2.2293     0.4486   0.85124    5.8381
rc_uk                 0.7901     1.2656   0.40291    1.5496

Rsquare= 0.072   (max possible= 0.462 )
Likelihood ratio test= 119.8  on 27 df,   p=1.174e-13
Wald test            = 98.27  on 27 df,   p=4.947e-10
Score (logrank) test = 114.1  on 27 df,   p=1.134e-12


Effects of individual and study characteristics of  last  author, USA authors only

------------results for: corrections

              var    coef exp.coef. se.coef.       z Pr...z..
1       n authors  0.8564    2.3548   0.3168  2.7032   0.0069
2   country/n aut -0.1687    0.8448   0.5462 -0.3088   0.7575
3  at publication  0.0228    1.0231   0.1395  0.1636     0.87
4     at corr/ret  0.0486    1.0498   0.1544  0.3149   0.7529
5        n papers  0.0578    1.0595   0.1152  0.5013   0.6162
6   pap. per year  0.1751    1.1913   0.2718  0.6441   0.5195
7        tot cits  0.0789    1.0821   0.0719  1.0968   0.2727
8         av cits  0.3061    1.3581   0.1797  1.7031   0.0885
9    av norm cits  0.9588    2.6087   0.4044  2.3709   0.0177
10 av jour impact  1.2863    3.6195   0.7448   1.727   0.0842
11    prop top 10  2.8571   17.4112   1.2365  2.3107   0.0209
12              f  -0.122    0.8852   0.1626   -0.75   0.4532
13         unisex -0.2326    0.7925   0.4512 -0.5154   0.6063
14            n/a  -0.224    0.7993   0.2708 -0.8271   0.4082


------------results for: retractions

              var    coef exp.coef. se.coef.       z Pr...z..
1       n authors -0.2917     0.747   0.6641 -0.4392   0.6605
2   country/n aut  1.7584    5.8033   1.1055  1.5906   0.1117
3  at publication -0.2349    0.7907   0.3715 -0.6321   0.5273
4     at corr/ret -0.5779    0.5611   0.5143 -1.1236   0.2612
5        n papers  -0.133    0.8755   0.2631 -0.5054   0.6133
6   pap. per year -0.0234    0.9769   0.5455 -0.0429   0.9658
7        tot cits -0.2129    0.8082   0.1845 -1.1541   0.2485
8         av cits -0.3256    0.7221   0.4739  -0.687   0.4921
9    av norm cits -0.7344    0.4798    1.075 -0.6832   0.4945
10 av jour impact -1.8103    0.1636   2.1232 -0.8526   0.3939
11    prop top 10 -5.5009    0.0041   3.4446  -1.597   0.1103
12              f -0.7885    0.4545   0.4016 -1.9632   0.0496
13         unisex  -1.655    0.1911   1.1635 -1.4225   0.1549
14            n/a -0.3953    0.6734   0.6402 -0.6175   0.5369


----------------------------------


-------------------------------------------------------------------------------------------
---------------MAIN ANALYSIS - NUMBER OF RETRACTIONS PER AUTHOR ----------------------
-------------------------------------------------------------------------------------------
------------ Outputs of generalized linear models, effects of  last  author characteristics ------------

Predictors of country and characteristics of  last authors 

------------results for: country


Call:
glm(formula = a.p.r[a.p.r > 0] ~ a.country[a.p.r > 0], family = quasipoisson)

Deviance Residuals: 
    Min       1Q   Median       3Q      Max  
-3.8993  -0.4833  -0.2940   0.0000   9.7325  

Coefficients:
                                    Estimate Std. Error t value Pr(>|t|)    
(Intercept)                          0.44731    0.11967   3.738 0.000211 ***
a.country[a.p.r > 0]australia       -0.15963    0.42204  -0.378 0.705451    
a.country[a.p.r > 0]brazil           1.39851    0.39020   3.584 0.000378 ***
a.country[a.p.r > 0]canada          -0.15963    0.58474  -0.273 0.784993    
a.country[a.p.r > 0]france          -0.44731    0.58474  -0.765 0.444717    
a.country[a.p.r > 0]germany          0.99830    0.16746   5.961 5.31e-09 ***
a.country[a.p.r > 0]india           -0.16701    0.26937  -0.620 0.535596    
a.country[a.p.r > 0]italy           -0.18495    0.46467  -0.398 0.690821    
a.country[a.p.r > 0]japan            0.97820    0.19880   4.921 1.24e-06 ***
a.country[a.p.r > 0]netherlands     -0.31378    0.58474  -0.537 0.591818    
a.country[a.p.r > 0]o               -0.13983    0.22992  -0.608 0.543410    
a.country[a.p.r > 0]peoples.r.china -0.29316    0.21336  -1.374 0.170164    
a.country[a.p.r > 0]south.korea     -0.44731    0.44891  -0.996 0.319613    
a.country[a.p.r > 0]spain           -0.44731    0.73381  -0.610 0.542476    
a.country[a.p.r > 0]sweden          -0.44731    1.15097  -0.389 0.697740    
a.country[a.p.r > 0]switzerland      1.95058    0.36531   5.340 1.53e-07 ***
a.country[a.p.r > 0]taiwan          -0.44731    1.15097  -0.389 0.697740    
a.country[a.p.r > 0]turkey          -0.44731    0.52574  -0.851 0.395352    
a.country[a.p.r > 0]uk              -0.04185    0.37299  -0.112 0.910724    
---
Signif. codes:  0 ‘***’ 0.001 ‘**’ 0.01 ‘*’ 0.05 ‘.’ 0.1 ‘ ’ 1

(Dispersion parameter for quasipoisson family taken to be 2.620805)

    Null deviance: 949.91  on 437  degrees of freedom
Residual deviance: 667.27  on 419  degrees of freedom
  (50 observations deleted due to missingness)
AIC: NA

Number of Fisher Scoring iterations: 6


------------results for: countries with any research integrity policy


Call:
glm(formula = a.p.r[a.p.r > 0] ~ a.any.rio[a.p.r > 0], family = quasipoisson)

Deviance Residuals: 
    Min       1Q   Median       3Q      Max  
-0.8919  -0.8919  -0.2640  -0.2640  11.8351  

Coefficients:
                     Estimate Std. Error t value Pr(>|t|)   
(Intercept)            0.2528     0.1619   1.562  0.11913   
a.any.rio[a.p.r > 0]   0.5240     0.1843   2.843  0.00468 **
---
Signif. codes:  0 ‘***’ 0.001 ‘**’ 0.01 ‘*’ 0.05 ‘.’ 0.1 ‘ ’ 1

(Dispersion parameter for quasipoisson family taken to be 4.928798)

    Null deviance: 949.91  on 437  degrees of freedom
Residual deviance: 906.41  on 436  degrees of freedom
  (50 observations deleted due to missingness)
AIC: NA

Number of Fisher Scoring iterations: 5


------------results for: countries with any publication incentive policy


Call:
glm(formula = a.p.r[a.p.r > 0] ~ a.any.inc[a.p.r > 0], family = quasipoisson)

Deviance Residuals: 
    Min       1Q   Median       3Q      Max  
-0.8065  -0.8065  -0.5962  -0.5962  12.0272  

Coefficients:
                     Estimate Std. Error t value Pr(>|t|)    
(Intercept)            0.5424     0.1215   4.465 1.02e-05 ***
a.any.inc[a.p.r > 0]   0.1687     0.1647   1.025    0.306    
---
Signif. codes:  0 ‘***’ 0.001 ‘**’ 0.01 ‘*’ 0.05 ‘.’ 0.1 ‘ ’ 1

(Dispersion parameter for quasipoisson family taken to be 5.53518)

    Null deviance: 949.91  on 437  degrees of freedom
Residual deviance: 944.07  on 436  degrees of freedom
  (50 observations deleted due to missingness)
AIC: NA

Number of Fisher Scoring iterations: 5


------------results for: effects of career length at time of retraction


Call:
glm(formula = a.p.r[a.p.r > 0] ~ a.age[a.p.r > 0], family = quasipoisson)

Deviance Residuals: 
    Min       1Q   Median       3Q      Max  
-1.3646  -0.8809  -0.5613  -0.1331  11.6032  

Coefficients:
                 Estimate Std. Error t value Pr(>|t|)   
(Intercept)       -0.1482     0.2707  -0.548  0.58422   
a.age[a.p.r > 0]   0.6933     0.2221   3.122  0.00192 **
---
Signif. codes:  0 ‘***’ 0.001 ‘**’ 0.01 ‘*’ 0.05 ‘.’ 0.1 ‘ ’ 1

(Dispersion parameter for quasipoisson family taken to be 4.851799)

    Null deviance: 949.91  on 437  degrees of freedom
Residual deviance: 898.35  on 436  degrees of freedom
  (50 observations deleted due to missingness)
AIC: NA

Number of Fisher Scoring iterations: 5


------------results for: effects of career length at time of publication of retracted paper


Call:
glm(formula = a.p.r[a.p.r > 0] ~ a.age.then[a.p.r > 0], family = quasipoisson)

Deviance Residuals: 
    Min       1Q   Median       3Q      Max  
-1.1978  -0.8736  -0.6307  -0.2032  11.8762  

Coefficients:
                      Estimate Std. Error t value Pr(>|t|)   
(Intercept)             0.1966     0.1921   1.023  0.30683   
a.age.then[a.p.r > 0]   0.4429     0.1703   2.601  0.00962 **
---
Signif. codes:  0 ‘***’ 0.001 ‘**’ 0.01 ‘*’ 0.05 ‘.’ 0.1 ‘ ’ 1

(Dispersion parameter for quasipoisson family taken to be 5.038031)

    Null deviance: 949.91  on 437  degrees of freedom
Residual deviance: 913.44  on 436  degrees of freedom
  (50 observations deleted due to missingness)
AIC: NA

Number of Fisher Scoring iterations: 5


------------results for: effects of gender


Call:
glm(formula = a.p.r[a.p.r > 0] ~ a.gender_[a.p.r > 0], family = quasipoisson)

Deviance Residuals: 
    Min       1Q   Median       3Q      Max  
-0.8502  -0.7159  -0.7159  -0.6393  12.2334  

Coefficients:
                        Estimate Std. Error t value Pr(>|t|)    
(Intercept)              0.63978    0.10316   6.202  1.3e-09 ***
a.gender_[a.p.r > 0]F   -0.06194    0.20474  -0.303    0.762    
a.gender_[a.p.r > 0]UNI -0.32962    0.62128  -0.531    0.596    
a.gender_[a.p.r > 0]UNK  0.10520    0.25983   0.405    0.686    
---
Signif. codes:  0 ‘***’ 0.001 ‘**’ 0.01 ‘*’ 0.05 ‘.’ 0.1 ‘ ’ 1

(Dispersion parameter for quasipoisson family taken to be 5.630148)

    Null deviance: 949.91  on 437  degrees of freedom
Residual deviance: 946.39  on 434  degrees of freedom
  (50 observations deleted due to missingness)
AIC: NA

Number of Fisher Scoring iterations: 5


------------results for: total number of publications


Call:
glm(formula = a.p.r[a.p.r > 0] ~ a.p[a.p.r > 0], family = quasipoisson)

Deviance Residuals: 
    Min       1Q   Median       3Q      Max  
-1.6469  -0.8628  -0.4719   0.0141  10.7549  

Coefficients:
               Estimate Std. Error t value Pr(>|t|)    
(Intercept)     -0.2758     0.2122  -1.300    0.194    
a.p[a.p.r > 0]   0.5483     0.1134   4.837 1.83e-06 ***
---
Signif. codes:  0 ‘***’ 0.001 ‘**’ 0.01 ‘*’ 0.05 ‘.’ 0.1 ‘ ’ 1

(Dispersion parameter for quasipoisson family taken to be 4.088429)

    Null deviance: 949.91  on 437  degrees of freedom
Residual deviance: 848.64  on 436  degrees of freedom
  (50 observations deleted due to missingness)
AIC: NA

Number of Fisher Scoring iterations: 5


------------results for: number of publications per year of active career


Call:
glm(formula = a.p.r[a.p.r > 0] ~ a.prod[a.p.r > 0], family = quasipoisson)

Deviance Residuals: 
    Min       1Q   Median       3Q      Max  
-1.6018  -0.8589  -0.5362  -0.0578  10.9074  

Coefficients:
                  Estimate Std. Error t value Pr(>|t|)    
(Intercept)         0.2748     0.1164   2.361   0.0187 *  
a.prod[a.p.r > 0]   0.7225     0.1622   4.454 1.07e-05 ***
---
Signif. codes:  0 ‘***’ 0.001 ‘**’ 0.01 ‘*’ 0.05 ‘.’ 0.1 ‘ ’ 1

(Dispersion parameter for quasipoisson family taken to be 4.178653)

    Null deviance: 949.91  on 437  degrees of freedom
Residual deviance: 861.10  on 436  degrees of freedom
  (50 observations deleted due to missingness)
AIC: NA

Number of Fisher Scoring iterations: 6


------------results for: total citation score


Call:
glm(formula = a.p.r[a.p.r > 0] ~ a.tcs[a.p.r > 0], family = quasipoisson)

Deviance Residuals: 
    Min       1Q   Median       3Q      Max  
-1.4756  -0.8707  -0.4937  -0.0422  11.4022  

Coefficients:
                 Estimate Std. Error t value Pr(>|t|)    
(Intercept)      -0.21602    0.21860  -0.988    0.324    
a.tcs[a.p.r > 0]  0.30352    0.06937   4.376 1.52e-05 ***
---
Signif. codes:  0 ‘***’ 0.001 ‘**’ 0.01 ‘*’ 0.05 ‘.’ 0.1 ‘ ’ 1

(Dispersion parameter for quasipoisson family taken to be 4.380547)

    Null deviance: 949.91  on 437  degrees of freedom
Residual deviance: 859.51  on 436  degrees of freedom
  (50 observations deleted due to missingness)
AIC: NA

Number of Fisher Scoring iterations: 5


------------results for: mean citation score


Call:
glm(formula = a.p.r[a.p.r > 0] ~ a.mcs[a.p.r > 0], family = quasipoisson)

Deviance Residuals: 
    Min       1Q   Median       3Q      Max  
-1.4858  -0.8019  -0.5561  -0.2580  12.2596  

Coefficients:
                 Estimate Std. Error t value Pr(>|t|)   
(Intercept)        0.0623     0.2201   0.283   0.7772   
a.mcs[a.p.r > 0]   0.4693     0.1617   2.902   0.0039 **
---
Signif. codes:  0 ‘***’ 0.001 ‘**’ 0.01 ‘*’ 0.05 ‘.’ 0.1 ‘ ’ 1

(Dispersion parameter for quasipoisson family taken to be 5.186459)

    Null deviance: 949.91  on 437  degrees of freedom
Residual deviance: 905.24  on 436  degrees of freedom
  (50 observations deleted due to missingness)
AIC: NA

Number of Fisher Scoring iterations: 5


------------results for: mean normalized citation score


Call:
glm(formula = a.p.r[a.p.r > 0] ~ a.mncs[a.p.r > 0], family = quasipoisson)

Deviance Residuals: 
    Min       1Q   Median       3Q      Max  
-1.4089  -0.7306  -0.6126  -0.4165  12.4186  

Coefficients:
                  Estimate Std. Error t value Pr(>|t|)  
(Intercept)         0.3335     0.1785   1.869   0.0624 .
a.mncs[a.p.r > 0]   0.8950     0.4587   1.951   0.0517 .
---
Signif. codes:  0 ‘***’ 0.001 ‘**’ 0.01 ‘*’ 0.05 ‘.’ 0.1 ‘ ’ 1

(Dispersion parameter for quasipoisson family taken to be 5.499795)

    Null deviance: 949.91  on 437  degrees of freedom
Residual deviance: 929.52  on 436  degrees of freedom
  (50 observations deleted due to missingness)
AIC: NA

Number of Fisher Scoring iterations: 5


------------results for: mean normalized journal impact factor


Call:
glm(formula = a.p.r[a.p.r > 0] ~ a.mnjs[a.p.r > 0], family = quasipoisson)

Deviance Residuals: 
    Min       1Q   Median       3Q      Max  
-1.1023  -0.7336  -0.6536  -0.5493  12.4445  

Coefficients:
                  Estimate Std. Error t value Pr(>|t|)  
(Intercept)         0.3953     0.2383   1.659   0.0979 .
a.mnjs[a.p.r > 0]   0.7225     0.6748   1.071   0.2849  
---
Signif. codes:  0 ‘***’ 0.001 ‘**’ 0.01 ‘*’ 0.05 ‘.’ 0.1 ‘ ’ 1

(Dispersion parameter for quasipoisson family taken to be 5.635663)

    Null deviance: 949.91  on 437  degrees of freedom
Residual deviance: 943.56  on 436  degrees of freedom
  (50 observations deleted due to missingness)
AIC: NA

Number of Fisher Scoring iterations: 5


------------results for: proportion of articles in top-10 journals


Call:
glm(formula = a.p.r[a.p.r > 0] ~ a.pp_top_10[a.p.r > 0], family = quasipoisson)

Deviance Residuals: 
    Min       1Q   Median       3Q      Max  
-1.5633  -0.7270  -0.5984  -0.5464  12.4157  

Coefficients:
                       Estimate Std. Error t value Pr(>|t|)    
(Intercept)              0.5009     0.1196   4.189 3.39e-05 ***
a.pp_top_10[a.p.r > 0]   2.4638     1.5460   1.594    0.112    
---
Signif. codes:  0 ‘***’ 0.001 ‘**’ 0.01 ‘*’ 0.05 ‘.’ 0.1 ‘ ’ 1

(Dispersion parameter for quasipoisson family taken to be 5.586145)

    Null deviance: 949.91  on 437  degrees of freedom
Residual deviance: 936.37  on 436  degrees of freedom
  (50 observations deleted due to missingness)
AIC: NA

Number of Fisher Scoring iterations: 5


------------------------------------------------------------------------------------------------------------------------------------------------------------------------------------------------------------------------------------------------------------------


-------------------------------------------------------------------------------------------
---------------MAIN ANALYSIS - PROBABILITIES TO AUTHOR A CORRECTED OR A RETRACTED PAPER -----------------
-------------------------------------------------------------------------------------------

------------ Conditional logistic regression outputs, data for  random  author  ------------


Effects of country of random author

------------results for: corrections

Call:
coxph(formula = Surv(rep(1, 6454L), treat) ~ c_ + strata(group), 
    method = "exact")

  n= 6454, number of events= 2193 

                       coef exp(coef)  se(coef)      z Pr(>|z|)  
c_australia        0.041180  1.042039  0.161212  0.255   0.7984  
c_brazil          -0.319928  0.726201  0.225757 -1.417   0.1564  
c_canada          -0.015522  0.984598  0.142432 -0.109   0.9132  
c_france          -0.036396  0.964258  0.151158 -0.241   0.8097  
c_germany         -0.252840  0.776592  0.142104 -1.779   0.0752 .
c_india           -0.158825  0.853145  0.219262 -0.724   0.4688  
c_italy           -0.124628  0.882826  0.163789 -0.761   0.4467  
c_japan           -0.203804  0.815622  0.150694 -1.352   0.1762  
c_netherlands     -0.233548  0.791720  0.194608 -1.200   0.2301  
c_o               -0.128858  0.879099  0.089114 -1.446   0.1482  
c_peoples.r.china -0.215654  0.806014  0.135578 -1.591   0.1117  
c_south.korea     -0.227774  0.796304  0.203868 -1.117   0.2639  
c_spain            0.059732  1.061552  0.171193  0.349   0.7272  
c_sweden           0.003522  1.003528  0.242415  0.015   0.9884  
c_switzerland     -0.009993  0.990057  0.230318 -0.043   0.9654  
c_taiwan           0.020705  1.020920  0.238940  0.087   0.9309  
c_turkey           0.038690  1.039448  0.270732  0.143   0.8864  
c_uk              -0.058056  0.943597  0.120575 -0.481   0.6302  
---
Signif. codes:  0 ‘***’ 0.001 ‘**’ 0.01 ‘*’ 0.05 ‘.’ 0.1 ‘ ’ 1

                  exp(coef) exp(-coef) lower .95 upper .95
c_australia          1.0420     0.9597    0.7597     1.429
c_brazil             0.7262     1.3770    0.4665     1.130
c_canada             0.9846     1.0156    0.7448     1.302
c_france             0.9643     1.0371    0.7170     1.297
c_germany            0.7766     1.2877    0.5878     1.026
c_india              0.8531     1.1721    0.5551     1.311
c_italy              0.8828     1.1327    0.6404     1.217
c_japan              0.8156     1.2261    0.6070     1.096
c_netherlands        0.7917     1.2631    0.5407     1.159
c_o                  0.8791     1.1375    0.7382     1.047
c_peoples.r.china    0.8060     1.2407    0.6179     1.051
c_south.korea        0.7963     1.2558    0.5340     1.187
c_spain              1.0616     0.9420    0.7590     1.485
c_sweden             1.0035     0.9965    0.6240     1.614
c_switzerland        0.9901     1.0100    0.6304     1.555
c_taiwan             1.0209     0.9795    0.6392     1.631
c_turkey             1.0394     0.9620    0.6114     1.767
c_uk                 0.9436     1.0598    0.7450     1.195

Rsquare= 0.002   (max possible= 0.513 )
Likelihood ratio test= 10.94  on 18 df,   p=0.8967
Wald test            = 10.85  on 18 df,   p=0.9006
Score (logrank) test = 10.88  on 18 df,   p=0.8993


------------results for: retractions

Call:
coxph(formula = Surv(rep(1, 1727L), r.treat) ~ rc_ + strata(r.group), 
    method = "exact")

  n= 1727, number of events= 551 

                        coef exp(coef)  se(coef)      z Pr(>|z|)    
rc_australia        1.110379  3.035507  0.390427  2.844 0.004455 ** 
rc_brazil          -0.144140  0.865767  0.586308 -0.246 0.805803    
rc_canada          -0.285179  0.751880  0.383527 -0.744 0.457138    
rc_france          -1.094507  0.334705  0.472026 -2.319 0.020409 *  
rc_germany          0.871331  2.390091  0.237455  3.669 0.000243 ***
rc_india            1.230822  3.424043  0.293811  4.189 2.80e-05 ***
rc_italy           -0.479389  0.619162  0.371497 -1.290 0.196903    
rc_japan            0.563958  1.757615  0.245711  2.295 0.021721 *  
rc_netherlands     -0.799778  0.449429  0.643811 -1.242 0.214143    
rc_o                0.218002  1.243589  0.199757  1.091 0.275127    
rc_peoples.r.china  1.414746  4.115440  0.226377  6.250 4.12e-10 ***
rc_south.korea      0.556697  1.744899  0.389835  1.428 0.153282    
rc_spain           -0.923408  0.397163  0.483186 -1.911 0.055994 .  
rc_sweden          -0.881904  0.413994  0.656991 -1.342 0.179487    
rc_switzerland     -1.570736  0.207892  1.070493 -1.467 0.142294    
rc_taiwan          -0.498726  0.607304  0.577693 -0.863 0.387969    
rc_turkey           0.755436  2.128539  0.456684  1.654 0.098092 .  
rc_uk               0.007574  1.007602  0.309891  0.024 0.980502    
---
Signif. codes:  0 ‘***’ 0.001 ‘**’ 0.01 ‘*’ 0.05 ‘.’ 0.1 ‘ ’ 1

                   exp(coef) exp(-coef) lower .95 upper .95
rc_australia          3.0355     0.3294   1.41221    6.5247
rc_brazil             0.8658     1.1550   0.27437    2.7319
rc_canada             0.7519     1.3300   0.35456    1.5944
rc_france             0.3347     2.9877   0.13270    0.8442
rc_germany            2.3901     0.4184   1.50070    3.8066
rc_india              3.4240     0.2921   1.92507    6.0902
rc_italy              0.6192     1.6151   0.29894    1.2824
rc_japan              1.7576     0.5690   1.08586    2.8449
rc_netherlands        0.4494     2.2250   0.12725    1.5874
rc_o                  1.2436     0.8041   0.84070    1.8395
rc_peoples.r.china    4.1154     0.2430   2.64073    6.4137
rc_south.korea        1.7449     0.5731   0.81272    3.7463
rc_spain              0.3972     2.5179   0.15406    1.0239
rc_sweden             0.4140     2.4155   0.11423    1.5005
rc_switzerland        0.2079     4.8102   0.02551    1.6945
rc_taiwan             0.6073     1.6466   0.19574    1.8843
rc_turkey             2.1285     0.4698   0.86966    5.2097
rc_uk                 1.0076     0.9925   0.54892    1.8496

Rsquare= 0.067   (max possible= 0.494 )
Likelihood ratio test= 120.3  on 18 df,   p=0
Wald test            = 100.4  on 18 df,   p=1.864e-13
Score (logrank) test = 116  on 18 df,   p=2.22e-16


----------------------------------


Effects of country of random author, classified by misconduct policy

------------results for: corrections

Call:
coxph(formula = Surv(rep(1, 6454L), treat) ~ ORI.legal + ORI.nat + 
    ORI.local + strata(group), method = "exact")

  n= 6454, number of events= 2193 

             coef exp(coef) se(coef)     z Pr(>|z|)  
ORI.legal 0.17972   1.19689  0.08041 2.235   0.0254 *
ORI.nat   0.08670   1.09057  0.07725 1.122   0.2617  
ORI.local 0.08846   1.09249  0.09503 0.931   0.3519  
---
Signif. codes:  0 ‘***’ 0.001 ‘**’ 0.01 ‘*’ 0.05 ‘.’ 0.1 ‘ ’ 1

          exp(coef) exp(-coef) lower .95 upper .95
ORI.legal     1.197     0.8355    1.0224     1.401
ORI.nat       1.091     0.9170    0.9373     1.269
ORI.local     1.092     0.9153    0.9068     1.316

Rsquare= 0.001   (max possible= 0.513 )
Likelihood ratio test= 5.04  on 3 df,   p=0.1686
Wald test            = 5.03  on 3 df,   p=0.1694
Score (logrank) test = 5.04  on 3 df,   p=0.1689


------------results for: retractions

Call:
coxph(formula = Surv(rep(1, 1727L), r.treat) ~ r.ORI.legal + 
    r.ORI.nat + r.ORI.local + strata(r.group), method = "exact")

  n= 1727, number of events= 551 

               coef exp(coef) se(coef)      z Pr(>|z|)    
r.ORI.legal -0.6201    0.5379   0.1607 -3.859 0.000114 ***
r.ORI.nat   -0.1764    0.8383   0.1458 -1.210 0.226149    
r.ORI.local -0.6827    0.5053   0.1877 -3.636 0.000277 ***
---
Signif. codes:  0 ‘***’ 0.001 ‘**’ 0.01 ‘*’ 0.05 ‘.’ 0.1 ‘ ’ 1

            exp(coef) exp(-coef) lower .95 upper .95
r.ORI.legal    0.5379      1.859    0.3926     0.737
r.ORI.nat      0.8383      1.193    0.6299     1.115
r.ORI.local    0.5053      1.979    0.3497     0.730

Rsquare= 0.014   (max possible= 0.494 )
Likelihood ratio test= 24.28  on 3 df,   p=2.182e-05
Wald test            = 23.38  on 3 df,   p=3.366e-05
Score (logrank) test = 23.84  on 3 df,   p=2.692e-05


----------------------------------


Effects of country of random author, classified by type of academic culture (see text for references)

------------results for: corrections

Call:
coxph(formula = Surv(rep(1, 6454L), treat) ~ german.dev + intermediate + 
    anglo.reg + strata(group), method = "exact")

  n= 6454, number of events= 2193 

                 coef exp(coef) se(coef)      z Pr(>|z|)
german.dev   -0.10009   0.90476  0.14146 -0.708    0.479
intermediate -0.03861   0.96212  0.10959 -0.352    0.725
anglo.reg     0.09073   1.09497  0.06337  1.432    0.152

             exp(coef) exp(-coef) lower .95 upper .95
german.dev      0.9048     1.1053    0.6857     1.194
intermediate    0.9621     1.0394    0.7762     1.193
anglo.reg       1.0950     0.9133    0.9671     1.240

Rsquare= 0.001   (max possible= 0.513 )
Likelihood ratio test= 3.42  on 3 df,   p=0.3313
Wald test            = 3.41  on 3 df,   p=0.3321
Score (logrank) test = 3.42  on 3 df,   p=0.3317


------------results for: retractions

Call:
coxph(formula = Surv(rep(1, 1727L), r.treat) ~ r.german.dev + 
    r.intermediate + r.anglo.reg + strata(r.group), method = "exact")

  n= 1727, number of events= 551 

                  coef exp(coef) se(coef)      z Pr(>|z|)  
r.german.dev    0.2104    1.2341   0.2070  1.016   0.3095  
r.intermediate  0.2848    1.3295   0.1820  1.565   0.1177  
r.anglo.reg    -0.3247    0.7227   0.1397 -2.324   0.0201 *
---
Signif. codes:  0 ‘***’ 0.001 ‘**’ 0.01 ‘*’ 0.05 ‘.’ 0.1 ‘ ’ 1

               exp(coef) exp(-coef) lower .95 upper .95
r.german.dev      1.2341     0.8103    0.8226    1.8516
r.intermediate    1.3295     0.7522    0.9306    1.8994
r.anglo.reg       0.7227     1.3837    0.5496    0.9504

Rsquare= 0.007   (max possible= 0.494 )
Likelihood ratio test= 12.78  on 3 df,   p=0.005128
Wald test            = 12.58  on 3 df,   p=0.005639
Score (logrank) test = 12.75  on 3 df,   p=0.005214


----------------------------------


Effects of country of random author, classified by publication incentives policy

------------results for: corrections

Call:
coxph(formula = Surv(rep(1, 6454L), treat) ~ cash + career + 
    inst.inc + strata(group), method = "exact")

  n= 6454, number of events= 2193 

            coef exp(coef) se(coef)     z Pr(>|z|)
cash     0.09742   1.10233  0.23527 0.414    0.679
career   0.09997   1.10514  0.06455 1.549    0.121
inst.inc 0.08083   1.08419  0.08335 0.970    0.332

         exp(coef) exp(-coef) lower .95 upper .95
cash         1.102     0.9072    0.6951     1.748
career       1.105     0.9049    0.9738     1.254
inst.inc     1.084     0.9223    0.9208     1.277

Rsquare= 0   (max possible= 0.513 )
Likelihood ratio test= 2.66  on 3 df,   p=0.4467
Wald test            = 2.66  on 3 df,   p=0.4473
Score (logrank) test = 2.66  on 3 df,   p=0.4471


------------results for: retractions

Call:
coxph(formula = Surv(rep(1, 1727L), r.treat) ~ r.cash + r.career + 
    r.inst.inc + strata(r.group), method = "exact")

  n= 1727, number of events= 551 

               coef exp(coef) se(coef)      z Pr(>|z|)  
r.cash      0.08055   1.08388  0.30642  0.263   0.7927  
r.career   -0.28989   0.74835  0.12911 -2.245   0.0248 *
r.inst.inc -0.43150   0.64954  0.18717 -2.305   0.0211 *
---
Signif. codes:  0 ‘***’ 0.001 ‘**’ 0.01 ‘*’ 0.05 ‘.’ 0.1 ‘ ’ 1

           exp(coef) exp(-coef) lower .95 upper .95
r.cash        1.0839     0.9226    0.5945    1.9761
r.career      0.7483     1.3363    0.5810    0.9638
r.inst.inc    0.6495     1.5396    0.4501    0.9374

Rsquare= 0.005   (max possible= 0.494 )
Likelihood ratio test= 8.58  on 3 df,   p=0.03541
Wald test            = 8.45  on 3 df,   p=0.0375
Score (logrank) test = 8.52  on 3 df,   p=0.03643


----------------------------------


Effects of individual and study characteristics of  random  author, univariable analyses

------------results for: corrections

              var    coef exp.coef. se.coef.       z Pr...z..
1       n authors  1.0505    2.8592   0.1324  7.9356        0
2   country/n aut  0.2857    1.3307   0.1967   1.453   0.1462
3  at publication  0.0092    1.0092   0.0509  0.1797   0.8574
4     at corr/ret   0.008    1.0081   0.0568  0.1416   0.8874
5        n papers  0.0503    1.0515   0.0423  1.1887   0.2346
6   pap. per year  0.1954    1.2157   0.1074  1.8186    0.069
7        tot cits  0.0586    1.0603    0.027  2.1713   0.0299
8         av cits  0.2645    1.3028   0.0682  3.8775    1e-04
9    av norm cits  0.6442    1.9045   0.1609  4.0044    1e-04
10 av jour impact  1.1633    3.2004   0.2987  3.8943    1e-04
11    prop top 10  1.4609      4.31   0.4652  3.1402   0.0017
12              f -0.0271    0.9733   0.0601 -0.4506   0.6523
13         unisex -0.3153    0.7296   0.1714  -1.839   0.0659
14            n/a   0.089     1.093   0.0954  0.9327    0.351


------------results for: retractions

              var    coef exp.coef. se.coef.       z Pr...z..
1       n authors -0.0253     0.975   0.2618 -0.0965   0.9231
2   country/n aut   0.591    1.8058   0.3467  1.7048   0.0882
3  at publication -0.4649    0.6282   0.1054 -4.4094        0
4     at corr/ret -0.6844    0.5044    0.146 -4.6883        0
5        n papers -0.1843    0.8317   0.0817 -2.2557   0.0241
6   pap. per year  0.0355    1.0361   0.1905  0.1862   0.8523
7        tot cits -0.1321    0.8762   0.0545 -2.4249   0.0153
8         av cits -0.2393    0.7872   0.1389 -1.7224    0.085
9    av norm cits -0.6006    0.5485   0.3332 -1.8023   0.0715
10 av jour impact -0.5684    0.5664   0.5622 -1.0111    0.312
11    prop top 10 -1.6488    0.1923   0.9697 -1.7004   0.0891
12              f -0.0106    0.9894   0.1218 -0.0871   0.9306
13         unisex -0.4375    0.6456   0.4204 -1.0407    0.298
14            n/a  0.1146    1.1215   0.1779  0.6445   0.5192


----------------------------------


Multivariable analysis for country and characteristics of random author

------------results for: corrections

Call:
coxph(formula = Surv(rep(1, 6454L), treat) ~ pages + authors + 
    countries + age.then + prod + mnjs + gender_ + c_ + strata(group), 
    method = "exact")

  n= 6319, number of events= 2154 
   (135 observations deleted due to missingness)

                      coef exp(coef) se(coef)      z Pr(>|z|)    
pages              1.01726   2.76560  0.16139  6.303 2.91e-10 ***
authors            0.94234   2.56597  0.13984  6.739 1.60e-11 ***
countries          0.29088   1.33760  0.25930  1.122  0.26196    
age.then          -0.04871   0.95246  0.06171 -0.789  0.42992    
prod               0.12483   1.13295  0.13012  0.959  0.33739    
mnjs               0.83378   2.30200  0.31923  2.612  0.00901 ** 
gender_F          -0.03117   0.96931  0.06511 -0.479  0.63213    
gender_UNI        -0.35623   0.70031  0.18037 -1.975  0.04826 *  
gender_UNK         0.12712   1.13555  0.09998  1.271  0.20359    
c_australia        0.07704   1.08008  0.16637  0.463  0.64334    
c_brazil          -0.34448   0.70859  0.23428 -1.470  0.14145    
c_canada           0.04617   1.04725  0.14697  0.314  0.75341    
c_france           0.04072   1.04156  0.15536  0.262  0.79322    
c_germany         -0.24711   0.78106  0.14700 -1.681  0.09275 .  
c_india           -0.05125   0.95004  0.22609 -0.227  0.82066    
c_italy           -0.17725   0.83757  0.16866 -1.051  0.29327    
c_japan           -0.18556   0.83064  0.15677 -1.184  0.23655    
c_netherlands     -0.27498   0.75959  0.20115 -1.367  0.17162    
c_o               -0.08026   0.92287  0.09651 -0.832  0.40558    
c_peoples.r.china -0.21513   0.80644  0.14348 -1.499  0.13378    
c_south.korea     -0.20347   0.81589  0.20837 -0.976  0.32882    
c_spain            0.04538   1.04642  0.17713  0.256  0.79780    
c_sweden          -0.02148   0.97875  0.24685 -0.087  0.93067    
c_switzerland      0.03534   1.03597  0.23377  0.151  0.87984    
c_taiwan           0.03186   1.03237  0.24488  0.130  0.89650    
c_turkey           0.08546   1.08922  0.27802  0.307  0.75856    
c_uk              -0.06007   0.94170  0.12386 -0.485  0.62768    
---
Signif. codes:  0 ‘***’ 0.001 ‘**’ 0.01 ‘*’ 0.05 ‘.’ 0.1 ‘ ’ 1

                  exp(coef) exp(-coef) lower .95 upper .95
pages                2.7656     0.3616    2.0157    3.7946
authors              2.5660     0.3897    1.9508    3.3751
countries            1.3376     0.7476    0.8047    2.2235
age.then             0.9525     1.0499    0.8439    1.0749
prod                 1.1330     0.8826    0.8779    1.4621
mnjs                 2.3020     0.4344    1.2313    4.3036
gender_F             0.9693     1.0317    0.8532    1.1012
gender_UNI           0.7003     1.4279    0.4918    0.9973
gender_UNK           1.1355     0.8806    0.9335    1.3814
c_australia          1.0801     0.9259    0.7795    1.4965
c_brazil             0.7086     1.4113    0.4477    1.1215
c_canada             1.0473     0.9549    0.7851    1.3969
c_france             1.0416     0.9601    0.7681    1.4123
c_germany            0.7811     1.2803    0.5855    1.0419
c_india              0.9500     1.0526    0.6099    1.4798
c_italy              0.8376     1.1939    0.6018    1.1657
c_japan              0.8306     1.2039    0.6109    1.1294
c_netherlands        0.7596     1.3165    0.5121    1.1267
c_o                  0.9229     1.0836    0.7638    1.1150
c_peoples.r.china    0.8064     1.2400    0.6088    1.0683
c_south.korea        0.8159     1.2256    0.5423    1.2274
c_spain              1.0464     0.9556    0.7395    1.4808
c_sweden             0.9788     1.0217    0.6033    1.5878
c_switzerland        1.0360     0.9653    0.6552    1.6381
c_taiwan             1.0324     0.9686    0.6388    1.6683
c_turkey             1.0892     0.9181    0.6316    1.8783
c_uk                 0.9417     1.0619    0.7387    1.2004

Rsquare= 0.022   (max possible= 0.51 )
Likelihood ratio test= 137.9  on 27 df,   p=1.11e-16
Wald test            = 126  on 27 df,   p=9.992e-15
Score (logrank) test = 133.1  on 27 df,   p=5.551e-16


------------results for: retractions

Call:
coxph(formula = Surv(rep(1, 1727L), r.treat) ~ r.pages + r.authors + 
    r.countries + r.age.then + r.prod + r.mnjs + r.gender_ + 
    rc_ + strata(r.group), method = "exact")

  n= 1699, number of events= 544 
   (28 observations deleted due to missingness)

                       coef exp(coef) se(coef)      z Pr(>|z|)    
r.pages             0.64862   1.91291  0.35581  1.823 0.068312 .  
r.authors          -0.29887   0.74165  0.30280 -0.987 0.323629    
r.countries         0.51821   1.67902  0.43225  1.199 0.230581    
r.age.then         -0.52618   0.59086  0.15119 -3.480 0.000501 ***
r.prod              0.52294   1.68698  0.27095  1.930 0.053604 .  
r.mnjs              0.39179   1.47963  0.64939  0.603 0.546295    
r.gender_F         -0.02399   0.97629  0.14002 -0.171 0.863948    
r.gender_UNI       -0.55764   0.57256  0.47287 -1.179 0.238286    
r.gender_UNK        0.06852   1.07092  0.20169  0.340 0.734058    
rc_australia        1.13911   3.12398  0.39551  2.880 0.003975 ** 
rc_brazil          -0.21825   0.80393  0.59723 -0.365 0.714789    
rc_canada          -0.23743   0.78865  0.39006 -0.609 0.542720    
rc_france          -0.89251   0.40963  0.46907 -1.903 0.057076 .  
rc_germany          0.84350   2.32449  0.24755  3.407 0.000656 ***
rc_india            1.15290   3.16736  0.30995  3.720 0.000200 ***
rc_italy           -0.33958   0.71207  0.38758 -0.876 0.380948    
rc_japan            0.59906   1.82041  0.26405  2.269 0.023283 *  
rc_netherlands     -0.73255   0.48068  0.64800 -1.130 0.258281    
rc_o                0.27817   1.32071  0.22414  1.241 0.214592    
rc_peoples.r.china  1.33310   3.79279  0.24992  5.334  9.6e-08 ***
rc_south.korea      0.43028   1.53769  0.40221  1.070 0.284712    
rc_spain           -0.89528   0.40849  0.49092 -1.824 0.068201 .  
rc_sweden          -0.77901   0.45886  0.67130 -1.160 0.245861    
rc_switzerland     -1.46438   0.23122  1.07914 -1.357 0.174785    
rc_taiwan          -0.55235   0.57559  0.58740 -0.940 0.347041    
rc_turkey           0.77397   2.16836  0.47621  1.625 0.104103    
rc_uk              -0.06514   0.93693  0.31821 -0.205 0.837791    
---
Signif. codes:  0 ‘***’ 0.001 ‘**’ 0.01 ‘*’ 0.05 ‘.’ 0.1 ‘ ’ 1

                   exp(coef) exp(-coef) lower .95 upper .95
r.pages               1.9129     0.5228   0.95242    3.8420
r.authors             0.7417     1.3483   0.40969    1.3426
r.countries           1.6790     0.5956   0.71965    3.9173
r.age.then            0.5909     1.6924   0.43933    0.7946
r.prod                1.6870     0.5928   0.99192    2.8691
r.mnjs                1.4796     0.6758   0.41437    5.2834
r.gender_F            0.9763     1.0243   0.74199    1.2846
r.gender_UNI          0.5726     1.7466   0.22663    1.4465
r.gender_UNK          1.0709     0.9338   0.72124    1.5901
rc_australia          3.1240     0.3201   1.43898    6.7821
rc_brazil             0.8039     1.2439   0.24938    2.5917
rc_canada             0.7887     1.2680   0.36717    1.6940
rc_france             0.4096     2.4412   0.16335    1.0272
rc_germany            2.3245     0.4302   1.43092    3.7761
rc_india              3.1674     0.3157   1.72531    5.8147
rc_italy              0.7121     1.4044   0.33313    1.5221
rc_japan              1.8204     0.5493   1.08495    3.0544
rc_netherlands        0.4807     2.0804   0.13498    1.7118
rc_o                  1.3207     0.7572   0.85117    2.0493
rc_peoples.r.china    3.7928     0.2637   2.32396    6.1900
rc_south.korea        1.5377     0.6503   0.69905    3.3824
rc_spain              0.4085     2.4480   0.15607    1.0692
rc_sweden             0.4589     2.1793   0.12310    1.7104
rc_switzerland        0.2312     4.3248   0.02789    1.9169
rc_taiwan             0.5756     1.7373   0.18202    1.8202
rc_turkey             2.1684     0.4612   0.85267    5.5142
rc_uk                 0.9369     1.0673   0.50216    1.7481

Rsquare= 0.077   (max possible= 0.491 )
Likelihood ratio test= 137  on 27 df,   p=1.11e-16
Wald test            = 111.7  on 27 df,   p=2.833e-12
Score (logrank) test = 130.7  on 27 df,   p=1.443e-15


Effects of individual and study characteristics of  random  author, USA authors only

------------results for: corrections

              var    coef exp.coef. se.coef.       z Pr...z..
1       n authors  0.9581    2.6068   0.3173  3.0194   0.0025
2   country/n aut -0.2904    0.7479   0.5397 -0.5382   0.5905
3  at publication  0.0904    1.0946   0.1191  0.7593   0.4477
4     at corr/ret  0.1253    1.1335   0.1331  0.9413   0.3466
5        n papers   0.095    1.0996   0.1012  0.9385    0.348
6   pap. per year  0.1904    1.2098   0.2608  0.7302   0.4653
7        tot cits  0.1095    1.1158   0.0638  1.7172    0.086
8         av cits  0.3801    1.4624   0.1661  2.2886   0.0221
9    av norm cits  0.9383    2.5556   0.3651  2.5696   0.0102
10 av jour impact   1.572    4.8163   0.6855  2.2932   0.0218
11    prop top 10   2.192    8.9532   1.0149  2.1598   0.0308
12              f  0.0035    1.0035   0.1542  0.0228   0.9818
13         unisex -0.4288    0.6513   0.4697  -0.913   0.3613
14            n/a   0.206    1.2287   0.2657  0.7754   0.4381


------------results for: retractions

              var    coef exp.coef. se.coef.       z Pr...z..
1       n authors  0.2597    1.2965   0.6986  0.3717   0.7101
2   country/n aut  1.2132    3.3641   1.0603  1.1442   0.2526
3  at publication -0.3612    0.6968   0.2987 -1.2091   0.2266
4     at corr/ret -0.6358    0.5295   0.4305 -1.4769   0.1397
5        n papers -0.1271    0.8807   0.2186 -0.5814    0.561
6   pap. per year   0.042    1.0429   0.5264  0.0798   0.9364
7        tot cits -0.0964    0.9081   0.1585 -0.6081   0.5432
8         av cits  0.0076    1.0076   0.4082  0.0185   0.9852
9    av norm cits -0.0212    0.9791   0.8378 -0.0253   0.9798
10 av jour impact  2.2116    9.1305   1.5517  1.4253   0.1541
11    prop top 10 -0.3609    0.6971   2.0813 -0.1734   0.8623
12              f  -0.277    0.7581   0.3607 -0.7679   0.4425
13         unisex -0.0806    0.9225   1.0572 -0.0763   0.9392
14            n/a -0.3719    0.6894   0.6519 -0.5706   0.5683


----------------------------------


-------------------------------------------------------------------------------------------
---------------MAIN ANALYSIS - NUMBER OF RETRACTIONS PER AUTHOR ----------------------
-------------------------------------------------------------------------------------------
------------ Outputs of generalized linear models, effects of  random  author characteristics ------------

Predictors of country and characteristics of  random authors 

------------results for: country


Call:
glm(formula = a.p.r[a.p.r > 0] ~ a.country[a.p.r > 0], family = quasipoisson)

Deviance Residuals: 
    Min       1Q   Median       3Q      Max  
-2.8475  -0.5330  -0.2721   0.0000   9.5084  

Coefficients:
                                    Estimate Std. Error t value Pr(>|t|)    
(Intercept)                          0.48955    0.12018   4.074 5.45e-05 ***
a.country[a.p.r > 0]australia       -0.23823    0.40457  -0.589    0.556    
a.country[a.p.r > 0]brazil           1.45636    0.33224   4.384 1.45e-05 ***
a.country[a.p.r > 0]canada          -0.04772    0.45422  -0.105    0.916    
a.country[a.p.r > 0]france          -0.48955    0.63103  -0.776    0.438    
a.country[a.p.r > 0]germany          1.02216    0.15702   6.510 1.96e-10 ***
a.country[a.p.r > 0]india           -0.22927    0.26534  -0.864    0.388    
a.country[a.p.r > 0]italy           -0.24839    0.45422  -0.547    0.585    
a.country[a.p.r > 0]japan            1.12937    0.16466   6.859 2.23e-11 ***
a.country[a.p.r > 0]netherlands     -0.20187    0.82826  -0.244    0.808    
a.country[a.p.r > 0]o               -0.26640    0.22982  -1.159    0.247    
a.country[a.p.r > 0]peoples.r.china -0.15122    0.19828  -0.763    0.446    
a.country[a.p.r > 0]south.korea     -0.48955    0.47019  -1.041    0.298    
a.country[a.p.r > 0]spain           -0.48955    0.74276  -0.659    0.510    
a.country[a.p.r > 0]sweden          -0.48955    1.16515  -0.420    0.675    
a.country[a.p.r > 0]switzerland     -0.48955    1.64339  -0.298    0.766    
a.country[a.p.r > 0]taiwan          -0.48955    1.16515  -0.420    0.675    
a.country[a.p.r > 0]turkey          -0.48955    0.53204  -0.920    0.358    
a.country[a.p.r > 0]uk              -0.27824    0.37731  -0.737    0.461    
---
Signif. codes:  0 ‘***’ 0.001 ‘**’ 0.01 ‘*’ 0.05 ‘.’ 0.1 ‘ ’ 1

(Dispersion parameter for quasipoisson family taken to be 2.686278)

    Null deviance: 1204.45  on 481  degrees of freedom
Residual deviance:  813.38  on 463  degrees of freedom
  (50 observations deleted due to missingness)
AIC: NA

Number of Fisher Scoring iterations: 5


------------results for: countries with any research integrity policy


Call:
glm(formula = a.p.r[a.p.r > 0] ~ a.any.rio[a.p.r > 0], family = quasipoisson)

Deviance Residuals: 
    Min       1Q   Median       3Q      Max  
-1.0761  -1.0761  -0.3594  -0.3594  11.4288  

Coefficients:
                     Estimate Std. Error t value Pr(>|t|)    
(Intercept)            0.3391     0.1461   2.321 0.020679 *  
a.any.rio[a.p.r > 0]   0.5740     0.1654   3.470 0.000568 ***
---
Signif. codes:  0 ‘***’ 0.001 ‘**’ 0.01 ‘*’ 0.05 ‘.’ 0.1 ‘ ’ 1

(Dispersion parameter for quasipoisson family taken to be 4.822974)

    Null deviance: 1204.5  on 481  degrees of freedom
Residual deviance: 1140.3  on 480  degrees of freedom
  (50 observations deleted due to missingness)
AIC: NA

Number of Fisher Scoring iterations: 5


------------results for: countries with any publication incentive policy


Call:
glm(formula = a.p.r[a.p.r > 0] ~ a.any.inc[a.p.r > 0], family = quasipoisson)

Deviance Residuals: 
    Min       1Q   Median       3Q      Max  
-0.9365  -0.9365  -0.7936  -0.7936  11.7359  

Coefficients:
                     Estimate Std. Error t value Pr(>|t|)    
(Intercept)            0.7011     0.1039   6.747 4.36e-11 ***
a.any.inc[a.p.r > 0]   0.1093     0.1454   0.752    0.453    
---
Signif. codes:  0 ‘***’ 0.001 ‘**’ 0.01 ‘*’ 0.05 ‘.’ 0.1 ‘ ’ 1

(Dispersion parameter for quasipoisson family taken to be 5.421193)

    Null deviance: 1204.5  on 481  degrees of freedom
Residual deviance: 1201.4  on 480  degrees of freedom
  (50 observations deleted due to missingness)
AIC: NA

Number of Fisher Scoring iterations: 5


------------results for: effects of career length at time of retraction


Call:
glm(formula = a.p.r[a.p.r > 0] ~ a.age[a.p.r > 0], family = quasipoisson)

Deviance Residuals: 
    Min       1Q   Median       3Q      Max  
-1.4492  -0.9924  -0.5775  -0.2230  10.8129  

Coefficients:
                 Estimate Std. Error t value Pr(>|t|)    
(Intercept)      -0.02087    0.20247  -0.103    0.918    
a.age[a.p.r > 0]  0.78367    0.18307   4.281 2.25e-05 ***
---
Signif. codes:  0 ‘***’ 0.001 ‘**’ 0.01 ‘*’ 0.05 ‘.’ 0.1 ‘ ’ 1

(Dispersion parameter for quasipoisson family taken to be 4.505437)

    Null deviance: 1204.5  on 481  degrees of freedom
Residual deviance: 1117.0  on 480  degrees of freedom
  (50 observations deleted due to missingness)
AIC: NA

Number of Fisher Scoring iterations: 5


------------results for: effects of career length at time of publication of retracted paper


Call:
glm(formula = a.p.r[a.p.r > 0] ~ a.age.then[a.p.r > 0], family = quasipoisson)

Deviance Residuals: 
    Min       1Q   Median       3Q      Max  
-1.2631  -1.0023  -0.7086  -0.4786  11.3330  

Coefficients:
                      Estimate Std. Error t value Pr(>|t|)   
(Intercept)             0.4433     0.1388   3.193  0.00150 **
a.age.then[a.p.r > 0]   0.3995     0.1452   2.752  0.00615 **
---
Signif. codes:  0 ‘***’ 0.001 ‘**’ 0.01 ‘*’ 0.05 ‘.’ 0.1 ‘ ’ 1

(Dispersion parameter for quasipoisson family taken to be 4.944998)

    Null deviance: 1204.5  on 481  degrees of freedom
Residual deviance: 1166.2  on 480  degrees of freedom
  (50 observations deleted due to missingness)
AIC: NA

Number of Fisher Scoring iterations: 5


------------results for: effects of gender


Call:
glm(formula = a.p.r[a.p.r > 0] ~ a.gender_[a.p.r > 0], family = quasipoisson)

Deviance Residuals: 
    Min       1Q   Median       3Q      Max  
-0.9059  -0.9059  -0.8757  -0.3022  11.8039  

Coefficients:
                        Estimate Std. Error t value Pr(>|t|)    
(Intercept)              0.78746    0.09488   8.299 1.08e-15 ***
a.gender_[a.p.r > 0]F   -0.02297    0.16344  -0.141    0.888    
a.gender_[a.p.r > 0]UNI -0.49978    0.67759  -0.738    0.461    
a.gender_[a.p.r > 0]UNK -0.15655    0.24199  -0.647    0.518    
---
Signif. codes:  0 ‘***’ 0.001 ‘**’ 0.01 ‘*’ 0.05 ‘.’ 0.1 ‘ ’ 1

(Dispersion parameter for quasipoisson family taken to be 5.401544)

    Null deviance: 1204.5  on 481  degrees of freedom
Residual deviance: 1199.0  on 478  degrees of freedom
  (50 observations deleted due to missingness)
AIC: NA

Number of Fisher Scoring iterations: 5


------------results for: total number of publications


Call:
glm(formula = a.p.r[a.p.r > 0] ~ a.p[a.p.r > 0], family = quasipoisson)

Deviance Residuals: 
    Min       1Q   Median       3Q      Max  
-2.5702  -0.9565  -0.5006  -0.1397   9.9105  

Coefficients:
               Estimate Std. Error t value Pr(>|t|)    
(Intercept)    -0.03031    0.15845  -0.191    0.848    
a.p[a.p.r > 0]  0.55423    0.09491   5.839 9.67e-09 ***
---
Signif. codes:  0 ‘***’ 0.001 ‘**’ 0.01 ‘*’ 0.05 ‘.’ 0.1 ‘ ’ 1

(Dispersion parameter for quasipoisson family taken to be 3.955051)

    Null deviance: 1204.5  on 481  degrees of freedom
Residual deviance: 1070.2  on 480  degrees of freedom
  (50 observations deleted due to missingness)
AIC: NA

Number of Fisher Scoring iterations: 6


------------results for: number of publications per year of active career


Call:
glm(formula = a.p.r[a.p.r > 0] ~ a.prod[a.p.r > 0], family = quasipoisson)

Deviance Residuals: 
    Min       1Q   Median       3Q      Max  
-2.4579  -0.9531  -0.6010  -0.1641  10.3167  

Coefficients:
                  Estimate Std. Error t value Pr(>|t|)    
(Intercept)        0.49133    0.09025   5.444 8.31e-08 ***
a.prod[a.p.r > 0]  0.69492    0.14061   4.942 1.07e-06 ***
---
Signif. codes:  0 ‘***’ 0.001 ‘**’ 0.01 ‘*’ 0.05 ‘.’ 0.1 ‘ ’ 1

(Dispersion parameter for quasipoisson family taken to be 4.190104)

    Null deviance: 1204.5  on 481  degrees of freedom
Residual deviance: 1100.3  on 480  degrees of freedom
  (50 observations deleted due to missingness)
AIC: NA

Number of Fisher Scoring iterations: 6


------------results for: total citation score


Call:
glm(formula = a.p.r[a.p.r > 0] ~ a.tcs[a.p.r > 0], family = quasipoisson)

Deviance Residuals: 
    Min       1Q   Median       3Q      Max  
-1.8850  -0.9528  -0.5585  -0.1143  10.6360  

Coefficients:
                 Estimate Std. Error t value Pr(>|t|)    
(Intercept)      -0.04201    0.17435  -0.241     0.81    
a.tcs[a.p.r > 0]  0.32305    0.06118   5.281 1.96e-07 ***
---
Signif. codes:  0 ‘***’ 0.001 ‘**’ 0.01 ‘*’ 0.05 ‘.’ 0.1 ‘ ’ 1

(Dispersion parameter for quasipoisson family taken to be 4.187571)

    Null deviance: 1204.5  on 481  degrees of freedom
Residual deviance: 1083.0  on 480  degrees of freedom
  (50 observations deleted due to missingness)
AIC: NA

Number of Fisher Scoring iterations: 6


------------results for: mean citation score


Call:
glm(formula = a.p.r[a.p.r > 0] ~ a.mcs[a.p.r > 0], family = quasipoisson)

Deviance Residuals: 
    Min       1Q   Median       3Q      Max  
-1.6194  -0.9544  -0.6822  -0.3126  11.8160  

Coefficients:
                 Estimate Std. Error t value Pr(>|t|)   
(Intercept)        0.2787     0.1869   1.492  0.13641   
a.mcs[a.p.r > 0]   0.4167     0.1447   2.879  0.00416 **
---
Signif. codes:  0 ‘***’ 0.001 ‘**’ 0.01 ‘*’ 0.05 ‘.’ 0.1 ‘ ’ 1

(Dispersion parameter for quasipoisson family taken to be 5.142762)

    Null deviance: 1204.5  on 481  degrees of freedom
Residual deviance: 1161.0  on 480  degrees of freedom
  (50 observations deleted due to missingness)
AIC: NA

Number of Fisher Scoring iterations: 5


------------results for: mean normalized citation score


Call:
glm(formula = a.p.r[a.p.r > 0] ~ a.mncs[a.p.r > 0], family = quasipoisson)

Deviance Residuals: 
    Min       1Q   Median       3Q      Max  
-1.0401  -0.8758  -0.8323  -0.7816  11.9203  

Coefficients:
                  Estimate Std. Error t value Pr(>|t|)    
(Intercept)         0.6918     0.1490   4.644 4.41e-06 ***
a.mncs[a.p.r > 0]   0.2078     0.4193   0.496     0.62    
---
Signif. codes:  0 ‘***’ 0.001 ‘**’ 0.01 ‘*’ 0.05 ‘.’ 0.1 ‘ ’ 1

(Dispersion parameter for quasipoisson family taken to be 5.476667)

    Null deviance: 1204.5  on 481  degrees of freedom
Residual deviance: 1203.1  on 480  degrees of freedom
  (50 observations deleted due to missingness)
AIC: NA

Number of Fisher Scoring iterations: 5


------------results for: mean normalized journal impact factor


Call:
glm(formula = a.p.r[a.p.r > 0] ~ a.mnjs[a.p.r > 0], family = quasipoisson)

Deviance Residuals: 
    Min       1Q   Median       3Q      Max  
-0.9097  -0.8738  -0.8599  -0.7778  11.8687  

Coefficients:
                  Estimate Std. Error t value Pr(>|t|)    
(Intercept)         0.7931     0.1945   4.078 5.33e-05 ***
a.mnjs[a.p.r > 0]  -0.1173     0.5641  -0.208    0.835    
---
Signif. codes:  0 ‘***’ 0.001 ‘**’ 0.01 ‘*’ 0.05 ‘.’ 0.1 ‘ ’ 1

(Dispersion parameter for quasipoisson family taken to be 5.449173)

    Null deviance: 1204.5  on 481  degrees of freedom
Residual deviance: 1204.2  on 480  degrees of freedom
  (50 observations deleted due to missingness)
AIC: NA

Number of Fisher Scoring iterations: 5


------------results for: proportion of articles in top-10 journals


Call:
glm(formula = a.p.r[a.p.r > 0] ~ a.pp_top_10[a.p.r > 0], family = quasipoisson)

Deviance Residuals: 
    Min       1Q   Median       3Q      Max  
-0.9231  -0.9231  -0.8498  -0.5558  11.8525  

Coefficients:
                       Estimate Std. Error t value Pr(>|t|)    
(Intercept)             0.80045    0.09465   8.457 3.32e-16 ***
a.pp_top_10[a.p.r > 0] -0.96905    1.35160  -0.717    0.474    
---
Signif. codes:  0 ‘***’ 0.001 ‘**’ 0.01 ‘*’ 0.05 ‘.’ 0.1 ‘ ’ 1

(Dispersion parameter for quasipoisson family taken to be 5.400115)

    Null deviance: 1204.5  on 481  degrees of freedom
Residual deviance: 1201.6  on 480  degrees of freedom
  (50 observations deleted due to missingness)
AIC: NA

Number of Fisher Scoring iterations: 5


------------------------------------------------------------------------------------------------------------------------------------------------------------------------------------------------------------------------------------------------------------------


-------------------------------------------------------------------------------------------
---------------MAIN ANALYSIS - PROBABILITIES TO AUTHOR A CORRECTED OR A RETRACTED PAPER -----------------
-------------------------------------------------------------------------------------------

------------ Conditional logistic regression outputs, data for  multi-retracted or first  author  ------------


Effects of country of multi-retracted or first author

------------results for: corrections

Call:
coxph(formula = Surv(rep(1, 6436L), treat) ~ c_ + strata(group), 
    method = "exact")

  n= 6436, number of events= 2179 

                       coef exp(coef)  se(coef)      z Pr(>|z|)  
c_australia       -0.032141  0.968370  0.166747 -0.193   0.8472  
c_brazil          -0.445731  0.640356  0.227549 -1.959   0.0501 .
c_canada           0.090077  1.094259  0.142285  0.633   0.5267  
c_france          -0.042994  0.957917  0.154839 -0.278   0.7813  
c_germany         -0.175445  0.839083  0.142181 -1.234   0.2172  
c_india           -0.198977  0.819569  0.216662 -0.918   0.3584  
c_italy           -0.191811  0.825463  0.164744 -1.164   0.2443  
c_japan           -0.185098  0.831023  0.148152 -1.249   0.2115  
c_netherlands      0.032533  1.033068  0.190387  0.171   0.8643  
c_o               -0.049732  0.951484  0.089692 -0.554   0.5792  
c_peoples.r.china -0.228541  0.795694  0.132694 -1.722   0.0850 .
c_south.korea     -0.230640  0.794025  0.195371 -1.181   0.2378  
c_spain           -0.008003  0.992029  0.172077 -0.047   0.9629  
c_sweden           0.032795  1.033338  0.250870  0.131   0.8960  
c_switzerland     -0.078002  0.924962  0.239755 -0.325   0.7449  
c_taiwan          -0.018061  0.982102  0.233742 -0.077   0.9384  
c_turkey          -0.158833  0.853139  0.269115 -0.590   0.5551  
c_uk              -0.113233  0.892943  0.120169 -0.942   0.3461  
---
Signif. codes:  0 ‘***’ 0.001 ‘**’ 0.01 ‘*’ 0.05 ‘.’ 0.1 ‘ ’ 1

                  exp(coef) exp(-coef) lower .95 upper .95
c_australia          0.9684     1.0327    0.6984     1.343
c_brazil             0.6404     1.5616    0.4100     1.000
c_canada             1.0943     0.9139    0.8280     1.446
c_france             0.9579     1.0439    0.7072     1.298
c_germany            0.8391     1.1918    0.6350     1.109
c_india              0.8196     1.2202    0.5360     1.253
c_italy              0.8255     1.2114    0.5977     1.140
c_japan              0.8310     1.2033    0.6216     1.111
c_netherlands        1.0331     0.9680    0.7113     1.500
c_o                  0.9515     1.0510    0.7981     1.134
c_peoples.r.china    0.7957     1.2568    0.6135     1.032
c_south.korea        0.7940     1.2594    0.5414     1.164
c_spain              0.9920     1.0080    0.7080     1.390
c_sweden             1.0333     0.9677    0.6320     1.690
c_switzerland        0.9250     1.0811    0.5782     1.480
c_taiwan             0.9821     1.0182    0.6211     1.553
c_turkey             0.8531     1.1721    0.5034     1.446
c_uk                 0.8929     1.1199    0.7056     1.130

Rsquare= 0.002   (max possible= 0.513 )
Likelihood ratio test= 11.66  on 18 df,   p=0.8642
Wald test            = 11.47  on 18 df,   p=0.8735
Score (logrank) test = 11.52  on 18 df,   p=0.8709


------------results for: retractions

Call:
coxph(formula = Surv(rep(1, 1666L), r.treat) ~ rc_ + strata(r.group), 
    method = "exact")

  n= 1666, number of events= 491 

                      coef exp(coef) se(coef)      z Pr(>|z|)    
rc_australia        0.9049    2.4718   0.3798  2.383 0.017175 *  
rc_brazil          -0.7865    0.4555   0.7892 -0.996 0.319017    
rc_canada          -0.3662    0.6933   0.4090 -0.895 0.370543    
rc_france          -1.2235    0.2942   0.5593 -2.187 0.028711 *  
rc_germany          0.7782    2.1776   0.2916  2.669 0.007611 ** 
rc_india            1.1260    3.0833   0.3013  3.738 0.000186 ***
rc_italy           -0.6947    0.4992   0.4272 -1.626 0.103932    
rc_japan            0.4152    1.5147   0.2699  1.538 0.123973    
rc_netherlands     -1.3298    0.2645   0.7591 -1.752 0.079801 .  
rc_o                0.2611    1.2983   0.2083  1.254 0.209990    
rc_peoples.r.china  1.4546    4.2826   0.2422  6.005 1.91e-09 ***
rc_south.korea      0.6713    1.9569   0.4152  1.617 0.105916    
rc_spain           -0.3395    0.7121   0.4374 -0.776 0.437605    
rc_sweden          -0.7145    0.4894   0.6605 -1.082 0.279348    
rc_switzerland     -1.4397    0.2370   1.0609 -1.357 0.174760    
rc_taiwan          -0.5658    0.5679   0.5779 -0.979 0.327557    
rc_turkey           0.7893    2.2019   0.4630  1.705 0.088250 .  
rc_uk               0.3354    1.3985   0.3003  1.117 0.263934    
---
Signif. codes:  0 ‘***’ 0.001 ‘**’ 0.01 ‘*’ 0.05 ‘.’ 0.1 ‘ ’ 1

                   exp(coef) exp(-coef) lower .95 upper .95
rc_australia          2.4718     0.4046   1.17425    5.2031
rc_brazil             0.4555     2.1956   0.09697    2.1392
rc_canada             0.6933     1.4423   0.31105    1.5455
rc_france             0.2942     3.3991   0.09830    0.8805
rc_germany            2.1776     0.4592   1.22963    3.8566
rc_india              3.0833     0.3243   1.70837    5.5649
rc_italy              0.4992     2.0031   0.21610    1.1533
rc_japan              1.5147     0.6602   0.89243    2.5709
rc_netherlands        0.2645     3.7802   0.05975    1.1711
rc_o                  1.2983     0.7702   0.86320    1.9528
rc_peoples.r.china    4.2826     0.2335   2.66400    6.8848
rc_south.korea        1.9569     0.5110   0.86721    4.4157
rc_spain              0.7121     1.4043   0.30215    1.6783
rc_sweden             0.4894     2.0431   0.13413    1.7861
rc_switzerland        0.2370     4.2196   0.02963    1.8958
rc_taiwan             0.5679     1.7608   0.18299    1.7627
rc_turkey             2.2019     0.4542   0.88853    5.4565
rc_uk                 1.3985     0.7150   0.77642    2.5191

Rsquare= 0.059   (max possible= 0.468 )
Likelihood ratio test= 102  on 18 df,   p=9.703e-14
Wald test            = 83.24  on 18 df,   p=2.312e-10
Score (logrank) test = 96.46  on 18 df,   p=9.794e-13


----------------------------------


Effects of country of multi-retracted or first author, classified by misconduct policy

------------results for: corrections

Call:
coxph(formula = Surv(rep(1, 6436L), treat) ~ ORI.legal + ORI.nat + 
    ORI.local + strata(group), method = "exact")

  n= 6436, number of events= 2179 

             coef exp(coef) se(coef)     z Pr(>|z|)  
ORI.legal 0.17612   1.19259  0.07992 2.204   0.0275 *
ORI.nat   0.11355   1.12025  0.07683 1.478   0.1394  
ORI.local 0.05205   1.05343  0.09496 0.548   0.5836  
---
Signif. codes:  0 ‘***’ 0.001 ‘**’ 0.01 ‘*’ 0.05 ‘.’ 0.1 ‘ ’ 1

          exp(coef) exp(-coef) lower .95 upper .95
ORI.legal     1.193     0.8385    1.0197     1.395
ORI.nat       1.120     0.8927    0.9636     1.302
ORI.local     1.053     0.9493    0.8745     1.269

Rsquare= 0.001   (max possible= 0.513 )
Likelihood ratio test= 5.2  on 3 df,   p=0.1577
Wald test            = 5.18  on 3 df,   p=0.159
Score (logrank) test = 5.19  on 3 df,   p=0.1586


------------results for: retractions

Call:
coxph(formula = Surv(rep(1, 1666L), r.treat) ~ r.ORI.legal + 
    r.ORI.nat + r.ORI.local + strata(r.group), method = "exact")

  n= 1666, number of events= 491 

               coef exp(coef) se(coef)      z Pr(>|z|)    
r.ORI.legal -0.6076    0.5447   0.1738 -3.496 0.000473 ***
r.ORI.nat   -0.2721    0.7618   0.1584 -1.718 0.085810 .  
r.ORI.local -0.6651    0.5142   0.1923 -3.458 0.000544 ***
---
Signif. codes:  0 ‘***’ 0.001 ‘**’ 0.01 ‘*’ 0.05 ‘.’ 0.1 ‘ ’ 1

            exp(coef) exp(-coef) lower .95 upper .95
r.ORI.legal    0.5447      1.836    0.3874    0.7657
r.ORI.nat      0.7618      1.313    0.5585    1.0391
r.ORI.local    0.5142      1.945    0.3527    0.7497

Rsquare= 0.011   (max possible= 0.468 )
Likelihood ratio test= 18.97  on 3 df,   p=0.0002776
Wald test            = 18.43  on 3 df,   p=0.000358
Score (logrank) test = 18.77  on 3 df,   p=0.0003046


----------------------------------


Effects of country of multi-retracted or first author, classified by type of academic culture (see text for references)

------------results for: corrections

Call:
coxph(formula = Surv(rep(1, 6436L), treat) ~ german.dev + intermediate + 
    anglo.reg + strata(group), method = "exact")

  n= 6436, number of events= 2179 

                  coef exp(coef)  se(coef)      z Pr(>|z|)
german.dev   -0.087484  0.916233  0.140345 -0.623    0.533
intermediate  0.002736  1.002740  0.108250  0.025    0.980
anglo.reg     0.060639  1.062515  0.063700  0.952    0.341

             exp(coef) exp(-coef) lower .95 upper .95
german.dev      0.9162     1.0914    0.6959     1.206
intermediate    1.0027     0.9973    0.8110     1.240
anglo.reg       1.0625     0.9412    0.9378     1.204

Rsquare= 0   (max possible= 0.513 )
Likelihood ratio test= 1.58  on 3 df,   p=0.6649
Wald test            = 1.57  on 3 df,   p=0.666
Score (logrank) test = 1.57  on 3 df,   p=0.6658


------------results for: retractions

Call:
coxph(formula = Surv(rep(1, 1666L), r.treat) ~ r.german.dev + 
    r.intermediate + r.anglo.reg + strata(r.group), method = "exact")

  n= 1666, number of events= 491 

                  coef exp(coef) se(coef)      z Pr(>|z|)  
r.german.dev    0.1574    1.1705   0.2343  0.672   0.5016  
r.intermediate  0.1240    1.1321   0.2028  0.612   0.5408  
r.anglo.reg    -0.2473    0.7809   0.1482 -1.669   0.0951 .
---
Signif. codes:  0 ‘***’ 0.001 ‘**’ 0.01 ‘*’ 0.05 ‘.’ 0.1 ‘ ’ 1

               exp(coef) exp(-coef) lower .95 upper .95
r.german.dev      1.1705     0.8544    0.7395     1.853
r.intermediate    1.1321     0.8833    0.7607     1.685
r.anglo.reg       0.7809     1.2806    0.5841     1.044

Rsquare= 0.003   (max possible= 0.468 )
Likelihood ratio test= 4.86  on 3 df,   p=0.1822
Wald test            = 4.82  on 3 df,   p=0.1858
Score (logrank) test = 4.84  on 3 df,   p=0.1836


----------------------------------


Effects of country of multi-retracted or first author, classified by publication incentives policy

------------results for: corrections

Call:
coxph(formula = Surv(rep(1, 6436L), treat) ~ cash + career + 
    inst.inc + strata(group), method = "exact")

  n= 6436, number of events= 2179 

             coef exp(coef) se(coef)      z Pr(>|z|)
cash     -0.05456   0.94690  0.24799 -0.220    0.826
career    0.06412   1.06622  0.06454  0.994    0.320
inst.inc -0.01176   0.98830  0.08372 -0.141    0.888

         exp(coef) exp(-coef) lower .95 upper .95
cash        0.9469     1.0561    0.5824     1.540
career      1.0662     0.9379    0.9395     1.210
inst.inc    0.9883     1.0118    0.8387     1.165

Rsquare= 0   (max possible= 0.513 )
Likelihood ratio test= 1.33  on 3 df,   p=0.722
Wald test            = 1.33  on 3 df,   p=0.7219
Score (logrank) test = 1.33  on 3 df,   p=0.7218


------------results for: retractions

Call:
coxph(formula = Surv(rep(1, 1666L), r.treat) ~ r.cash + r.career + 
    r.inst.inc + strata(r.group), method = "exact")

  n= 1666, number of events= 491 

              coef exp(coef) se(coef)      z Pr(>|z|)  
r.cash      0.2709    1.3111   0.3299  0.821   0.4116  
r.career   -0.2619    0.7696   0.1383 -1.893   0.0583 .
r.inst.inc -0.3005    0.7405   0.1907 -1.576   0.1151  
---
Signif. codes:  0 ‘***’ 0.001 ‘**’ 0.01 ‘*’ 0.05 ‘.’ 0.1 ‘ ’ 1

           exp(coef) exp(-coef) lower .95 upper .95
r.cash        1.3111     0.7627    0.6868     2.503
r.career      0.7696     1.2994    0.5868     1.009
r.inst.inc    0.7405     1.3505    0.5096     1.076

Rsquare= 0.004   (max possible= 0.468 )
Likelihood ratio test= 6.06  on 3 df,   p=0.1086
Wald test            = 6.02  on 3 df,   p=0.1108
Score (logrank) test = 6.06  on 3 df,   p=0.1088


----------------------------------


Effects of individual and study characteristics of  multi-retracted or first  author, univariable analyses

------------results for: corrections

              var    coef exp.coef. se.coef.       z Pr...z..
1       n authors  1.0476    2.8508   0.1328  7.8907        0
2   country/n aut  0.2498    1.2838   0.1973  1.2664   0.2054
3  at publication  0.0014    1.0014    0.056  0.0257   0.9795
4     at corr/ret    0.01      1.01   0.0626  0.1593   0.8734
5        n papers  0.0541    1.0556   0.0494  1.0956   0.2733
6   pap. per year  0.2012    1.2229   0.1216  1.6555   0.0978
7        tot cits  0.0914    1.0957   0.0309  2.9613   0.0031
8         av cits  0.3844    1.4687   0.0732  5.2534        0
9    av norm cits  0.8084    2.2443   0.1646  4.9103        0
10 av jour impact  1.2207    3.3896   0.3114  3.9205    1e-04
11    prop top 10  1.9399    6.9581   0.4551  4.2622        0
12              f -0.0875    0.9162   0.0604   -1.45   0.1471
13         unisex  0.0495    1.0508   0.1632  0.3035   0.7615
14            n/a -0.0317    0.9688   0.0916 -0.3461   0.7292


------------results for: retractions

              var    coef exp.coef. se.coef.       z Pr...z..
1       n authors -0.1085    0.8972   0.2738 -0.3962   0.6919
2   country/n aut  0.4534    1.5736    0.359  1.2627   0.2067
3  at publication -0.3841     0.681   0.1195 -3.2157   0.0013
4     at corr/ret -0.4697    0.6252   0.1626 -2.8884   0.0039
5        n papers -0.1949    0.8229   0.0988 -1.9736   0.0484
6   pap. per year -0.0669    0.9353    0.224 -0.2986   0.7652
7        tot cits -0.1463    0.8639    0.064 -2.2882   0.0221
8         av cits -0.2249    0.7986   0.1549 -1.4521   0.1465
9    av norm cits -0.9417      0.39    0.382 -2.4652   0.0137
10 av jour impact -1.2678    0.2814   0.6363 -1.9926   0.0463
11    prop top 10  -1.441    0.2367   1.0724 -1.3437    0.179
12              f -0.2245    0.7989   0.1301 -1.7263   0.0843
13         unisex  0.2588    1.2954    0.483  0.5359    0.592
14            n/a -0.2211    0.8016   0.1774 -1.2468   0.2125


----------------------------------


Multivariable analysis for country and characteristics of multi-retracted or first author

------------results for: corrections

Call:
coxph(formula = Surv(rep(1, 6436L), treat) ~ pages + authors + 
    countries + age.then + prod + mnjs + gender_ + c_ + strata(group), 
    method = "exact")

  n= 6306, number of events= 2141 
   (130 observations deleted due to missingness)

                       coef exp(coef)  se(coef)      z Pr(>|z|)    
pages              1.018036  2.767754  0.163042  6.244 4.26e-10 ***
authors            0.978558  2.660616  0.140790  6.950 3.64e-12 ***
countries          0.267328  1.306469  0.260620  1.026   0.3050    
age.then          -0.070420  0.932003  0.063739 -1.105   0.2692    
prod               0.088191  1.092197  0.139843  0.631   0.5283    
mnjs               0.806136  2.239239  0.331059  2.435   0.0149 *  
gender_F          -0.142756  0.866966  0.064664 -2.208   0.0273 *  
gender_UNI         0.013356  1.013445  0.169441  0.079   0.9372    
gender_UNK        -0.041801  0.959061  0.095655 -0.437   0.6621    
c_australia       -0.022395  0.977854  0.172394 -0.130   0.8966    
c_brazil          -0.494680  0.609766  0.237040 -2.087   0.0369 *  
c_canada           0.128383  1.136989  0.146809  0.874   0.3819    
c_france          -0.045452  0.955566  0.158730 -0.286   0.7746    
c_germany         -0.231974  0.792967  0.146821 -1.580   0.1141    
c_india           -0.099658  0.905147  0.222760 -0.447   0.6546    
c_italy           -0.256497  0.773757  0.169097 -1.517   0.1293    
c_japan           -0.180797  0.834605  0.153378 -1.179   0.2385    
c_netherlands     -0.013244  0.986843  0.195730 -0.068   0.9461    
c_o               -0.012497  0.987580  0.096106 -0.130   0.8965    
c_peoples.r.china -0.268171  0.764777  0.139417 -1.924   0.0544 .  
c_south.korea     -0.245992  0.781929  0.199365 -1.234   0.2172    
c_spain           -0.028514  0.971888  0.176786 -0.161   0.8719    
c_sweden           0.042446  1.043360  0.256597  0.165   0.8686    
c_switzerland     -0.144652  0.865323  0.248166 -0.583   0.5600    
c_taiwan           0.009695  1.009742  0.239983  0.040   0.9678    
c_turkey          -0.090409  0.913558  0.274533 -0.329   0.7419    
c_uk              -0.146426  0.863790  0.123104 -1.189   0.2343    
---
Signif. codes:  0 ‘***’ 0.001 ‘**’ 0.01 ‘*’ 0.05 ‘.’ 0.1 ‘ ’ 1

                  exp(coef) exp(-coef) lower .95 upper .95
pages                2.7678     0.3613    2.0107    3.8099
authors              2.6606     0.3759    2.0190    3.5061
countries            1.3065     0.7654    0.7839    2.1774
age.then             0.9320     1.0730    0.8226    1.0560
prod                 1.0922     0.9156    0.8304    1.4366
mnjs                 2.2392     0.4466    1.1703    4.2845
gender_F             0.8670     1.1534    0.7638    0.9841
gender_UNI           1.0134     0.9867    0.7271    1.4126
gender_UNK           0.9591     1.0427    0.7951    1.1568
c_australia          0.9779     1.0226    0.6975    1.3709
c_brazil             0.6098     1.6400    0.3832    0.9704
c_canada             1.1370     0.8795    0.8527    1.5161
c_france             0.9556     1.0465    0.7001    1.3043
c_germany            0.7930     1.2611    0.5947    1.0574
c_india              0.9051     1.1048    0.5849    1.4007
c_italy              0.7738     1.2924    0.5555    1.0778
c_japan              0.8346     1.1982    0.6179    1.1273
c_netherlands        0.9868     1.0133    0.6724    1.4483
c_o                  0.9876     1.0126    0.8180    1.1923
c_peoples.r.china    0.7648     1.3076    0.5819    1.0051
c_south.korea        0.7819     1.2789    0.5290    1.1558
c_spain              0.9719     1.0289    0.6873    1.3743
c_sweden             1.0434     0.9584    0.6310    1.7252
c_switzerland        0.8653     1.1556    0.5320    1.4074
c_taiwan             1.0097     0.9904    0.6309    1.6162
c_turkey             0.9136     1.0946    0.5334    1.5647
c_uk                 0.8638     1.1577    0.6786    1.0995

Rsquare= 0.022   (max possible= 0.51 )
Likelihood ratio test= 138.5  on 27 df,   p=1.11e-16
Wald test            = 126.4  on 27 df,   p=8.216e-15
Score (logrank) test = 133.7  on 27 df,   p=4.441e-16


------------results for: retractions

Call:
coxph(formula = Surv(rep(1, 1666L), r.treat) ~ r.pages + r.authors + 
    r.countries + r.age.then + r.prod + r.mnjs + r.gender_ + 
    rc_ + strata(r.group), method = "exact")

  n= 1644, number of events= 485 
   (22 observations deleted due to missingness)

                       coef exp(coef) se(coef)      z Pr(>|z|)    
r.pages             0.77016   2.16010  0.36135  2.131 0.033061 *  
r.authors          -0.32305   0.72394  0.31596 -1.022 0.306572    
r.countries         0.32648   1.38607  0.44402  0.735 0.462178    
r.age.then         -0.31004   0.73342  0.15523 -1.997 0.045795 *  
r.prod              0.05951   1.06132  0.29147  0.204 0.838205    
r.mnjs             -0.40792   0.66503  0.72829 -0.560 0.575403    
r.gender_F         -0.19328   0.82425  0.14558 -1.328 0.184311    
r.gender_UNI        0.65407   1.92336  0.54866  1.192 0.233208    
r.gender_UNK       -0.30188   0.73943  0.19688 -1.533 0.125194    
rc_australia        0.97744   2.65765  0.38698  2.526 0.011544 *  
rc_brazil          -0.85219   0.42648  0.80579 -1.058 0.290243    
rc_canada          -0.24399   0.78349  0.41405 -0.589 0.555678    
rc_france          -1.20337   0.30018  0.57321 -2.099 0.035786 *  
rc_germany          0.68622   1.98619  0.30499  2.250 0.024450 *  
rc_india            1.15572   3.17631  0.31898  3.623 0.000291 ***
rc_italy           -0.53089   0.58808  0.43989 -1.207 0.227485    
rc_japan            0.40067   1.49282  0.29056  1.379 0.167903    
rc_netherlands     -1.26996   0.28084  0.76263 -1.665 0.095864 .  
rc_o                0.36320   1.43793  0.22871  1.588 0.112281    
rc_peoples.r.china  1.40791   4.08740  0.26109  5.392 6.95e-08 ***
rc_south.korea      0.75354   2.12450  0.43137  1.747 0.080662 .  
rc_spain           -0.26832   0.76466  0.44088 -0.609 0.542785    
rc_sweden          -0.84691   0.42874  0.67907 -1.247 0.212336    
rc_switzerland     -1.51245   0.22037  1.07562 -1.406 0.159691    
rc_taiwan          -0.47393   0.62255  0.58384 -0.812 0.416932    
rc_turkey           0.87712   2.40397  0.48314  1.815 0.069455 .  
rc_uk               0.33251   1.39446  0.30814  1.079 0.280547    
---
Signif. codes:  0 ‘***’ 0.001 ‘**’ 0.01 ‘*’ 0.05 ‘.’ 0.1 ‘ ’ 1

                   exp(coef) exp(-coef) lower .95 upper .95
r.pages               2.1601     0.4629   1.06389    4.3858
r.authors             0.7239     1.3813   0.38973    1.3448
r.countries           1.3861     0.7215   0.58054    3.3093
r.age.then            0.7334     1.3635   0.54102    0.9942
r.prod                1.0613     0.9422   0.59944    1.8791
r.mnjs                0.6650     1.5037   0.15956    2.7718
r.gender_F            0.8243     1.2132   0.61964    1.0964
r.gender_UNI          1.9234     0.5199   0.65621    5.6374
r.gender_UNK          0.7394     1.3524   0.50270    1.0876
rc_australia          2.6576     0.3763   1.24479    5.6741
rc_brazil             0.4265     2.3448   0.08790    2.0691
rc_canada             0.7835     1.2763   0.34801    1.7639
rc_france             0.3002     3.3313   0.09760    0.9232
rc_germany            1.9862     0.5035   1.09248    3.6110
rc_india              3.1763     0.3148   1.69983    5.9353
rc_italy              0.5881     1.7004   0.24832    1.3928
rc_japan              1.4928     0.6699   0.84467    2.6383
rc_netherlands        0.2808     3.5607   0.06300    1.2520
rc_o                  1.4379     0.6954   0.91845    2.2512
rc_peoples.r.china    4.0874     0.2447   2.45022    6.8185
rc_south.korea        2.1245     0.4707   0.91217    4.9481
rc_spain              0.7647     1.3078   0.32225    1.8145
rc_sweden             0.4287     2.3324   0.11328    1.6226
rc_switzerland        0.2204     4.5378   0.02677    1.8144
rc_taiwan             0.6225     1.6063   0.19825    1.9550
rc_turkey             2.4040     0.4160   0.93256    6.1970
rc_uk                 1.3945     0.7171   0.76229    2.5509

Rsquare= 0.068   (max possible= 0.465 )
Likelihood ratio test= 115  on 27 df,   p=7.803e-13
Wald test            = 92.47  on 27 df,   p=4.288e-09
Score (logrank) test = 107.3  on 27 df,   p=1.564e-11


Effects of individual and study characteristics of  multi-retracted or first  author, USA authors only

------------results for: corrections

              var    coef exp.coef. se.coef.       z Pr...z..
1       n authors  0.8856    2.4245    0.324  2.7337   0.0063
2   country/n aut  0.0696    1.0721   0.5554  0.1254   0.9002
3  at publication  0.1842    1.2023   0.1389  1.3263   0.1848
4     at corr/ret    0.21    1.2337   0.1547  1.3579   0.1745
5        n papers  0.2625    1.3002   0.1231  2.1317    0.033
6   pap. per year  0.7435    2.1033   0.3217  2.3113   0.0208
7        tot cits  0.2221    1.2487   0.0785  2.8302   0.0047
8         av cits  0.5206     1.683   0.1858  2.8027   0.0051
9    av norm cits  0.8344    2.3035   0.3847  2.1689   0.0301
10 av jour impact  0.7999    2.2254   0.7041  1.1361   0.2559
11    prop top 10  2.2449    9.4398   1.0364  2.1661   0.0303
12              f -0.0796    0.9235   0.1493 -0.5334   0.5937
13         unisex  0.2054     1.228   0.4496  0.4568   0.6478
14            n/a  -0.003     0.997   0.2859 -0.0104   0.9917


------------results for: retractions

              var    coef     exp.coef.  se.coef.       z Pr...z..
1       n authors -0.1669        0.8463    0.6667 -0.2504   0.8023
2   country/n aut  0.8773        2.4043    1.1617  0.7551   0.4502
3  at publication -0.6178        0.5391    0.3251 -1.9006   0.0573
4     at corr/ret -1.0232        0.3595    0.5014 -2.0406   0.0413
5        n papers -0.4705        0.6247    0.2723 -1.7279    0.084
6   pap. per year -0.5546        0.5743    0.6497 -0.8536   0.3933
7        tot cits -0.4431         0.642    0.1994 -2.2227   0.0262
8         av cits -1.4099        0.2442    0.6015  -2.344   0.0191
9    av norm cits -2.9639        0.0516    1.2542 -2.3631   0.0181
10 av jour impact  0.3253        1.3844     1.938  0.1678   0.8667
11    prop top 10 -4.2596        0.0141    2.7054 -1.5745   0.1154
12              f -0.3615        0.6966    0.3701 -0.9767   0.3287
13         unisex 17.8414 56030346.1629 8968.2639   0.002   0.9984
14            n/a -0.4309        0.6499    0.5781 -0.7454   0.4561


----------------------------------


-------------------------------------------------------------------------------------------
---------------MAIN ANALYSIS - NUMBER OF RETRACTIONS PER AUTHOR ----------------------
-------------------------------------------------------------------------------------------
------------ Outputs of generalized linear models, effects of  multi-retracted or first  author characteristics ------------

Predictors of country and characteristics of  multi-retracted or first authors 

------------results for: country


Call:
glm(formula = a.p.r[a.p.r > 0] ~ a.country[a.p.r > 0], family = quasipoisson)

Deviance Residuals: 
    Min       1Q   Median       3Q      Max  
-2.4247  -0.4700  -0.2379   0.0000   8.7225  

Coefficients:
                                    Estimate Std. Error t value Pr(>|t|)    
(Intercept)                          0.43592    0.12649   3.446 0.000627 ***
a.country[a.p.r > 0]australia       -0.29282    0.41951  -0.698 0.485566    
a.country[a.p.r > 0]brazil           1.17351    0.50595   2.319 0.020865 *  
a.country[a.p.r > 0]canada          -0.09945    0.59903  -0.166 0.868221    
a.country[a.p.r > 0]france          -0.43592    0.70425  -0.619 0.536267    
a.country[a.p.r > 0]germany          1.30027    0.16561   7.852 3.68e-14 ***
a.country[a.p.r > 0]india           -0.20708    0.26559  -0.780 0.436023    
a.country[a.p.r > 0]italy           -0.03046    0.46474  -0.066 0.947776    
a.country[a.p.r > 0]japan            1.16168    0.17402   6.676 8.09e-11 ***
a.country[a.p.r > 0]netherlands      0.25722    1.10268   0.233 0.815669    
a.country[a.p.r > 0]o               -0.25360    0.22210  -1.142 0.254198    
a.country[a.p.r > 0]peoples.r.china -0.10690    0.19603  -0.545 0.585823    
a.country[a.p.r > 0]south.korea     -0.43592    0.46474  -0.938 0.348804    
a.country[a.p.r > 0]spain           -0.43592    0.56212  -0.776 0.438493    
a.country[a.p.r > 0]sweden          -0.43592    1.10268  -0.395 0.692806    
a.country[a.p.r > 0]switzerland     -0.43592    1.55429  -0.280 0.779263    
a.country[a.p.r > 0]taiwan          -0.43592    0.90329  -0.483 0.629644    
a.country[a.p.r > 0]turkey          -0.43592    0.50595  -0.862 0.389414    
a.country[a.p.r > 0]uk              -0.21278    0.36877  -0.577 0.564256    
---
Signif. codes:  0 ‘***’ 0.001 ‘**’ 0.01 ‘*’ 0.05 ‘.’ 0.1 ‘ ’ 1

(Dispersion parameter for quasipoisson family taken to be 2.399826)

    Null deviance: 1038.76  on 425  degrees of freedom
Residual deviance:  664.05  on 407  degrees of freedom
  (47 observations deleted due to missingness)
AIC: NA

Number of Fisher Scoring iterations: 5


------------results for: countries with any research integrity policy


Call:
glm(formula = a.p.r[a.p.r > 0] ~ a.any.rio[a.p.r > 0], family = quasipoisson)

Deviance Residuals: 
    Min       1Q   Median       3Q      Max  
-1.0441  -1.0441  -0.2877  -0.2685  11.4988  

Coefficients:
                     Estimate Std. Error t value Pr(>|t|)    
(Intercept)            0.2570     0.1562   1.645 0.100680    
a.any.rio[a.p.r > 0]   0.6330     0.1788   3.541 0.000443 ***
---
Signif. codes:  0 ‘***’ 0.001 ‘**’ 0.01 ‘*’ 0.05 ‘.’ 0.1 ‘ ’ 1

(Dispersion parameter for quasipoisson family taken to be 4.952423)

    Null deviance: 1038.76  on 425  degrees of freedom
Residual deviance:  970.12  on 424  degrees of freedom
  (47 observations deleted due to missingness)
AIC: NA

Number of Fisher Scoring iterations: 5


------------results for: countries with any publication incentive policy


Call:
glm(formula = a.p.r[a.p.r > 0] ~ a.any.inc[a.p.r > 0], family = quasipoisson)

Deviance Residuals: 
    Min       1Q   Median       3Q      Max  
-0.9189  -0.9189  -0.6780  -0.6780  11.7750  

Coefficients:
                     Estimate Std. Error t value Pr(>|t|)    
(Intercept)            0.6093     0.1165   5.231 2.65e-07 ***
a.any.inc[a.p.r > 0]   0.1879     0.1636   1.149    0.251    
---
Signif. codes:  0 ‘***’ 0.001 ‘**’ 0.01 ‘*’ 0.05 ‘.’ 0.1 ‘ ’ 1

(Dispersion parameter for quasipoisson family taken to be 5.738823)

    Null deviance: 1038.8  on 425  degrees of freedom
Residual deviance: 1031.2  on 424  degrees of freedom
  (47 observations deleted due to missingness)
AIC: NA

Number of Fisher Scoring iterations: 5


------------results for: effects of career length at time of retraction


Call:
glm(formula = a.p.r[a.p.r > 0] ~ a.age[a.p.r > 0], family = quasipoisson)

Deviance Residuals: 
    Min       1Q   Median       3Q      Max  
-1.5508  -0.8888  -0.5456  -0.1409  10.5960  

Coefficients:
                 Estimate Std. Error t value Pr(>|t|)    
(Intercept)       -0.1365     0.2133  -0.640    0.522    
a.age[a.p.r > 0]   0.9110     0.2059   4.424 1.23e-05 ***
---
Signif. codes:  0 ‘***’ 0.001 ‘**’ 0.01 ‘*’ 0.05 ‘.’ 0.1 ‘ ’ 1

(Dispersion parameter for quasipoisson family taken to be 4.414424)

    Null deviance: 1038.8  on 425  degrees of freedom
Residual deviance:  949.4  on 424  degrees of freedom
  (47 observations deleted due to missingness)
AIC: NA

Number of Fisher Scoring iterations: 6


------------results for: effects of career length at time of publication of retracted paper


Call:
glm(formula = a.p.r[a.p.r > 0] ~ a.age.then[a.p.r > 0], family = quasipoisson)

Deviance Residuals: 
    Min       1Q   Median       3Q      Max  
-1.1973  -0.8956  -0.6967  -0.4869  11.2677  

Coefficients:
                      Estimate Std. Error t value Pr(>|t|)   
(Intercept)             0.4504     0.1468   3.069  0.00229 **
a.age.then[a.p.r > 0]   0.3646     0.1715   2.126  0.03412 * 
---
Signif. codes:  0 ‘***’ 0.001 ‘**’ 0.01 ‘*’ 0.05 ‘.’ 0.1 ‘ ’ 1

(Dispersion parameter for quasipoisson family taken to be 5.276067)

    Null deviance: 1038.8  on 425  degrees of freedom
Residual deviance: 1014.8  on 424  degrees of freedom
  (47 observations deleted due to missingness)
AIC: NA

Number of Fisher Scoring iterations: 6


------------results for: effects of gender


Call:
glm(formula = a.p.r[a.p.r > 0] ~ a.gender_[a.p.r > 0], family = quasipoisson)

Deviance Residuals: 
    Min       1Q   Median       3Q      Max  
-0.8366  -0.8366  -0.7934  -0.6515  11.9593  

Coefficients:
                        Estimate Std. Error t value Pr(>|t|)    
(Intercept)              0.73448    0.10824   6.786 3.92e-11 ***
a.gender_[a.p.r > 0]F   -0.03349    0.18526  -0.181    0.857    
a.gender_[a.p.r > 0]UNI -0.48316    0.80918  -0.597    0.551    
a.gender_[a.p.r > 0]UNK -0.14669    0.26491  -0.554    0.580    
---
Signif. codes:  0 ‘***’ 0.001 ‘**’ 0.01 ‘*’ 0.05 ‘.’ 0.1 ‘ ’ 1

(Dispersion parameter for quasipoisson family taken to be 5.787564)

    Null deviance: 1038.8  on 425  degrees of freedom
Residual deviance: 1034.8  on 422  degrees of freedom
  (47 observations deleted due to missingness)
AIC: NA

Number of Fisher Scoring iterations: 5


------------results for: total number of publications


Call:
glm(formula = a.p.r[a.p.r > 0] ~ a.p[a.p.r > 0], family = quasipoisson)

Deviance Residuals: 
    Min       1Q   Median       3Q      Max  
-3.2554  -0.8806  -0.4061  -0.1146   9.2099  

Coefficients:
               Estimate Std. Error t value Pr(>|t|)    
(Intercept)     -0.2174     0.1620  -1.342     0.18    
a.p[a.p.r > 0]   0.7073     0.1041   6.795 3.68e-11 ***
---
Signif. codes:  0 ‘***’ 0.001 ‘**’ 0.01 ‘*’ 0.05 ‘.’ 0.1 ‘ ’ 1

(Dispersion parameter for quasipoisson family taken to be 3.567896)

    Null deviance: 1038.76  on 425  degrees of freedom
Residual deviance:  879.96  on 424  degrees of freedom
  (47 observations deleted due to missingness)
AIC: NA

Number of Fisher Scoring iterations: 6


------------results for: number of publications per year of active career


Call:
glm(formula = a.p.r[a.p.r > 0] ~ a.prod[a.p.r > 0], family = quasipoisson)

Deviance Residuals: 
    Min       1Q   Median       3Q      Max  
-2.9301  -0.8909  -0.5292  -0.0929   9.9412  

Coefficients:
                  Estimate Std. Error t value Pr(>|t|)    
(Intercept)        0.41805    0.09395   4.450 1.10e-05 ***
a.prod[a.p.r > 0]  0.86273    0.15782   5.466 7.86e-08 ***
---
Signif. codes:  0 ‘***’ 0.001 ‘**’ 0.01 ‘*’ 0.05 ‘.’ 0.1 ‘ ’ 1

(Dispersion parameter for quasipoisson family taken to be 3.999831)

    Null deviance: 1038.76  on 425  degrees of freedom
Residual deviance:  917.56  on 424  degrees of freedom
  (47 observations deleted due to missingness)
AIC: NA

Number of Fisher Scoring iterations: 6


------------results for: total citation score


Call:
[truncated: 1,988,781 more chars]
