# Supplementary material for: Misconduct Policies, Academic Culture and Career Stage, Not Gender or Pressures to Publish, Affect Scientific Integrity
Source: PLoS One. 2015 Jun 17;10(6):e0127556. doi: 10.1371/journal.pone.0127556 (PMC4471332; doi:10.1371/journal.pone.0127556)
Supplement: S2 File — Data sets used in all analyses and figures. Paper identifiers and author identifiers and names have been anonymized due to restrictions that apply to bibliometric data. (TXT) [file pone.0127556.s008.txt]

group	ItemID	id_art	retr	nb_page	nb_auteur	annee	tot_auts	n_count	full_name_first	p_first	tcs_first	mcs_first	mncs_first	pp_top_10_first	mnjs_first	gend_first	first_year_first	p.r_first	tcs.r_first	mcs.r_first	mncs.r_first	pp_top_10.r_first	mnjs.r_first	amb365_first	amb730_first	amb183_first	full_name_last	p_last	tcs_last	mcs_last	mncs_last	pp_top_10_last	mnjs_last	gend_last	first_year_last	p.r_last	tcs.r_last	mcs.r_last	mncs.r_last	pp_top_10.r_last	mnjs.r_last	amb365_last	amb730_last	amb183_last	full_name_rand	p_rand	tcs_rand	mcs_rand	mncs_rand
4	1	9345	1	1	3	1	1988	1	1	6070	4	5	1.25	0.117958616	0	0.150887466	F	1988	0	0	NA	NA	NA	NA	0	0	0	5764	4	5	1.25	0.117958616	0	0.150887466	F	1988	0	0	NA	NA	NA	NA	0	0	0	6037	4	5	1.25
5	1	9346	2	1	23	1	1988	1	1	433	1	7	7	0.922760498	0	1.020129707	M	1988	1	NA	NA	NA	NA	NA	0	0	0	406	1	7	7	0.922760498	0	1.020129707	M	1988	1	NA	NA	NA	NA	NA	0	0	0	402	1	7	7
6	1	9347	3	1	21	1	1988	1	1	580	1	2	2	0.263645857	0	1.020129707	F	1988	0	0	NA	NA	NA	NA	0	0	0	532	1	2	2	0.263645857	0	1.020129707	F	1988	0	0	NA	NA	NA	NA	0	0	0	539	1	2	2
13	2	9351	4	0	7	7	1991	7	5	4735	164	7327	44.67682927	2.447392504	0.258082698	1.62865658	M	1982	0	0	NA	NA	NA	NA	0	0	0	6652	488	15931	32.6454918	1.258131346	0.163366425	1.023650075	M	1979	0	0	NA	NA	NA	NA	0	0	0	4684	164	7327	44.67682927
14	2	9352	5	0	6	12	1991	12	8	1707	22	135	6.136363636	0.279402283	0	0.516554235	UNK	1984	0	0	NA	NA	NA	NA	0	0	0	2625	290	7639	26.34137931	1.303319963	0.155809334	1.115604838	M	1979	0	0	NA	NA	NA	NA	0	0	0	2201	5	39	7.8
15	2	9353	6	0	6	4	1991	4	1	3051	5	210	42	1.417581994	0	0.765901811	F	1990	0	0	NA	NA	NA	NA	0	0	0	2294	106	3084	29.09433962	1.507738604	0.143968684	1.109416554	M	1980	0	0	NA	NA	NA	NA	0	0	0	2994	5	210	42
16	3	9357	7	0	4	2	1992	2	1	1896	12	123	10.25	0.4119966	0	0.678159764	F	1989	0	0	NA	NA	NA	NA	0	0	0	6618	1	3	3	0.135053068	0	0.417764157	F	1992	0	0	NA	NA	NA	NA	0	0	0	1830	12	123	10.25
17	3	9358	8	0	7	3	1992	3	3	622	137	5548	40.49635036	1.483063716	0.118147781	1.078948926	M	1980	0	0	NA	NA	NA	NA	0	0	0	6530	155	1433	9.24516129	0.598548831	0.022580645	0.859793595	M	1989	0	0	NA	NA	NA	NA	0	0	0	6790	155	1433	9.24516129
18	3	9359	9	0	7	3	1992	3	2	7478	12	116	9.666666667	0.621088164	0	0.64565052	F	1985	0	0	NA	NA	NA	NA	0	0	0	3535	1	8	8	0.360141515	0	0.417764157	F	1992	0	0	NA	NA	NA	NA	0	0	0	3715	1	8	8
28	4	9369	10	0	7	9	1994	9	8	1882	19	443	23.31578947	0.670167886	0.026315789	0.883797859	F	1994	0	0	NA	NA	NA	NA	0	0	0	1721	13	557	42.84615385	1.109839315	0.102564103	1.099815705	F	1994	0	0	NA	NA	NA	NA	0	0	0	1794	13	557	42.84615385
30	4	9370	11	0	7	5	1994	5	4	99	31	129	4.161290323	0.239440134	0	0.538164357	F	1980	0	0	NA	NA	NA	NA	0	0	0	3446	45	381	8.466666667	0.341322742	0.022222222	0.791181077	F	1980	0	0	NA	NA	NA	NA	0	0	0	3625	45	381	8.466666667
34	5	9372	12	1	10	11	1995	11	5	37	12	250	20.83333333	0.917785091	0.166666667	1.89067562	M	1994	0	0	NA	NA	NA	NA	0	0	0	267	90	16005	177.8333333	5.814977291	0.305111111	1.481757092	F	1980	0	0	NA	NA	NA	NA	0	0	0	26	12	250	20.83333333
35	5	9373	13	1	5	2	1995	2	2	1272	191	4685	24.52879581	1.479549906	0.123072595	1.158255374	M	1986	2	114	56.9999994	1.33370862299998	4.75000003774539e-08	2.26041350449998	0	0	0	2654	83	2392	28.81927711	1.254088884	0.12392798	1.319874874	F	1980	1	48	48.00000043	1.40426319199999	-1.40000011583652e-08	2.52083309800001	0	0	0	1183	191	4685	24.52879581
36	5	9374	14	1	7	7	1995	7	6	2305	33	1291	39.12121212	1.610846869	0.244585416	1.344236815	M	1993	0	0	NA	NA	NA	NA	0	0	0	1403	115	7286	63.35652174	2.433133652	0.204347826	1.33354485	M	1980	0	0	NA	NA	NA	NA	0	0	0	1601	217	11504	53.01382488
37	6	9375	15	0	4	7	1996	7	5	2853	6	165	27.5	1.269924781	0.166666667	2.175770822	F	1995	0	0	NA	NA	NA	NA	0	0	0	2067	54	1121	20.75925926	0.936318874	0.127103693	1.282054542	F	1986	0	0	NA	NA	NA	NA	0	0	0	2176	54	1121	20.75925926
38	6	9376	16	0	5	15	1996	15	11	6681	8	408	51	3.496279808	0.25	2.563531306	F	1995	0	0	NA	NA	NA	NA	0	0	0	256	89	2887	32.43820225	2.241208725	0.282224277	1.294853216	UNK	1980	0	0	NA	NA	NA	NA	0	0	0	1100	5	390	78
39	6	9377	17	0	3	2	1996	2	2	5383	3	716	238.6666667	7.526197909	1	4.232741313	F	1994	0	0	NA	NA	NA	NA	0	0	0	6796	108	17639	163.3240741	4.763093894	0.500245856	2.123655623	M	1980	0	0	NA	NA	NA	NA	0	0	0	7056	108	17639	163.3240741
40	7	9378	18	1	4	5	1996	5	1	720	6	30	5	0.462930923	0	0.774792208	F	1994	0	0	NA	NA	NA	NA	0	0	0	2887	56	711	12.69642857	1.006918655	0.084344617	1.201430022	F	1987	0	0	NA	NA	NA	NA	0	0	0	7521	4	16	4
41	7	9379	19	1	9	8	1996	8	8	5143	1	0	0	0	0	0.804393025	F	1996	1	NA	NA	NA	NA	NA	0	0	0	283	1	0	0	0	0	0.804393025	F	1996	1	NA	NA	NA	NA	NA	0	0	0	5127	1	0	0
42	7	9380	20	1	6	5	1996	5	3	1709	46	166	3.608695652	0.352957436	0	0.906226781	M	1988	0	0	NA	NA	NA	NA	0	0	0	8517	51	244	4.784313725	0.391188612	0.028954008	0.490232928	F	1982	0	0	NA	NA	NA	NA	0	0	0	8715	51	244	4.784313725
43	8	9381	21	0	4	3	1996	3	2	3540	2095	38332	18.29689737	1.891693821	0.16676479	1.119366273	M	1979	1	42	41.999993190002	3.29531039699987	1.00000089399998	1.09014659700006	0	0	0	4852	1	170	170	19.76115261	1	0.856039846	F	1996	0	0	NA	NA	NA	NA	0	0	0	5126	1	170	170
44	8	9382	22	0	3	2	1996	2	2	3540	2095	38332	18.29689737	1.891693821	0.16676479	1.119366273	M	1979	1	42	41.999993190002	3.29531039699987	1.00000089399998	1.09014659700006	0	0	0	8779	263	7527	28.61977186	3.151292573	0.274674991	1.027268987	M	1989	1	42	41.9999992000003	3.29530873300007	0.999999982999995	1.09014689099996	1	1	1	3499	2095	38332	18.29689737
45	8	9383	23	0	5	4	1996	4	0	7170	1	1	1	0.041246855	0	1.332264766	F	1996	0	0	NA	NA	NA	NA	0	0	0	4261	1	1	1	0.041246855	0	1.332264766	F	1996	0	0	NA	NA	NA	NA	1	0	1	7237	1	1	1
49	9	9387	24	0	12	3	1996	3	3	8299	10	162	16.2	1.08669504	0.2	2.464897862	M	1996	0	0	NA	NA	NA	NA	0	0	0	7300	23	388	16.86956522	0.736617441	0.073603533	1.564114895	F	1980	0	0	NA	NA	NA	NA	0	0	0	7541	23	388	16.86956522
50	9	9388	25	0	14	6	1996	6	4	6112	6	602	100.3333333	3.820620339	0.555555556	3.176980979	M	1995	0	0	NA	NA	NA	NA	0	0	0	617	136	21084	155.0294118	4.812297819	0.34806046	2.455189375	F	1980	0	0	NA	NA	NA	NA	0	0	0	616	136	21084	155.0294118
51	9	9389	26	0	10	4	1996	4	2	1039	18	563	31.27777778	0.781331127	0.083333333	1.658046784	M	1990	0	0	NA	NA	NA	NA	0	0	0	7296	151	5787	38.32450331	1.023808412	0.081875497	1.727771585	M	1980	0	0	NA	NA	NA	NA	0	0	0	3923	27	2106	78
52	10	9393	27	1	8	6	1996	6	4	5889	11	183	16.63636364	0.451522932	0	0.865066873	M	1993	0	0	NA	NA	NA	NA	0	0	0	6854	218	4357	19.98623853	0.692242551	0.057031158	0.982524857	M	1980	0	0	NA	NA	NA	NA	0	0	0	5393	191	2945	15.41884817
53	10	9394	28	1	5	3	1996	3	2	278	71	1374	19.35211268	0.828442532	0.102479204	0.758988981	UNK	1993	6	187	31.16666673	1.359651067	0.1666666715	1.11773931016667	0	0	0	7816	471	84488	179.3800425	4.489032625	0.375781887	2.196340387	M	1980	2	38	19.0000052000032	0.495615344000043	-1.42000004643705e-07	1.32338459000005	0	0	0	8059	471	84488	179.3800425
54	10	9395	29	1	7	7	1996	7	6	3290	33	1300	39.39393939	1.632157952	0.247474747	1.395720247	M	1996	0	0	NA	NA	NA	NA	0	0	0	208	192	8397	43.734375	1.781405487	0.257500395	1.465342087	UNI	1980	0	0	NA	NA	NA	NA	0	0	0	6552	100	3886	38.86
55	11	9390	30	0	7	3	1996	3	2	1180	95	2796	29.43157895	1.688302486	0.210388267	1.596992154	M	1980	0	0	NA	NA	NA	NA	0	0	0	6953	99	3230	32.62626263	1.37114298	0.170474643	1.504268508	M	1980	0	0	NA	NA	NA	NA	0	0	0	1951	2	5	2.5
56	11	9391	31	0	13	3	1996	3	3	631	97	6945	71.59793814	3.65697957	0.453608247	1.391459235	M	1992	0	0	NA	NA	NA	NA	0	0	0	1922	57	2455	43.07017544	2.140962026	0.317585485	1.43317933	F	1985	0	0	NA	NA	NA	NA	0	0	0	2035	57	2455	43.07017544
57	11	9392	32	0	16	2	1996	2	2	1881	104	4685	45.04807692	2.903950677	0.358265936	1.357119694	M	1984	0	0	NA	NA	NA	NA	0	0	0	1810	110	3512	31.92727273	2.187177049	0.293269612	1.249093464	M	1992	0	0	NA	NA	NA	NA	0	0	0	1897	110	3512	31.92727273
58	12	9396	33	0	9	4	1997	4	2	3847	49	1199	24.46938776	1.209444675	0.215330525	1.635452625	M	1986	0	0	NA	NA	NA	NA	0	0	0	8310	42	1707	40.64285714	1.514064823	0.142857143	1.246707635	M	1980	0	0	NA	NA	NA	NA	0	0	0	8549	42	1707	40.64285714
59	12	9397	34	0	7	13	1997	13	7	1670	145	14923	102.9172414	4.563515747	0.518690971	1.337772244	M	1979	0	0	NA	NA	NA	NA	0	0	0	8050	1	71	71	1.769920856	0	1.148975511	F	1997	0	0	NA	NA	NA	NA	0	0	0	212	78	1961	25.14102564
60	12	9398	35	0	6	6	1997	6	4	7997	17	413	24.29411765	1.840099145	0.117647059	1.475116478	F	1995	0	0	NA	NA	NA	NA	0	0	0	3633	333	24290	72.94294294	3.15809837	0.297905203	1.627720826	M	1980	0	0	NA	NA	NA	NA	0	0	0	8510	7	104	14.85714286
72	13	8521	36	0	2	1	1998	1	1	1533	1	0	0	0	0	1.840396723	F	1998	0	0	NA	NA	NA	NA	0	0	0	1402	1	0	0	0	0	1.840396723	F	1998	0	0	NA	NA	NA	NA	0	0	0	1457	1	0	0
71	13	8522	37	0	6	2	1998	2	2	768	25	84	3.36	0.939542974	0.133131858	1.290704543	M	1998	0	0	NA	NA	NA	NA	0	0	0	6348	1	4	4	0.402617621	0	1.840396723	M	1998	0	0	NA	NA	NA	NA	0	0	0	705	25	84	3.36
70	13	8523	38	0	6	5	1997	5	4	6775	3	106	35.33333333	1.053084381	0	0.382136962	F	1997	0	0	NA	NA	NA	NA	0	0	0	4093	69	706	10.23188406	0.667701146	0.004830918	1.04659688	F	1986	0	0	NA	NA	NA	NA	0	0	0	4309	69	706	10.23188406
76	14	8527	39	1	4	7	1998	7	4	6129	233	5229	22.44206009	1.13134116	0.107602616	0.945305069	M	1989	0	0	NA	NA	NA	NA	0	0	0	1042	419	10180	24.29594272	1.106077233	0.105428532	0.931558103	M	1980	0	0	NA	NA	NA	NA	0	0	0	5238	165	2094	12.69090909
78	14	8528	40	1	5	13	1998	13	7	8201	126	5069	40.23015873	1.799690208	0.199461525	1.335768432	M	1987	2	951	475.49999995	14.184571632	1.000000007	2.179577706	0	0	0	8085	283	8418	29.74558304	1.673260262	0.185062497	1.202530648	M	1980	2	951	475.49999969	14.1845715615	1.0000000105	2.17957762349999	0	0	0	5574	93	4918	52.88172043
77	14	8529	41	1	1	3	1998	3	1	498	18	236	13.11111111	0.652976822	0.037037037	1.061710926	F	1995	0	0	NA	NA	NA	NA	0	0	0	884	1	4	4	0.115490009	0	2.962064143	F	1998	0	0	NA	NA	NA	NA	0	0	0	888	1	4	4
111	15	8557	42	0	9	4	1998	4	2	1375	1	6	6	0.285723669	0	2.610834602	F	1998	0	0	NA	NA	NA	NA	0	0	0	4157	104	7531	72.41346154	3.486102243	0.277659737	1.945824641	M	1979	0	0	NA	NA	NA	NA	0	0	0	3064	81	2277	28.11111111
109	15	8558	43	0	10	6	1998	6	3	6952	23	576	25.04347826	1.542256948	0.21884058	1.499230227	UNI	1996	0	0	NA	NA	NA	NA	0	0	0	8249	65	2476	38.09230769	1.610135042	0.228252907	1.664647457	F	1988	0	0	NA	NA	NA	NA	0	0	0	8492	65	2476	38.09230769
110	15	8559	44	0	8	5	1998	5	4	3113	22	724	32.90909091	1.730648698	0.234848485	1.717607401	M	1992	0	0	NA	NA	NA	NA	0	0	0	3869	161	10870	67.51552795	3.421193654	0.541710667	1.999801081	M	1982	0	0	NA	NA	NA	NA	0	0	0	7614	3	223	74.33333333
171	16	8629	45	1	8	5	1999	5	4	3634	21	865	41.19047619	3.49476605	0.333333333	1.054155599	F	1999	0	0	NA	NA	NA	NA	0	0	0	7621	1	171	171	11.69054236	1	1.311327211	F	1999	0	0	NA	NA	NA	NA	0	0	0	4002	8	379	47.375
170	16	8630	46	1	5	2	1999	2	1	4681	23	152	6.608695652	0.590990243	0.072463768	1.031279216	F	1994	1	3	2.99999998999999	0.205097241000001	-7.99999999578915e-09	1.311327226	0	0	0	7365	1	3	3	0.205097234	0	1.311327211	F	1999	NA	NA	NA	NA	NA	NA	0	0	0	7589	1	3	3
169	16	8631	47	1	3	3	1999	3	2	8199	93	743	7.989247312	0.755888624	0.040987911	1.658570595	M	1996	0	0	NA	NA	NA	NA	0	0	0	7513	8	71	8.875	0.71778852	0	1.684347567	F	1996	0	0	NA	NA	NA	NA	0	0	0	7693	10	71	7.1
176	17	8632	48	1	34	2	1998	2	2	5871	26	180	6.923076923	0.858620423	0.092820513	0.854311089	M	1997	0	0	NA	NA	NA	NA	0	0	0	1781	3	50	16.66666667	1.965555297	0.46826132	1.280556034	F	1998	0	0	NA	NA	NA	NA	0	0	0	1857	3	50	16.66666667
177	17	8633	49	1	7	2	1999	2	2	4036	21	269	12.80952381	0.685623635	0	0.835006165	M	1999	2	19	9.49999997500001	0.555068954	0	0.8719598445	0	0	0	2018	2	18	9	0.463198459	0	0.798376726	F	1999	1	3	3	0.166808481	0	0.559566632	0	0	0	2123	2	18	9
175	17	8634	50	1	7	3	1999	3	3	1186	154	2511	16.30519481	0.887508185	0.116883117	0.799225654	M	1979	0	0	NA	NA	NA	NA	0	0	0	3291	15	293	19.53333333	1.344037428	0.133333333	1.021288448	F	1996	0	0	NA	NA	NA	NA	0	0	0	2386	50	684	13.68
189	18	8653	51	1	3	6	1999	6	5	7015	30	1088	36.26666667	1.400656293	0.173076923	2.375726339	M	1998	0	0	NA	NA	NA	NA	0	0	0	6329	224	18170	81.11607143	2.142979473	0.266806046	2.271297864	M	1980	0	0	NA	NA	NA	NA	0	0	0	7136	1	3	3
187	18	8654	52	1	3	5	1999	5	4	5598	24	1021	42.54166667	1.445385304	0.169734435	2.060176554	UNK	1980	4	148	37.00000002	0.972188779	0	1.456501344	0	0	0	5725	91	3685	40.49450549	1.249802483	0.144688645	1.390995119	M	1980	3	138	45.9999999166668	1.12700672566667	1.29999998913869e-08	1.406632367	0	0	0	5586	24	1021	42.54166667
192	19	8656	53	1	8	4	1999	4	4	5100	27	1403	51.96296296	2.036178666	0.325591663	1.795320916	F	1996	0	0	NA	NA	NA	NA	0	0	0	7046	153	4581	29.94117647	1.626180574	0.18537368	1.234046034	M	1990	0	0	NA	NA	NA	NA	0	0	0	7301	153	4581	29.94117647
191	19	8657	54	1	7	7	1999	7	7	5491	123	2320	18.86178862	0.79250031	0.043443349	1.067287728	F	1989	28	412	14.7142857110714	0.666819072678572	-1.71428572924372e-09	1.01424372139286	0	0	0	8528	576	15917	27.63368056	1.201747939	0.119088131	1.100798549	F	1982	7	128	18.2857144942853	0.65601012214287	7.5714276752998e-09	1.11091683214287	0	0	1	6931	5	53	10.6
190	19	8658	55	1	10	5	1999	5	4	3184	27	1014	37.55555556	1.267262122	0.217966407	1.020295776	M	1989	0	0	NA	NA	NA	NA	0	0	0	6551	124	4725	38.10483871	1.329948089	0.174731183	1.160715025	M	1979	0	0	NA	NA	NA	NA	0	0	0	6814	124	4725	38.10483871
203	20	8677	56	1	5	13	1999	13	11	1772	90	2656	29.51111111	1.051660908	0.097459021	0.921443831	F	1980	0	0	NA	NA	NA	NA	0	0	0	2285	505	16004	31.69108911	1.222383499	0.117268605	0.950077891	M	1980	0	0	NA	NA	NA	NA	0	0	0	6105	68	3343	49.16176471
204	20	8678	57	1	11	9	1999	9	9	1038	90	2788	30.97777778	1.158431889	0.153188462	1.489943136	F	1995	14	571	40.7857143085714	1.35105414414286	0.0476190442857143	1.25922019714286	0	0	0	3961	16	704	44	1.220088423	0.166666667	1.568411984	M	1995	5	241	48.200000002	1.5975051924	0.133333334	1.4254056216	0	0	0	6303	20	665	33.25
202	20	8679	58	1	7	8	1999	8	7	3664	103	1853	17.99029126	0.83136002	0.049243534	1.114005703	F	1991	0	0	NA	NA	NA	NA	0	0	0	871	161	5505	34.19254658	1.361604307	0.159426449	1.186386537	UNK	1988	0	0	NA	NA	NA	NA	0	0	0	8533	84	1259	14.98809524
319	21	8581	59	0	10	1	1999	1	1	8163	53	402	7.58490566	1.02191589	0.111533017	1.065966829	UNI	1982	0	0	NA	NA	NA	NA	0	0	0	8032	53	402	7.58490566	1.02191589	0.111533017	1.065966829	UNI	1982	0	0	NA	NA	NA	NA	0	0	0	8272	53	402	7.58490566
321	21	8582	60	0	19	3	1999	3	3	4578	6	426	71	6.732357929	0.833333333	2.448776247	F	1993	0	0	NA	NA	NA	NA	0	0	0	7334	141	3565	25.28368794	2.34095858	0.23301174	1.403665384	M	1983	0	0	NA	NA	NA	NA	0	0	0	7561	141	3565	25.28368794
320	21	8583	61	0	8	2	1998	2	1	1643	1	1	1	3.024568548	0.321875391	1.68031586	F	1994	0	0	NA	NA	NA	NA	0	0	0	3117	0	NA	NA	NA	NA	NA	F	1998	0	NA	NA	NA	NA	NA	0	0	0	1555	1	1	1
392	22	8838	62	1	4	2	1999	2	2	2625	9	354	39.33333333	1.323538739	0.175925926	1.258056848	F	1993	0	0	NA	NA	NA	NA	0	0	0	4860	272	22116	81.30882353	2.481459801	0.291184633	2.208323059	M	1979	0	0	NA	NA	NA	NA	0	0	0	5139	272	22116	81.30882353
391	22	8839	63	1	7	3	1999	3	2	7999	2	10	5	0.253867456	0	1.420964955	F	1995	1	10	10	0.507734912	0	1.606108325	0	0	0	5320	24	1021	42.54166667	1.445385304	0.169734435	2.060176554	UNK	1980	4	148	37.00000002	0.972188779	0	1.456501344	0	0	0	8075	2	10	5
390	22	8840	64	1	8	1	1999	1	1	5293	76	9762	128.4473684	4.422409746	0.188354087	1.859097753	M	1980	0	0	NA	NA	NA	NA	0	0	0	5011	76	9762	128.4473684	4.422409746	0.188354087	1.859097753	M	1980	0	0	NA	NA	NA	NA	0	0	0	5271	76	9762	128.4473684
487	23	8985	65	1	10	4	2000	4	3	908	44	804	18.27272727	0.82429277	0.065101513	1.199190712	F	1988	0	0	NA	NA	NA	NA	0	0	0	4887	49	1081	22.06122449	1.103265222	0.150525475	1.356432856	M	1980	0	0	NA	NA	NA	NA	0	0	0	145	1	6	6
488	23	8986	66	1	9	6	2000	6	3	5491	123	2320	18.86178862	0.79250031	0.043443349	1.067287728	F	1989	28	412	14.7142857110714	0.666819072678572	-1.71428572924372e-09	1.01424372139286	0	0	0	8528	576	15917	27.63368056	1.201747939	0.119088131	1.100798549	F	1982	7	128	18.2857144942853	0.65601012214287	7.5714276752998e-09	1.11091683214287	0	0	1	3245	99	2554	25.7979798
486	23	8987	67	1	9	5	2000	5	3	287	4	86	21.5	0.785234751	0	1.124141529	F	2000	0	0	NA	NA	NA	NA	0	0	0	1331	89	2350	26.40449438	1.009610585	0.078375391	1.08389119	M	1983	0	0	NA	NA	NA	NA	0	0	0	1379	89	2350	26.40449438
554	24	9081	68	1	9	8	2000	8	6	8874	48	1255	26.14583333	1.119858246	0.090277778	1.808826009	UNK	1993	0	0	NA	NA	NA	NA	0	0	0	6575	112	2703	24.13392857	1.120521594	0.120917598	1.809626617	M	1986	0	0	NA	NA	NA	NA	0	0	0	7490	129	4260	33.02325581
552	24	9082	69	1	11	8	2000	8	7	964	41	1642	40.04878049	1.444517465	0.162601626	1.773549237	M	1982	2	79	39.4999999849999	1.193109113	-1.50000012411056e-09	2.42066124149999	0	0	0	1458	654	41705	63.76911315	2.823844832	0.35396535	2.42433964	M	1980	1	66	66.0000027600036	2.05688784300014	1.69999992749581e-07	4.09895160999986	0	0	0	4545	70	3424	48.91428571
553	24	9083	70	1	7	7	2000	7	3	899	3	30	10	0.272053651	0	2.383644021	F	1994	0	0	NA	NA	NA	NA	0	0	0	1372	136	6556	48.20588235	1.616492068	0.138930203	1.833646587	F	1982	0	0	NA	NA	NA	NA	0	0	0	3720	2	22	11
598	25	9144	71	1	3	5	2000	5	2	1320	20	160	8	0.47768975	0.0125	0.465810963	M	1998	0	0	NA	NA	NA	NA	0	0	0	6596	4	20	5	0.258223904	0	0.41034653	M	1998	0	0	NA	NA	NA	NA	0	0	0	5232	1	11	11
597	25	9145	72	1	7	6	2000	6	3	6278	101	1081	10.7029703	0.80643973	0.071496206	0.72147974	M	1997	21	268	12.7619047761905	0.788968796666666	0.047619047904762	0.671113423809524	0	0	0	600	1	4	4	0.160388634	0	0.365751108	F	2000	1	NA	NA	NA	NA	NA	0	0	0	603	1	4	4
599	25	9146	73	1	5	3	2000	3	3	5297	35	419	11.97142857	0.643191279	0.045404994	0.65983428	M	1995	0	0	NA	NA	NA	NA	0	0	0	3925	92	1664	18.08695652	0.991969197	0.092676125	0.931309007	M	1998	0	0	NA	NA	NA	NA	0	0	0	5274	35	419	11.97142857
671	26	9208	74	0	10	7	2000	7	7	307	197	8607	43.69035533	2.223569547	0.31040302	1.554639176	M	1997	0	0	NA	NA	NA	NA	0	0	0	4086	236	17747	75.19915254	4.191296906	0.51013787	2.282658137	M	1988	0	0	NA	NA	NA	NA	0	0	0	6586	358	19306	53.9273743
672	26	9209	75	0	10	3	2000	3	2	8013	58	937	16.15517241	0.730387172	0.068965517	0.826907575	M	1994	0	0	NA	NA	NA	NA	0	0	0	3157	13	257	19.76923077	0.738871679	0	0.903063701	M	1996	0	0	NA	NA	NA	NA	0	0	0	5746	130	4060	31.23076923
673	26	9210	76	0	6	3	2000	3	3	2961	35	210	6	0.391053251	0	0.89772815	F	1996	0	0	NA	NA	NA	NA	0	0	0	3449	60	1974	32.9	1.609676578	0.156944444	1.36200412	M	1987	0	0	NA	NA	NA	NA	0	0	0	3631	60	1974	32.9
683	27	9226	77	1	7	7	2000	7	2	867	4	23	5.75	0.248499136	0	0.423268915	F	1996	0	0	NA	NA	NA	NA	0	0	0	5982	37	353	9.540540541	0.492480615	0	1.077202976	F	1981	0	0	NA	NA	NA	NA	0	0	0	7403	1	16	16
684	27	9227	78	1	5	5	2000	5	3	4556	45	816	18.13333333	1.074769503	0.081427869	0.697318639	M	1998	11	296	26.9090908863636	1.51224521881818	0.113636362636364	0.692712343727273	0	0	0	759	368	5614	15.25543478	0.860580951	0.072605175	0.721394203	M	1984	37	698	18.8648648051352	1.06093670024324	0.0608108130270269	0.649025731729731	0	0	0	4490	45	816	18.13333333
685	27	9228	79	1	5	4	2000	4	3	5249	46	531	11.54347826	0.736423208	0.054347826	0.668309373	M	1990	0	0	NA	NA	NA	NA	0	0	0	7723	81	1046	12.91358025	0.866446867	0.069129165	0.807571748	M	1980	0	0	NA	NA	NA	NA	0	0	0	7957	81	1046	12.91358025
734	28	9287	80	1	7	5	2000	5	3	524	68	737	10.83823529	0.467537721	0.002268499	0.827341841	M	1996	0	0	NA	NA	NA	NA	0	0	0	2033	318	8114	25.51572327	1.16501041	0.131483066	1.211175582	M	1987	0	0	NA	NA	NA	NA	0	0	0	7022	1	7	7
735	28	9288	81	1	9	4	2000	4	4	5598	24	1021	42.54166667	1.445385304	0.169734435	2.060176554	UNK	1980	4	148	37.00000002	0.972188779	0	1.456501344	0	0	0	5725	91	3685	40.49450549	1.249802483	0.144688645	1.390995119	M	1980	3	138	45.9999999166668	1.12700672566667	1.29999998913869e-08	1.406632367	0	0	0	3714	5	205	41
736	28	9289	82	1	5	2	2000	2	2	2953	24	270	11.25	0.422596925	0	0.914597105	M	2000	0	0	NA	NA	NA	NA	0	0	0	8365	121	2060	17.02479339	0.840456792	0.071182984	1.312298532	F	1997	0	0	NA	NA	NA	NA	0	0	0	8596	121	2060	17.02479339
740	29	9281	83	1	6	7	2000	7	6	5506	8	296	37	1.338322723	0.25	1.264119522	M	2000	0	0	NA	NA	NA	NA	0	0	0	6927	39	1286	32.97435897	1.356371161	0.115384615	1.158067527	M	1981	0	0	NA	NA	NA	NA	0	0	0	9058	76	3144	41.36842105
741	29	9282	84	1	11	9	2000	9	7	8201	126	5069	40.23015873	1.799690208	0.199461525	1.335768432	M	1987	2	951	475.49999995	14.184571632	1.000000007	2.179577706	0	0	0	8085	283	8418	29.74558304	1.673260262	0.185062497	1.202530648	M	1980	2	951	475.49999969	14.1845715615	1.0000000105	2.17957762349999	0	0	0	5574	93	4918	52.88172043
742	29	9283	85	1	5	6	2000	6	6	4814	153	9963	65.11764706	2.948073529	0.377829143	1.545562413	M	1993	0	0	NA	NA	NA	NA	0	0	0	6653	341	22375	65.61583578	3.239388455	0.405895187	1.836910913	M	1990	0	0	NA	NA	NA	NA	0	0	0	6910	341	22375	65.61583578
755	30	9325	86	1	6	5	2000	5	2	7216	2	51	25.5	1.498364165	0	0.749077072	F	2000	0	0	NA	NA	NA	NA	0	0	0	457	258	2095	8.120155039	1.056304744	0.116693981	1.054109648	UNI	1980	0	0	NA	NA	NA	NA	0	0	0	451	258	2095	8.120155039
756	30	9326	87	1	7	6	2000	6	4	6278	101	1081	10.7029703	0.80643973	0.071496206	0.72147974	M	1997	21	268	12.7619047761905	0.788968796666666	0.047619047904762	0.671113423809524	0	0	0	4028	49	1149	23.44897959	1.153642118	0.143968369	0.750178825	M	1997	10	243	24.299999994	1.0302636836	-2.29999992384933e-09	0.7295605195	0	0	0	4253	49	1149	23.44897959
757	30	9327	88	1	11	3	2000	3	3	6282	66	722	10.93939394	1.248862837	0.136390184	0.649077445	M	1994	0	0	NA	NA	NA	NA	0	0	0	4268	170	1662	9.776470588	0.75040977	0.097573562	0.638072048	UNI	1980	0	0	NA	NA	NA	NA	0	0	0	250	11	227	20.63636364
767	31	9339	89	0	6	4	2000	4	3	6110	146	1185	8.116438356	0.588775585	0.050228311	1.180777494	M	1988	0	0	NA	NA	NA	NA	0	0	0	8318	48	691	14.39583333	1.212131327	0.135416667	1.088187961	UNK	1984	0	0	NA	NA	NA	NA	0	0	0	6086	146	1185	8.116438356
768	31	9340	90	0	7	6	2000	6	5	2175	67	542	8.089552239	0.770453442	0.059701493	0.813741612	M	2000	0	0	NA	NA	NA	NA	0	0	0	163	108	902	8.351851852	0.667850879	0.050031036	0.896669492	M	1983	0	0	NA	NA	NA	NA	0	0	0	168	108	902	8.351851852
769	31	9341	91	0	10	3	2000	3	2	2546	107	1034	9.663551402	0.86019042	0.045752874	1.484555869	M	1995	0	0	NA	NA	NA	NA	0	0	0	3375	427	8005	18.7470726	1.128651039	0.098360656	1.385034061	M	1980	0	0	NA	NA	NA	NA	0	0	0	3548	427	8005	18.7470726
796	32	28	92	1	5	3	2000	3	2	7795	62	2738	44.16129032	1.878761189	0.233870968	1.61102871	M	1982	0	0	NA	NA	NA	NA	0	0	0	3246	19	192	10.10526316	0.537263726	0.052631579	1.028878132	F	1985	0	0	NA	NA	NA	NA	0	0	0	3038	2	9	4.5
794	32	29	93	1	5	6	2000	6	5	3181	1	17	17	0.681651695	0	0.365751108	F	2000	1	NA	NA	NA	NA	NA	0	0	0	6590	32	583	18.21875	0.967067899	0.0625	0.717075064	M	1997	1	17	16.9999998799999	0.681651674000001	9.99999860695766e-10	0.365751102999997	0	0	0	4359	10	239	23.9
795	32	30	94	1	4	5	2000	5	5	3777	21	797	37.95238095	1.855093836	0.349206349	0.978834808	M	1998	0	0	NA	NA	NA	NA	0	0	0	725	35	750	21.42857143	0.989809118	0.133333333	0.907743859	M	1986	0	0	NA	NA	NA	NA	0	0	0	3290	108	1787	16.5462963
865	33	9054	95	1	5	2	2000	2	2	2641	86	2866	33.3255814	1.645089365	0.26744186	1.220438147	M	1979	0	0	NA	NA	NA	NA	0	0	0	866	58	1514	26.10344828	1.371800789	0.155172414	0.980587884	M	1983	0	0	NA	NA	NA	NA	0	0	0	874	58	1514	26.10344828
863	33	9055	96	1	6	9	2000	9	7	1038	90	2788	30.97777778	1.158431889	0.153188462	1.489943136	F	1995	14	571	40.7857143085714	1.35105414414286	0.0476190442857143	1.25922019714286	0	0	0	4037	77	2058	26.72727273	1.468812511	0.156536859	1.481120111	M	1987	2	113	56.5000002300001	1.8100165735	0.3333333465	1.554409211	0	0	0	4188	16	704	44
864	33	9056	97	1	5	9	2000	9	8	1859	25	281	11.24	0.549054584	0.066666667	0.849914221	F	1993	0	0	NA	NA	NA	NA	0	0	0	2954	297	5992	20.17508418	1.252707505	0.121124146	1.235315785	M	1985	0	0	NA	NA	NA	NA	0	0	0	1840	129	2208	17.11627907
926	34	31	98	0	12	2	2001	2	1	1459	20	96	4.8	0.679388452	0	1.064998209	M	1993	0	0	NA	NA	NA	NA	0	0	0	8107	3	32	10.66666667	1.19202585	0	1.324365477	F	2001	0	0	NA	NA	NA	NA	0	0	0	8336	3	32	10.66666667
925	34	32	99	0	10	2	2001	2	2	840	5	466	93.2	9.728956236	0.8	1.78401051	F	2001	0	0	NA	NA	NA	NA	0	0	0	6070	246	5218	21.21138211	2.285746543	0.259336783	1.487103703	M	1982	0	0	NA	NA	NA	NA	0	0	0	6350	246	5218	21.21138211
924	34	33	100	0	5	3	2001	3	2	4081	1	6	6	0.657050069	0	1.822207509	F	2001	0	0	NA	NA	NA	NA	1	1	1	4068	28	204	7.285714286	0.762840475	0.064231224	1.135984305	M	1992	0	0	NA	NA	NA	NA	0	0	0	3997	1	6	6
932	35	41	101	1	6	4	2001	4	3	829	368	5614	15.25543478	0.860580951	0.072605175	0.721394203	M	1984	37	698	18.8648648051352	1.06093670024324	0.0608108130270269	0.649025731729731	0	0	0	2822	15	503	33.53333333	1.838854628	0.222061386	0.718629026	M	1999	4	100	24.9999999775	1.19164980325	0.0624999977499999	0.6447681455	0	0	0	2971	15	503	33.53333333
930	35	42	102	1	6	5	2001	5	3	5447	5	91	18.2	0.628837714	0	0.89492415	F	1997	0	0	NA	NA	NA	NA	0	0	0	186	146	2040	13.97260274	0.649183729	0.058219178	0.778101337	M	1982	0	0	NA	NA	NA	NA	0	0	0	8250	1	12	12
934	36	43	103	1	25	2	2001	2	2	621	64	540	8.4375	0.90755921	0.0703125	0.85811828	M	1980	0	0	NA	NA	NA	NA	0	0	0	6122	106	1872	17.66037736	1.219801473	0.083401312	1.188174947	UNI	1984	0	0	NA	NA	NA	NA	0	0	0	577	64	540	8.4375
933	36	44	104	1	7	7	2001	7	7	5491	123	2320	18.86178862	0.79250031	0.043443349	1.067287728	F	1989	28	412	14.7142857110714	0.666819072678572	-1.71428572924372e-09	1.01424372139286	0	0	0	8528	576	15917	27.63368056	1.201747939	0.119088131	1.100798549	F	1982	7	128	18.2857144942853	0.65601012214287	7.5714276752998e-09	1.11091683214287	0	0	1	8050	50	1344	26.88
935	36	45	105	1	9	3	2001	3	2	3756	202	6804	33.68316832	1.648059799	0.184545512	1.373601553	M	1987	0	0	NA	NA	NA	NA	0	0	0	1707	8	325	40.625	1.590622461	0.25	1.246156108	UNK	2000	0	0	NA	NA	NA	NA	0	0	0	3677	202	6804	33.68316832
938	37	47	106	0	12	7	2001	7	5	8406	8	201	25.125	0.581773195	0	1.133384804	UNK	1997	0	0	NA	NA	NA	NA	0	0	0	719	106	2735	25.80188679	0.782481465	0.052164235	1.213820785	M	1980	0	0	NA	NA	NA	NA	0	0	0	466	77	1766	22.93506494
936	37	48	107	0	11	3	2001	3	3	7696	4	24	6	0.212598073	0	1.023776791	F	1998	0	0	NA	NA	NA	NA	0	0	0	5361	35	259	7.4	0.275021517	0	0.96347538	M	1980	0	0	NA	NA	NA	NA	0	0	0	5620	35	259	7.4
940	38	49	108	0	5	6	2001	6	6	3316	51	722	14.15686275	0.833014503	0.026143791	0.860797849	F	1998	0	0	NA	NA	NA	NA	0	0	0	7843	74	784	10.59459459	0.456161716	0.018018018	0.596968332	F	1980	0	0	NA	NA	NA	NA	0	0	0	3294	51	722	14.15686275
939	38	50	109	0	6	8	2001	8	2	5773	11	166	15.09090909	1.488225923	0.242424242	0.927489772	F	1999	0	0	NA	NA	NA	NA	0	0	0	7803	1	5	5	0.286121081	0	1.342761215	F	2001	0	0	NA	NA	NA	NA	0	0	0	5742	11	166	15.09090909
941	38	51	110	0	5	1	2001	1	1	5739	71	2328	32.78873239	2.333251625	0.32740613	1.200157451	M	1985	0	0	NA	NA	NA	NA	0	0	0	5436	71	2328	32.78873239	2.333251625	0.32740613	1.200157451	M	1985	0	0	NA	NA	NA	NA	0	0	0	5715	71	2328	32.78873239
944	39	52	111	1	6	2	2001	2	2	7281	11	505	45.90909091	0.941388751	0.090909091	1.201080229	UNK	2000	0	0	NA	NA	NA	NA	0	0	0	5539	405	14855	36.67901235	1.498815128	0.190773704	1.401465978	F	1980	0	0	NA	NA	NA	NA	0	0	0	7342	11	505	45.90909091
942	39	53	112	1	5	2	2001	2	2	6237	173	3888	22.47398844	0.759148052	0.070130584	1.204545225	M	1980	1	23	23.00000056	1.00120382399999	0.0448716959999995	3.53558726499998	0	0	0	3788	49	1262	25.75510204	0.881727037	0.06393043	1.452566093	M	1993	1	23	22.99999996	1.00120383700001	0.0448717899999997	3.535587197	0	0	0	6228	173	3888	22.47398844
943	39	54	113	1	6	9	2001	9	7	6175	38	2843	74.81578947	3.155289444	0.324561404	1.883731081	F	1991	0	0	NA	NA	NA	NA	0	0	0	1656	82	5327	64.96341463	2.293446052	0.270496561	1.797876973	F	1988	0	0	NA	NA	NA	NA	0	0	0	771	33	2388	72.36363636
947	40	55	114	1	6	7	2001	7	7	684	41	1356	33.07317073	1.858240149	0.243902439	1.291463583	F	1986	0	0	NA	NA	NA	NA	0	0	0	1459	225	5618	24.96888889	1.373790182	0.162222222	1.188718334	M	1981	0	0	NA	NA	NA	NA	0	0	0	639	41	1356	33.07317073
945	40	56	115	1	6	6	2001	6	4	6278	101	1081	10.7029703	0.80643973	0.071496206	0.72147974	M	1997	21	268	12.7619047761905	0.788968796666666	0.047619047904762	0.671113423809524	0	0	0	759	368	5614	15.25543478	0.860580951	0.072605175	0.721394203	M	1984	37	698	18.8648648051352	1.06093670024324	0.0608108130270269	0.649025731729731	0	0	0	3450	4	64	16
946	40	57	116	1	4	4	2001	4	3	8033	30	205	6.833333333	0.597337334	0.023704515	0.907953583	M	1993	0	0	NA	NA	NA	NA	0	0	0	4960	3	24	8	0.475096695	0	1.00741943	F	1998	0	0	NA	NA	NA	NA	0	0	0	6107	5	28	5.6
948	41	61	117	1	6	8	2001	8	5	3734	8	185	23.125	0.886924218	0.083333333	0.946980098	F	2000	0	0	NA	NA	NA	NA	0	0	0	7231	306	8723	28.50653595	1.193925464	0.121255095	1.552697478	UNI	1988	0	0	NA	NA	NA	NA	0	0	0	1952	44	522	11.86363636
950	41	62	118	1	6	6	2001	6	4	829	368	5614	15.25543478	0.860580951	0.072605175	0.721394203	M	1984	37	698	18.8648648051352	1.06093670024324	0.0608108130270269	0.649025731729731	0	0	0	3347	37	605	16.35135135	0.787059403	0.072006868	0.484828929	M	1995	3	92	30.6666666966667	1.27471656366667	0.0833333333333333	0.530967892333334	0	0	0	762	368	5614	15.25543478
949	41	63	119	1	8	6	2001	6	1	1480	11	932	84.72727273	4.285079914	0.545454545	1.403339611	F	1980	0	0	NA	NA	NA	NA	0	0	0	1483	1	80	80	3.488937383	1	0.843636498	F	2001	0	0	NA	NA	NA	NA	0	0	0	3050	3	118	39.33333333
953	42	59	120	1	6	3	2001	3	1	4061	1	2	2	0.104269947	0	0.512933818	F	2001	NA	NA	NA	NA	NA	NA	1	0	1	2858	36	442	12.27777778	0.572325919	0.055555556	0.680948233	UNK	1992	1	2	2.00000012999993	0.104269973999997	2.0999999961191e-08	0.512933847999996	0	0	0	3989	1	2	2
951	42	60	121	1	7	4	2001	4	2	5645	10	117	11.7	0.441464935	0	0.444991346	F	1997	0	0	NA	NA	NA	NA	1	0	1	3306	8	93	11.625	0.676699009	0	0.63239608	UNK	2001	0	0	NA	NA	NA	NA	0	0	0	3476	8	93	11.625
958	43	67	122	0	9	5	2001	5	3	5544	32	268	8.375	0.459877966	0.0625	0.385191705	M	1982	0	0	NA	NA	NA	NA	0	0	0	297	2	7	3.5	0.146201892	0	0.123538519	F	1999	0	0	NA	NA	NA	NA	0	0	0	5529	32	268	8.375
957	43	68	123	0	8	5	2001	5	5	3023	16	454	28.375	1.186286996	0.21875	0.605194389	M	1989	0	0	NA	NA	NA	NA	0	0	0	5295	103	3095	30.04854369	1.190101166	0.11863936	1.035579704	M	1989	0	0	NA	NA	NA	NA	0	0	0	2960	16	454	28.375
959	43	69	124	0	12	1	2001	1	1	974	28	229	8.178571429	0.614762405	0.047595812	0.520761872	UNK	1981	0	0	NA	NA	NA	NA	0	0	0	910	28	229	8.178571429	0.614762405	0.047595812	0.520761872	UNK	1981	0	0	NA	NA	NA	NA	0	0	0	914	28	229	8.178571429
961	44	73	125	1	6	7	2001	7	7	8321	29	161	5.551724138	0.400197551	0.017241379	0.950243365	M	1996	0	0	NA	NA	NA	NA	0	0	0	6438	34	417	12.26470588	0.619763754	0.029411765	0.891871886	F	1995	0	0	NA	NA	NA	NA	0	0	0	8438	29	161	5.551724138
962	44	74	126	1	6	6	2001	6	4	4556	45	816	18.13333333	1.074769503	0.081427869	0.697318639	M	1998	11	296	26.9090908863636	1.51224521881818	0.113636362636364	0.692712343727273	0	0	0	8235	11	282	25.63636364	1.511368299	0.090909091	0.891105288	M	1999	1	12	12.00000004	0.497064658999999	1.00000008274037e-09	0.383516088	0	0	0	8474	11	282	25.63636364
960	44	75	127	1	4	7	2001	7	5	634	81	2172	26.81481481	1.63601942	0.258502614	1.428333638	M	1994	0	0	NA	NA	NA	NA	0	0	0	5335	94	2311	24.58510638	1.415265216	0.136534753	1.012433091	M	1992	0	0	NA	NA	NA	NA	0	0	0	584	81	2172	26.81481481
963	45	76	128	1	5	7	2001	7	7	7963	75	1462	19.49333333	1.265290894	0.11	1.168899794	M	1982	0	0	NA	NA	NA	NA	0	0	0	6244	96	3360	35	1.516258271	0.1796875	1.437529593	M	1980	0	0	NA	NA	NA	NA	0	0	0	6525	96	3360	35
965	45	77	129	1	5	6	2001	6	5	6278	101	1081	10.7029703	0.80643973	0.071496206	0.72147974	M	1997	21	268	12.7619047761905	0.788968796666666	0.047619047904762	0.671113423809524	0	0	0	759	368	5614	15.25543478	0.860580951	0.072605175	0.721394203	M	1984	37	698	18.8648648051352	1.06093670024324	0.0608108130270269	0.649025731729731	0	0	0	7650	79	1584	20.05063291
964	45	78	130	1	3	2	2001	2	1	301	1	0	0	0	0	0.889872206	F	2001	0	0	NA	NA	NA	NA	0	0	0	7133	1	0	0	0	0	0.889872206	F	2001	0	0	NA	NA	NA	NA	0	0	0	273	1	0	0
967	46	82	131	1	5	3	2001	3	2	7660	18	136	7.555555556	0.576849747	0.055555556	0.767815843	M	1994	0	0	NA	NA	NA	NA	0	0	0	3692	82	1493	18.20731707	0.929507484	0.060176152	1.080728214	M	1989	0	0	NA	NA	NA	NA	0	0	0	7720	18	136	7.555555556
966	46	83	132	1	6	6	2001	6	5	6278	101	1081	10.7029703	0.80643973	0.071496206	0.72147974	M	1997	21	268	12.7619047761905	0.788968796666666	0.047619047904762	0.671113423809524	0	0	0	759	368	5614	15.25543478	0.860580951	0.072605175	0.721394203	M	1984	37	698	18.8648648051352	1.06093670024324	0.0608108130270269	0.649025731729731	0	0	0	762	368	5614	15.25543478
968	46	84	133	1	6	5	2001	5	3	8200	1	11	11	0.659164597	0	0.712582612	F	2001	0	0	NA	NA	NA	NA	0	0	0	1244	86	2256	26.23255814	1.448414007	0.151162791	1.043200841	M	1980	0	0	NA	NA	NA	NA	0	0	0	7354	112	4847	43.27678571
969	47	85	134	0	8	6	2001	6	5	2951	27	1572	58.22222222	2.864860418	0.296296296	0.840140117	UNI	1985	0	0	NA	NA	NA	NA	0	0	0	72	17	315	18.52941176	0.809272002	0.117647059	0.680987878	F	1990	0	0	NA	NA	NA	NA	0	0	0	6376	59	1777	30.11864407
970	47	86	135	0	6	6	2001	6	4	829	368	5614	15.25543478	0.860580951	0.072605175	0.721394203	M	1984	37	698	18.8648648051352	1.06093670024324	0.0608108130270269	0.649025731729731	0	0	0	599	1	24	24	1.438177303	0	1.195865354	F	2001	0	0	NA	NA	NA	NA	0	0	0	4253	49	1149	23.44897959
971	47	87	136	0	6	7	2001	7	6	4116	11	348	31.63636364	1.779325648	0.272727273	1.31312481	UNK	1996	0	0	NA	NA	NA	NA	0	0	0	8166	58	2173	37.46551724	1.890082831	0.293103448	1.565010641	M	1983	0	0	NA	NA	NA	NA	0	0	0	5151	17	411	24.17647059
972	48	88	137	1	9	2	2001	2	2	3994	1	31	31	0.835729321	0	1.468579401	F	2001	0	0	NA	NA	NA	NA	0	0	0	649	229	15083	65.86462882	2.249455835	0.215285284	1.529044265	M	1980	0	0	NA	NA	NA	NA	0	0	0	648	229	15083	65.86462882
973	48	89	138	1	11	7	2001	7	7	1036	24	1004	41.83333333	1.331815208	0.074456733	1.423178923	F	1999	13	567	43.6153846069231	1.43988843107692	0.0512820514615385	1.25654563115385	0	0	0	958	90	2788	30.97777778	1.158431889	0.153188462	1.489943136	F	1995	14	571	40.7857143085714	1.35105414414286	0.0476190442857143	1.25922019714286	0	0	0	960	20	972	48.6
974	48	90	139	1	8	4	2001	4	2	162	7	319	45.57142857	1.016943862	0.133699634	3.373539791	F	1999	0	0	NA	NA	NA	NA	0	0	0	3611	62	3090	49.83870968	1.867397606	0.239002885	2.67957381	M	1989	0	0	NA	NA	NA	NA	0	0	0	8554	3	48	16
978	49	70	140	1	7	6	2001	6	2	5120	49	489	9.979591837	0.521309053	0.039352347	0.738660096	M	1993	0	0	NA	NA	NA	NA	0	0	0	4313	2	10	5	0.222118248	0	0.813541156	F	1999	0	0	NA	NA	NA	NA	0	0	0	1966	2	10	5
979	49	71	141	1	6	6	2001	6	4	3032	15	503	33.53333333	1.838854628	0.222061386	0.718629026	M	1999	4	100	24.9999999775	1.19164980325	0.0624999977499999	0.6447681455	0	0	0	3347	37	605	16.35135135	0.787059403	0.072006868	0.484828929	M	1995	3	92	30.6666666966667	1.27471656366667	0.0833333333333333	0.530967892333334	0	0	0	4192	2	124	62
980	49	72	142	1	5	6	2001	6	1	315	3	27	9	0.365619955	0	0.409073591	F	1993	0	0	NA	NA	NA	NA	0	0	0	2542	53	628	11.8490566	0.568679322	0.047169811	0.869942475	M	1979	0	0	NA	NA	NA	NA	0	0	0	6102	1	10	10
983	50	79	143	0	8	5	2001	5	3	7124	24	296	12.33333333	0.863502642	0.083333333	1.112292105	M	1998	0	0	NA	NA	NA	NA	0	0	0	8264	43	986	22.93023256	1.179925217	0.111574312	1.055321832	M	1982	0	0	NA	NA	NA	NA	0	0	0	7185	4	97	24.25
981	50	80	144	0	11	2	2001	2	2	2996	2	265	132.5	6.772041117	1	0.966131774	F	2001	0	0	NA	NA	NA	NA	0	0	0	8264	43	986	22.93023256	1.179925217	0.111574312	1.055321832	M	1982	0	0	NA	NA	NA	NA	0	0	0	8506	43	986	22.93023256
982	50	81	145	0	12	5	2001	5	2	5308	3	31	10.33333333	0.528707333	0	0.876760618	F	2000	0	0	NA	NA	NA	NA	0	0	0	3048	1	16	16	0.817755908	0	0.966131774	F	2001	0	0	NA	NA	NA	NA	0	0	0	3275	3	31	10.33333333
984	51	91	146	0	23	3	2002	3	2	5152	16	58	3.625	1.428674053	0.201490583	1.254028709	M	1998	0	0	NA	NA	NA	NA	0	0	0	8024	2	15	7.5	0.398548168	0	0.691851714	F	2002	0	0	NA	NA	NA	NA	0	0	0	5140	16	58	3.625
986	51	92	147	0	5	6	2001	6	5	921	63	798	12.66666667	0.683838141	0.058201058	0.733569007	F	1980	0	0	NA	NA	NA	NA	0	0	0	3912	196	3246	16.56122449	0.86266246	0.076303138	0.782453139	UNK	1980	0	0	NA	NA	NA	NA	0	0	0	7581	40	520	13
985	51	93	148	0	7	7	2001	7	6	3468	232	6661	28.7112069	2.090284141	0.256976105	1.48705881	M	1996	0	0	NA	NA	NA	NA	0	0	0	5858	211	6647	31.50236967	1.695256432	0.220383973	1.132435402	M	1979	0	0	NA	NA	NA	NA	0	0	0	2869	249	6032	24.2248996
989	52	94	149	1	9	6	2002	6	3	8207	105	3304	31.46666667	1.586862692	0.237963761	1.469026884	M	1981	0	0	NA	NA	NA	NA	0	0	0	6633	1	23	23	1.242717525	0	0.921031789	F	2002	0	0	NA	NA	NA	NA	0	0	0	4128	84	2757	32.82142857
988	52	95	150	1	6	4	2002	4	2	6573	76	1470	19.34210526	1.420352945	0.204254487	1.149098317	M	1991	5	165	32.999999954	1.9049165992	0.2666666678	1.1127736662	0	0	0	4628	9	301	33.44444444	1.93015086	0.333333333	1.039155524	F	1998	1	42	41.99999996	2.269310268	-2.9999998041319e-09	0.921031788000001	0	0	0	6580	76	1470	19.34210526
987	52	96	151	1	9	7	2002	7	2	7792	1	16	16	0.864499148	0	0.921031789	F	2002	0	0	NA	NA	NA	NA	0	0	0	784	20	1030	51.5	1.736604801	0.2	1.941905735	F	1995	0	0	NA	NA	NA	NA	0	0	0	5482	2	63	31.5
992	53	97	152	0	8	2	2002	2	1	6015	1	11	11	0.55201494	0	1.303026927	F	2002	0	0	NA	NA	NA	NA	0	0	0	6837	35	342	9.771428571	0.462145338	0	1.073143856	F	1980	0	0	NA	NA	NA	NA	0	0	0	7086	35	342	9.771428571
990	53	98	153	0	5	9	2002	9	8	921	63	798	12.66666667	0.683838141	0.058201058	0.733569007	F	1980	0	0	NA	NA	NA	NA	0	0	0	3912	196	3246	16.56122449	0.86266246	0.076303138	0.782453139	UNK	1980	0	0	NA	NA	NA	NA	0	0	0	268	52	636	12.23076923
991	53	99	154	0	5	12	2002	12	5	4445	46	456	9.913043478	0.43408831	0	1.093502951	F	1991	0	0	NA	NA	NA	NA	0	0	0	4286	33	580	17.57575758	0.907760853	0.121212121	1.112798966	M	1985	0	0	NA	NA	NA	NA	0	0	0	4795	1	25	25
995	54	100	155	1	11	4	2002	4	4	6932	216	3370	15.60185185	0.530576911	0.042786687	0.961209718	M	1982	0	0	NA	NA	NA	NA	0	0	0	1597	242	5736	23.70247934	0.859479529	0.083644316	1.055752643	F	1979	0	0	NA	NA	NA	NA	0	0	0	6345	106	3718	35.0754717
994	54	101	156	1	9	8	2002	8	8	1022	20	972	48.6	1.464730541	0.122681413	1.520991892	M	1999	12	544	45.3333333333333	1.46701388166667	0.0555555556666667	1.2548876	0	0	0	958	90	2788	30.97777778	1.158431889	0.153188462	1.489943136	F	1995	14	571	40.7857143085714	1.35105414414286	0.0476190442857143	1.25922019714286	0	0	0	4762	179	3960	22.12290503
993	54	102	157	1	3	3	2002	3	1	1261	25	455	18.2	1.267635771	0.16	1.131977987	F	1998	0	0	NA	NA	NA	NA	0	0	0	2446	0	NA	NA	NA	NA	NA	F	2002	0	NA	NA	NA	NA	NA	0	0	0	5284	0	NA	NA
996	55	108	158	0	9	3	2002	3	3	5763	152	1612	10.60526316	1.27505579	0.153610118	1.215267318	M	1991	0	0	NA	NA	NA	NA	0	0	0	6155	2	4	2	0.134751533	0	0.734236697	F	2002	0	0	NA	NA	NA	NA	0	0	0	6436	2	4	2
997	55	103	159	0	3	2	2002	2	2	5001	5	4	0.8	0.190134426	0	1.306026876	F	1997	0	0	NA	NA	NA	NA	0	0	0	5061	18	86	4.777777778	1.426926828	0.166666667	1.145900678	M	1999	0	0	NA	NA	NA	NA	0	0	0	4969	5	4	0.8
998	55	104	160	0	14	3	2002	3	3	6399	11	56	5.090909091	0.686923464	0.090909091	0.646716098	UNK	2001	0	0	NA	NA	NA	NA	0	0	0	8548	5	37	7.4	0.894672821	0.2	0.57991849	F	2001	0	0	NA	NA	NA	NA	1	0	1	8746	5	37	7.4
1001	56	105	161	1	6	4	2002	4	1	6254	1	24	24	0.598851115	0	0.355896167	F	2002	0	0	NA	NA	NA	NA	0	0	0	6852	2	118	59	1.596872141	0.5	0.898683621	F	2002	0	0	NA	NA	NA	NA	0	0	0	1797	73	2277	31.19178082
999	56	106	162	1	10	10	2002	10	9	2551	48	1386	28.875	1.367406138	0.19323305	1.144332084	M	1999	0	0	NA	NA	NA	NA	0	0	0	5975	16	586	36.625	1.458446671	0.232992686	1.105943415	M	1999	0	0	NA	NA	NA	NA	0	0	0	2503	48	1386	28.875
1000	56	107	163	1	1	8	2002	8	7	8113	17	631	37.11764706	1.296178926	0.137254902	1.088853293	F	1995	0	0	NA	NA	NA	NA	0	0	0	1929	64	2054	32.09375	1.205801939	0.118084878	1.056512731	M	1982	0	0	NA	NA	NA	NA	0	0	0	3530	25	378	15.12
1002	57	112	164	1	5	2	2002	2	2	6203	26	54	2.076923077	0.229148784	0	0.827989164	F	1998	0	0	NA	NA	NA	NA	0	0	0	2606	128	574	4.484375	0.415019869	0.022135417	1.001988452	M	1993	0	0	NA	NA	NA	NA	0	0	0	2740	128	574	4.484375
1004	57	113	165	1	8	7	2002	7	4	3164	95	247	2.6	0.383206116	0.015789474	0.636108661	M	2000	2	8	4.0000000055	0.3230848245	2.69999999025217e-08	0.703405088499998	1	0	1	3228	1	6	6	0.496672245	0	1.089399028	M	2002	1	NA	NA	NA	NA	NA	0	0	1	3119	95	247	2.6
1003	57	114	166	1	5	5	2002	5	5	280	9	40	4.444444444	0.348926354	0	1.770675366	F	2002	0	0	NA	NA	NA	NA	0	0	0	8296	352	3296	9.363636364	0.829709379	0.076706738	1.275773594	M	1983	0	0	NA	NA	NA	NA	0	0	0	6583	226	1946	8.610619469
1006	58	115	167	1	5	5	2002	5	2	7964	3	19	6.333333333	0.276622731	0	0.389494945	F	2001	0	0	NA	NA	NA	NA	0	0	0	7002	127	1311	10.32283465	0.700574556	0.051138596	0.856142722	M	1990	0	0	NA	NA	NA	NA	0	0	0	7258	127	1311	10.32283465
1005	58	116	168	1	5	6	2002	6	5	6278	101	1081	10.7029703	0.80643973	0.071496206	0.72147974	M	1997	21	268	12.7619047761905	0.788968796666666	0.047619047904762	0.671113423809524	0	0	0	759	368	5614	15.25543478	0.860580951	0.072605175	0.721394203	M	1984	37	698	18.8648648051352	1.06093670024324	0.0608108130270269	0.649025731729731	0	0	0	7650	79	1584	20.05063291
1007	58	117	169	1	1	13	2002	13	5	5539	1	3	3	0.130198682	0	0.296337624	F	2002	0	0	NA	NA	NA	NA	0	0	0	850	51	520	10.19607843	0.566737471	0.029411765	0.620631851	F	1990	0	0	NA	NA	NA	NA	0	0	0	1964	2	28	14
1009	59	118	170	1	5	4	2002	4	1	133	2	21	10.5	0.460361306	0	0.589688791	M	2002	0	0	NA	NA	NA	NA	0	0	0	7853	1	21	21	0.920722611	0	0.722977522	F	2002	0	0	NA	NA	NA	NA	0	0	0	8106	1	21	21
1008	59	119	171	1	6	8	2002	8	8	4187	72	2332	32.38888889	1.384084738	0.124537037	1.217251618	UNI	1999	3	56	18.66666661	0.747867984000005	-5.00000041370185e-09	0.831410770999999	0	0	0	2927	655	11399	17.40305344	0.968710369	0.0961672	0.919681529	M	1981	3	56	18.6666685600006	0.747867971666665	2.53333306924712e-08	0.831410726333312	0	0	0	4103	72	2332	32.38888889
1010	59	120	172	1	5	6	2002	6	5	6574	31	272	8.774193548	0.542268113	0.032258065	0.632279002	M	1996	0	0	NA	NA	NA	NA	0	0	0	8894	125	2780	22.24	1.046347805	0.1068011	0.905232462	M	1992	0	0	NA	NA	NA	NA	0	0	0	6587	31	272	8.774193548
1012	60	121	173	1	14	2	2002	2	2	645	115	7015	61	2.71739592	0.308500814	1.812309725	M	1980	0	0	NA	NA	NA	NA	0	0	0	2586	5	215	43	2.340571927	0.6	1.856898693	F	2002	0	0	NA	NA	NA	NA	0	0	0	2707	5	215	43
1011	60	122	174	1	8	3	2002	3	3	3140	183	7606	41.56284153	2.37049447	0.289329668	2.317769675	M	1984	1	46	45.9999997100003	2.11602316199998	-1.0000000116861e-07	2.156531143	0	0	0	4755	38	1454	38.26315789	1.692594419	0.200751021	2.012852636	M	1992	1	46	45.9999999700001	2.11602326999999	9.99999993922529e-09	2.15653118399999	0	0	0	3089	183	7606	41.56284153
1013	60	123	175	1	8	3	2002	3	3	5713	10	35	3.5	0.746605585	0	0.74688881	M	2002	0	0	NA	NA	NA	NA	0	0	0	7270	248	4956	19.98387097	1.395766546	0.166666667	1.298993178	UNK	1980	0	0	NA	NA	NA	NA	0	0	0	6223	30	441	14.7
1016	61	127	176	1	4	7	2002	7	3	2461	4	35	8.75	0.301566628	0	1.159921913	F	2002	0	0	NA	NA	NA	NA	0	0	0	6384	138	7579	54.92028986	1.870257139	0.22016806	1.36331202	M	1982	0	0	NA	NA	NA	NA	0	0	0	4374	76	1418	18.65789474
1015	61	128	177	1	10	4	2002	4	4	7972	29	1014	34.96551724	1.517608825	0.224137931	1.013714237	F	2001	1	9	9.00000004000003	0.296258960999992	2.99999936004269e-09	1.406173969	0	0	0	7465	249	8203	32.9437751	1.264626695	0.117206997	1.121032272	M	1980	1	9	9.00000006000118	0.296258862999991	2.12999999860131e-07	1.40617399199999	0	0	0	8051	29	1014	34.96551724
1014	61	129	178	1	9	6	2002	6	6	6248	27	1360	50.37037037	2.447515981	0.313533021	1.56951662	M	2001	0	0	NA	NA	NA	NA	0	0	0	3656	393	32557	82.84223919	3.146062493	0.334453654	1.629649406	M	1980	0	0	NA	NA	NA	NA	0	0	0	6242	27	1360	50.37037037
1017	62	136	179	1	6	3	2002	3	2	1667	20	650	32.5	1.225261066	0.183333333	1.309161085	F	1996	0	0	NA	NA	NA	NA	0	0	0	5663	102	5168	50.66666667	1.958436452	0.29956787	1.509379536	M	1985	0	0	NA	NA	NA	NA	0	0	0	1590	20	650	32.5
1019	62	137	180	1	6	9	2002	9	8	5756	4	107	26.75	0.85271047	0	2.042850356	UNK	2002	4	NA	NA	NA	NA	NA	0	0	0	5864	167	13682	81.92814371	2.437408464	0.092954463	1.699172966	M	1980	12	254	21.1666666891667	0.868349715666668	0.0833333288333334	1.79642967933333	0	0	0	1267	1	50	50
1018	62	138	181	1	6	4	2002	4	2	5664	48	562	11.70833333	0.902919122	0.041666667	0.929741899	F	1988	0	0	NA	NA	NA	NA	0	0	0	116	3	23	7.666666667	0.484238362	0	0.634647588	F	2000	0	0	NA	NA	NA	NA	0	0	0	115	5	97	19.4
1020	63	142	182	1	7	5	2002	5	5	4277	24	299	12.45833333	0.62341297	0	0.652756603	F	1996	0	0	NA	NA	NA	NA	0	0	0	1955	61	395	6.475409836	0.27569652	0	0.434920961	M	1980	0	0	NA	NA	NA	NA	0	0	0	563	18	101	5.611111111
1021	63	143	183	1	14	4	2002	4	1	8586	1	0	0	0	0	0.664066087	F	2002	1	NA	NA	NA	NA	NA	0	0	0	6576	1	0	0	0	0	0.664066087	F	2002	1	NA	NA	NA	NA	NA	0	0	0	6856	1	0	0
1022	63	144	184	1	7	5	2002	5	1	7951	0	NA	NA	NA	NA	NA	F	2002	0	NA	NA	NA	NA	NA	0	0	0	7144	0	NA	NA	NA	NA	NA	F	2002	0	NA	NA	NA	NA	NA	0	0	0	7394	0	NA	NA
1025	64	130	185	0	9	13	2002	13	10	326	11	438	39.81818182	2.374620615	0.227272727	2.386856147	M	1999	0	0	NA	NA	NA	NA	0	0	0	2529	65	3118	47.96923077	1.540883529	0.192307692	1.448922569	M	1987	0	0	NA	NA	NA	NA	0	0	0	2898	48	1214	25.29166667
1024	64	131	186	0	9	11	2002	11	7	2413	78	3278	42.02564103	2.122442131	0.263781927	1.49810844	F	1995	0	0	NA	NA	NA	NA	0	0	0	5685	50	1537	30.74	1.479124178	0.18	1.303093901	F	1995	0	0	NA	NA	NA	NA	0	0	0	4445	2	182	91
1023	64	132	187	0	6	6	2002	6	4	1545	67	4482	66.89552239	2.835485598	0.23880597	1.687699644	F	1996	0	0	NA	NA	NA	NA	0	0	0	7896	209	5456	26.10526316	0.947504077	0.06937799	1.091953149	F	1980	0	0	NA	NA	NA	NA	0	0	0	1468	67	4482	66.89552239
1028	65	133	188	0	6	3	2002	3	2	6464	55	1142	20.76363636	1.821753092	0.203569024	1.314150626	UNK	1987	1	16	15.9999999000001	2.0727344	3.99999997569012e-08	1.17328962800001	0	0	0	1763	69	1024	14.84057971	1.003417559	0.084541063	1.225242565	F	1980	1	16	16.00000011	2.072734423	-5.00000041370185e-09	1.173289681	0	0	0	6471	55	1142	20.76363636
1027	65	134	189	0	9	2	2002	2	2	72	14	95	6.785714286	1.044922638	0.178571429	0.245816791	UNK	1993	0	0	NA	NA	NA	NA	0	0	0	1197	26	163	6.269230769	0.968482813	0.156402488	0.26207566	M	1986	0	0	NA	NA	NA	NA	0	0	0	1241	26	163	6.269230769
1026	65	135	190	0	12	1	2002	1	1	2041	64	284	4.4375	0.510136404	0.009845905	0.534051211	M	1980	0	0	NA	NA	NA	NA	0	0	0	1908	64	284	4.4375	0.510136404	0.009845905	0.534051211	M	1980	0	0	NA	NA	NA	NA	0	0	0	2016	64	284	4.4375
1031	66	109	191	1	10	5	2002	5	5	7545	8	157	19.625	0.642050172	0	1.238980464	F	1997	0	0	NA	NA	NA	NA	0	0	0	7335	48	1195	24.89583333	0.734810444	0.034722222	1.392182145	M	1980	0	0	NA	NA	NA	NA	0	0	0	7562	48	1195	24.89583333
1030	66	110	192	1	10	3	2002	3	3	3137	251	5980	23.8247012	1.121398572	0.097325492	1.070201448	M	1981	7	248	35.4285715542857	1.90805830171429	0.285714301714286	1.01965656914285	0	0	0	3622	112	2652	23.67857143	1.125441138	0.112002347	0.867181931	UNK	1980	6	215	35.83333332	2.016392974	0.333333332666667	1.080899714	0	0	0	3836	112	2652	23.67857143
1029	66	111	193	1	7	7	2002	7	7	553	158	6356	40.2278481	2.273764908	0.285464462	1.582661011	M	1992	0	0	NA	NA	NA	NA	0	0	0	2217	166	13009	78.36746988	2.809631697	0.286075359	1.704729428	F	1990	0	0	NA	NA	NA	NA	0	0	0	5295	16	780	48.75
1032	67	124	194	1	10	6	2002	6	4	3957	6	92	15.33333333	0.418277018	0	1.467350711	M	2000	0	0	NA	NA	NA	NA	0	0	0	7068	117	2963	25.32478632	0.743663382	0.05982906	1.264177564	UNK	1980	0	0	NA	NA	NA	NA	0	0	0	5582	18	1020	56.66666667
1034	67	125	195	1	9	3	2002	3	3	3962	21	696	33.14285714	1.262294952	0.079365079	1.71362677	F	1999	1	36	35.99999994	0.967993971999999	-9.99999860695766e-10	1.27247081	0	0	0	3716	146	4664	31.94520548	1.066840067	0.105069425	1.535218325	M	1991	3	42	14.0000001066668	0.461044972333336	-1.56666667786946e-08	1.17269077866666	0	0	0	3938	146	4664	31.94520548
1033	67	126	196	1	10	12	2002	12	10	2196	62	2135	34.43548387	1.761075396	0.241605934	1.397573364	M	2002	0	0	NA	NA	NA	NA	0	0	0	2028	289	10968	37.95155709	1.543710722	0.199821952	1.120842105	M	1980	0	0	NA	NA	NA	NA	0	0	0	1165	68	3507	51.57352941
1036	68	139	197	1	7	10	2002	10	4	6600	1	16	16	0.601302557	0	0.75993348	F	2002	0	0	NA	NA	NA	NA	0	0	0	5444	89	1188	13.34831461	0.61026763	0.031835206	0.939362918	M	1978	0	0	NA	NA	NA	NA	0	0	0	8155	5	26	5.2
1037	68	140	198	1	5	5	2002	5	3	437	1	10	10	0.375814098	0	0.75993348	F	2002	NA	NA	NA	NA	NA	NA	0	0	0	8021	95	4090	43.05263158	2.113034326	0.259161793	1.598804577	M	1997	4	202	50.4999999175001	3.29669651025	0.499999981499999	1.74993344125	0	0	0	7524	152	3473	22.84868421
1035	68	141	199	1	10	2	2002	2	2	2274	27	1243	46.03703704	2.613425009	0.460746344	1.400588558	M	1985	0	0	NA	NA	NA	NA	0	0	0	5781	67	2957	44.13432836	2.70901816	0.253988211	1.583422757	M	1991	0	0	NA	NA	NA	NA	0	0	0	6051	67	2957	44.13432836
1039	69	148	200	1	9	10	2003	10	7	4880	26	907	34.88461538	1.386949412	0.192307692	1.454294646	F	1990	0	0	NA	NA	NA	NA	0	0	0	2371	94	2456	26.12765957	1.244700223	0.167757774	1.253757824	M	1982	0	0	NA	NA	NA	NA	0	0	0	4826	26	907	34.88461538
1040	69	149	201	1	12	7	2003	7	5	1022	20	972	48.6	1.464730541	0.122681413	1.520991892	M	1999	12	544	45.3333333333333	1.46701388166667	0.0555555556666667	1.2548876	0	0	0	958	90	2788	30.97777778	1.158431889	0.153188462	1.489943136	F	1995	14	571	40.7857143085714	1.35105414414286	0.0476190442857143	1.25922019714286	0	0	0	2239	1	74	74
1038	69	150	202	1	8	6	2003	6	6	5361	38	2054	54.05263158	2.445874226	0.373851295	1.439104243	M	1989	0	0	NA	NA	NA	NA	0	0	0	8367	288	39067	135.6493056	4.956344602	0.474520172	2.4070879	M	1980	0	0	NA	NA	NA	NA	0	0	0	4039	59	2357	39.94915254
1043	70	154	203	0	15	4	2003	4	2	2505	1	10	10	0.881601863	0	2.092560629	F	2003	0	0	NA	NA	NA	NA	0	0	0	540	54	1155	21.38888889	2.065240078	0.256304312	1.841696324	F	1982	0	0	NA	NA	NA	NA	0	0	0	3464	1	10	10
1041	70	155	204	0	5	4	2003	4	2	5799	42	2076	49.42857143	2.737934618	0.297619048	2.362705529	F	1980	0	0	NA	NA	NA	NA	0	0	0	722	1	25	25	2.204004656	0	2.092560629	F	2003	0	0	NA	NA	NA	NA	0	0	0	5774	42	2076	49.42857143
1042	70	156	205	0	9	20	2003	20	17	4294	79	1036	13.11392405	1.040472005	0.138870781	0.910778444	F	1996	0	0	NA	NA	NA	NA	0	0	0	3573	191	1705	8.926701571	0.747538867	0.05757617	0.757998128	M	1980	0	0	NA	NA	NA	NA	0	0	0	4778	33	696	21.09090909
1044	71	157	206	0	4	7	2003	7	7	1553	5	4	0.8	0.107458826	0	0.942668652	M	2003	0	0	NA	NA	NA	NA	0	0	0	6098	11	292	26.54545455	2.375689752	0.272727273	1.175476017	F	2003	0	0	NA	NA	NA	NA	0	0	0	713	51	334	6.549019608
1045	71	158	207	0	6	6	2003	6	6	1870	107	738	6.897196262	0.588816077	0.018460116	1.112997447	F	1989	0	0	NA	NA	NA	NA	0	0	0	1063	89	1907	21.42696629	1.670618976	0.164372332	1.107260681	F	1983	0	0	NA	NA	NA	NA	0	0	0	3297	26	239	9.192307692
1046	71	159	208	0	4	6	2003	6	4	3461	75	952	12.69333333	1.81017314	0.285642591	1.125804559	F	2000	0	0	NA	NA	NA	NA	0	0	0	3241	128	2222	17.359375	1.656403838	0.223025328	1.080476298	F	1989	0	0	NA	NA	NA	NA	0	0	0	9025	18	177	9.833333333
1048	72	161	209	1	5	6	2003	6	4	2718	84	1199	14.27380952	1.804106197	0.239931642	1.494398972	M	1994	0	0	NA	NA	NA	NA	0	0	0	5059	3	51	17	2.030692873	0.333333333	1.538074452	F	2002	0	0	NA	NA	NA	NA	0	0	0	2558	51	877	17.19607843
1047	72	162	210	1	7	7	2003	7	4	7972	29	1014	34.96551724	1.517608825	0.224137931	1.013714237	F	2001	1	9	9.00000004000003	0.296258960999992	2.99999936004269e-09	1.406173969	0	0	0	7465	249	8203	32.9437751	1.264626695	0.117206997	1.121032272	M	1980	1	9	9.00000006000118	0.296258862999991	2.12999999860131e-07	1.40617399199999	0	0	0	8724	3	130	43.33333333
1050	73	163	211	1	5	6	2003	6	4	8253	1	4	4	0.294371179	0	0.219105821	F	2003	0	0	NA	NA	NA	NA	0	0	0	4465	1	4	4	0.294371179	0	0.219105821	F	2003	0	0	NA	NA	NA	NA	1	1	1	4714	1	4	4
1052	73	164	212	1	8	8	2003	8	7	6278	101	1081	10.7029703	0.80643973	0.071496206	0.72147974	M	1997	21	268	12.7619047761905	0.788968796666666	0.047619047904762	0.671113423809524	0	0	0	759	368	5614	15.25543478	0.860580951	0.072605175	0.721394203	M	1984	37	698	18.8648648051352	1.06093670024324	0.0608108130270269	0.649025731729731	0	0	0	4253	49	1149	23.44897959
1051	73	165	213	1	1	3	2003	3	0	1622	1	4	4	2.987261146	0.962741313	1.31914102	F	2003	0	0	NA	NA	NA	NA	0	0	0	4886	1	4	4	2.987261146	0.962741313	1.31914102	F	2003	0	0	NA	NA	NA	NA	0	0	0	533	1	4	4
1053	74	166	214	0	1	1	2003	1	1	7052	0	NA	NA	NA	NA	NA	F	2003	0	NA	NA	NA	NA	NA	0	0	0	6862	0	NA	NA	NA	NA	NA	F	2003	0	NA	NA	NA	NA	NA	0	0	0	7111	0	NA	NA
1055	74	167	215	0	11	2	2003	2	2	6767	9	146	16.22222222	1.461801632	0.137278692	1.126145689	M	2001	0	0	NA	NA	NA	NA	0	0	0	5623	33	573	17.36363636	1.735875353	0.233602431	1.161994302	F	1985	0	0	NA	NA	NA	NA	0	0	0	6793	9	146	16.22222222
1054	74	168	216	0	0	1	2003	1	0	4596	1	3	3	4.29926017	1	2.159445747	F	2003	0	0	NA	NA	NA	NA	0	0	0	4300	1	3	3	4.29926017	1	2.159445747	F	2003	0	0	NA	NA	NA	NA	0	0	0	4525	1	3	3
1058	75	169	217	1	12	2	2003	2	2	7532	9	29	3.222222222	0.38612994	0	1.618481845	F	2001	0	0	NA	NA	NA	NA	0	0	0	7898	97	550	5.670103093	0.886269357	0.060221955	1.362037122	M	1983	0	0	NA	NA	NA	NA	0	0	0	7580	9	29	3.222222222
1057	75	170	218	1	9	7	2003	7	5	7025	6	50	8.333333333	0.588546671	0	0.937527572	M	2002	1	20	19.999999998	1.295774216	0	0.535013027	0	0	0	6818	75	1242	16.56	1.047739454	0.140235851	0.836123353	M	1980	5	110	22.00000002	1.969455522	0.262638761	1.088709477	0	0	0	8289	6	146	24.33333333
1056	75	171	219	1	8	3	2003	3	3	4489	16	362	22.625	1.093198556	0.09375	1.139899037	M	1999	0	0	NA	NA	NA	NA	0	0	0	8421	130	9598	73.83076923	2.904256048	0.197424159	1.514637263	M	1988	0	0	NA	NA	NA	NA	0	0	0	8634	130	9598	73.83076923
1060	76	175	220	1	5	8	2003	8	7	1262	110	2381	21.64545455	1.496698202	0.104199277	0.982857087	M	1983	0	0	NA	NA	NA	NA	0	0	0	1070	425	10886	25.61411765	1.364866648	0.150310502	1.025172008	M	1980	0	0	NA	NA	NA	NA	0	0	0	1169	110	2381	21.64545455
1061	76	176	221	1	7	6	2003	6	6	4314	49	1149	23.44897959	1.153642118	0.143968369	0.750178825	M	1997	10	243	24.299999994	1.0302636836	-2.29999992384933e-09	0.7295605195	0	0	0	724	1	25	25	1.155123795	0	0.904657272	M	2003	1	NA	NA	NA	NA	NA	0	0	0	7650	79	1584	20.05063291
1059	76	177	222	1	1	1	2003	1	1	5136	136	5865	43.125	2.002187718	0.279295177	1.285759184	M	1982	0	0	NA	NA	NA	NA	0	0	0	4840	136	5865	43.125	2.002187718	0.279295177	1.285759184	M	1982	0	0	NA	NA	NA	NA	0	0	0	5114	136	5865	43.125
1063	77	178	223	1	13	2	2003	2	1	881	1	10	10	0.500526074	0	0.741956297	F	2003	0	0	NA	NA	NA	NA	0	0	0	2929	26	539	20.73076923	0.868438202	0.076923077	0.83151072	F	1979	0	0	NA	NA	NA	NA	0	0	0	832	1	10	10
1062	77	179	224	1	35	6	2003	6	5	5250	2	54	27	0.854096708	0	0.888213586	F	2003	1	31	31	1.071444422	0	1.324833711	0	0	0	6706	46	1001	21.76086957	0.803626788	0.028985507	1.283548321	M	1998	1	31	31.0000000200001	1.071444423	-2.79999998742397e-08	1.324833706	0	0	0	3148	67	1631	24.34328358
1064	77	180	225	1	9	5	2003	5	3	5623	10	828	82.8	5.023157098	0.5	1.652441618	F	2002	0	0	NA	NA	NA	NA	0	0	0	2965	291	6364	21.86941581	1.487035171	0.182969641	1.36791723	M	1979	0	0	NA	NA	NA	NA	0	0	0	2568	21	457	21.76190476
1066	78	181	226	1	11	2	2003	2	1	4276	4	56	14	0.504509241	0	1.380895628	F	1995	0	0	NA	NA	NA	NA	0	0	0	4312	48	2075	43.22916667	1.611723811	0.298939918	1.52721571	M	1993	0	0	NA	NA	NA	NA	0	0	0	4538	48	2075	43.22916667
1067	78	182	227	1	11	6	2003	6	6	1036	24	1004	41.83333333	1.331815208	0.074456733	1.423178923	F	1999	13	567	43.6153846069231	1.43988843107692	0.0512820514615385	1.25654563115385	0	0	0	958	90	2788	30.97777778	1.158431889	0.153188462	1.489943136	F	1995	14	571	40.7857143085714	1.35105414414286	0.0476190442857143	1.25922019714286	0	0	0	5937	25	781	31.24
1065	78	183	228	1	7	3	2003	3	2	986	17	289	17	0.512349814	0	1.296715415	F	1993	0	0	NA	NA	NA	NA	0	0	0	7603	80	2919	36.4875	1.116748235	0.109232026	1.568666528	M	1982	0	0	NA	NA	NA	NA	0	0	0	923	17	289	17
1070	79	184	229	0	5	4	2003	4	4	4845	31	539	17.38709677	0.628530653	0.032258065	0.894036038	M	1988	0	0	NA	NA	NA	NA	0	0	0	5170	104	1407	13.52884615	0.575464588	0.041218202	1.014855353	UNK	1983	0	0	NA	NA	NA	NA	0	0	0	8513	21	252	12
1069	79	185	230	0	5	7	2003	7	7	5483	21	670	31.9047619	1.389812265	0.19047619	1.049605941	F	2001	0	0	NA	NA	NA	NA	0	0	0	8704	47	1374	29.23404255	1.157993156	0.127659574	1.11992351	M	1998	0	0	NA	NA	NA	NA	0	0	0	6048	144	2707	18.79861111
1068	79	186	231	0	17	3	2003	3	2	1521	55	641	11.65454545	1.271896823	0.139699083	1.233085522	M	1991	0	0	NA	NA	NA	NA	0	0	0	6419	35	315	9	1.617555	0.212532797	1.391116391	M	1996	0	0	NA	NA	NA	NA	0	0	0	7785	1	51	51
1072	80	187	232	1	7	4	2003	4	4	7972	29	1014	34.96551724	1.517608825	0.224137931	1.013714237	F	2001	1	9	9.00000004000003	0.296258960999992	2.99999936004269e-09	1.406173969	0	0	0	7375	82	1970	24.02439024	0.973815142	0.111142028	0.99339244	M	1986	1	9	8.99999993999995	0.29625888999999	-1.59999995474891e-08	1.406173948	0	0	0	7604	82	1970	24.02439024
1071	80	188	233	1	7	9	2003	9	7	7933	5	50	10	0.397252271	0	0.865724154	F	1999	0	0	NA	NA	NA	NA	0	0	0	5128	3	26	8.666666667	0.346644943	0	1.290910391	M	2003	0	0	NA	NA	NA	NA	0	0	0	3244	12	197	16.41666667
1075	81	189	234	1	7	7	2003	7	6	624	1	18	18	0.602393631	0	0.79308642	F	2003	0	0	NA	NA	NA	NA	0	0	0	7284	38	1426	37.52631579	1.545319861	0.131578947	1.39089911	M	1994	0	0	NA	NA	NA	NA	0	0	0	7519	38	1426	37.52631579
1074	81	190	235	1	7	6	2003	6	6	829	368	5614	15.25543478	0.860580951	0.072605175	0.721394203	M	1984	37	698	18.8648648051352	1.06093670024324	0.0608108130270269	0.649025731729731	0	0	0	8252	4	106	26.5	0.867304206	0	0.995867592	F	2001	2	72	36	1.208750979	0	0.851612974	0	0	0	4359	10	239	23.9
1073	81	191	236	1	8	6	2003	6	5	2619	61	2259	37.03278689	1.896736297	0.224043716	1.54207873	F	1996	0	0	NA	NA	NA	NA	0	0	0	1061	139	11768	84.6618705	2.929488003	0.311430869	1.118154036	M	1980	0	0	NA	NA	NA	NA	0	0	0	1089	139	11768	84.6618705
1077	82	192	237	1	10	12	2003	12	10	5338	4	112	28	1.072508633	0.25	0.883714141	F	1998	0	0	NA	NA	NA	NA	0	0	0	7372	180	5516	30.64444444	1.223800637	0.147313801	1.175650745	M	1987	0	0	NA	NA	NA	NA	0	0	0	7601	180	5516	30.64444444
1078	82	193	238	1	9	7	2003	7	6	5491	123	2320	18.86178862	0.79250031	0.043443349	1.067287728	F	1989	28	412	14.7142857110714	0.666819072678572	-1.71428572924372e-09	1.01424372139286	0	0	0	8528	576	15917	27.63368056	1.201747939	0.119088131	1.100798549	F	1982	7	128	18.2857144942853	0.65601012214287	7.5714276752998e-09	1.11091683214287	0	0	1	2579	43	2124	49.39534884
1076	82	194	239	1	9	8	2003	8	5	4347	6	97	16.16666667	0.976541497	0.083333333	1.070399848	M	2003	0	0	NA	NA	NA	NA	0	0	0	6323	76	802	10.55263158	0.607143551	0.054824561	0.679049472	M	1980	0	0	NA	NA	NA	NA	0	0	0	6116	222	10164	45.78378378
1080	83	196	240	0	7	1	2003	1	1	5026	1	1	1	0.18861043	0	0.246644408	F	2003	0	0	NA	NA	NA	NA	0	0	0	4728	1	1	1	0.18861043	0	0.246644408	F	2003	0	0	NA	NA	NA	NA	0	0	0	5001	1	1	1
1079	83	197	241	0	10	2	2003	2	2	8558	6	17	2.833333333	0.28810545	0	0.497853619	UNK	2003	0	0	NA	NA	NA	NA	0	0	0	518	7	17	2.428571429	0.234593836	0	0.51354867	M	2003	0	0	NA	NA	NA	NA	0	0	0	8716	6	17	2.833333333
1083	84	201	242	1	5	1	2003	1	1	5560	7	180	25.71428571	0.590998647	0	0.623653465	M	1992	0	0	NA	NA	NA	NA	0	0	0	5278	7	180	25.71428571	0.590998647	0	0.623653465	M	1992	0	0	NA	NA	NA	NA	0	0	0	5546	7	180	25.71428571
1084	84	202	243	1	9	1	2003	1	1	4560	11	46	4.181818182	0.18322792	0	0.200361389	M	1997	2	8	4.000000002	0.1974674545	0	0.152465351	0	0	0	4270	11	46	4.181818182	0.18322792	0	0.200361389	M	1997	2	8	4.000000002	0.1974674545	0	0.152465351	0	0	0	4493	11	46	4.181818182
1082	84	203	244	1	2	1	2003	1	1	5443	49	351	7.163265306	0.477845949	0.007018074	1.03715022	M	1980	0	0	NA	NA	NA	NA	0	0	0	5171	49	351	7.163265306	0.477845949	0.007018074	1.03715022	M	1980	0	0	NA	NA	NA	NA	0	0	0	5434	49	351	7.163265306
1085	85	204	245	0	19	2	2003	2	2	4889	31	722	23.29032258	2.128533617	0.338709677	1.3116917	M	2000	0	0	NA	NA	NA	NA	0	0	0	7221	63	2053	32.58730159	1.770578947	0.251382876	1.828705268	M	1987	0	0	NA	NA	NA	NA	0	0	0	4837	31	722	23.29032258
1086	85	205	246	0	12	1	2003	1	1	5261	73	5729	78.47945205	2.330544897	0.297137478	1.239922608	M	1980	0	0	NA	NA	NA	NA	0	0	0	4979	73	5729	78.47945205	2.330544897	0.297137478	1.239922608	M	1980	0	0	NA	NA	NA	NA	0	0	0	5242	73	5729	78.47945205
1089	86	207	247	1	8	6	2003	6	3	1996	19	370	19.47368421	0.64663574	0.030701754	1.216834015	M	1995	0	0	NA	NA	NA	NA	0	0	0	2569	286	19313	67.52797203	2.147422916	0.287010029	1.607584086	M	1971	0	0	NA	NA	NA	NA	0	0	0	2689	286	19313	67.52797203
1090	86	208	248	1	13	3	2003	3	2	5147	52	715	13.75	0.658294789	0.038461538	0.933964396	M	1996	14	212	15.14285713	0.549151767142858	-1.8571428204796e-09	1.16729036471429	0	0	0	8646	135	10920	80.88888889	2.548297123	0.289203425	1.508361526	UNK	1986	5	115	22.99999991	0.778238469000007	1.69999992749581e-08	1.437105952	0	0	0	5137	52	715	13.75
1088	86	209	249	1	9	4	2003	4	4	6443	63	2128	33.77777778	2.05351711	0.267526468	2.047358221	M	1999	0	0	NA	NA	NA	NA	0	0	0	1398	330	14763	44.73636364	1.51068248	0.179520257	1.524852259	UNK	1980	0	0	NA	NA	NA	NA	0	0	0	5449	77	2601	33.77922078
1091	87	210	250	0	12	2	2003	2	2	1537	18	640	35.55555556	0.888319715	0.141534392	0.904309911	F	1992	0	0	NA	NA	NA	NA	0	0	0	6770	133	4672	35.12781955	1.361865279	0.183703983	1.241508803	M	1980	0	0	NA	NA	NA	NA	0	0	0	1460	18	640	35.55555556
1092	87	211	251	0	8	3	2003	3	3	7987	1	2	2	0.054653089	0	0.570191681	UNK	2003	0	0	NA	NA	NA	NA	0	0	0	4864	20	768	38.4	0.966484088	0.109795987	2.043387496	M	1989	0	0	NA	NA	NA	NA	0	0	0	7587	3	23	7.666666667
1093	87	212	252	0	11	4	2003	4	4	5903	7	67	9.571428571	0.474653555	0	0.731331534	M	2003	0	0	NA	NA	NA	NA	0	0	0	8520	162	5795	35.77160494	1.269252065	0.13219188	1.06338581	M	1980	0	0	NA	NA	NA	NA	0	0	0	7689	57	2112	37.05263158
1096	88	213	253	0	8	5	2003	5	5	1075	17	468	27.52941176	1.215868153	0.088235294	1.994171121	F	2003	0	0	NA	NA	NA	NA	0	0	0	8004	176	5267	29.92613636	1.019777255	0.114065605	1.497335857	F	1984	0	0	NA	NA	NA	NA	0	0	0	8241	176	5267	29.92613636
1094	88	214	254	0	14	3	2003	3	2	6924	4	159	39.75	1.605036146	0.256494602	4.737624926	M	2002	0	0	NA	NA	NA	NA	0	0	0	525	51	1488	29.17647059	1.104182147	0.167441793	1.382933493	F	1980	0	0	NA	NA	NA	NA	0	0	0	1763	15	221	14.73333333
1095	88	215	255	0	7	7	2004	7	1	8728	2	14	7	0.218421508	0	0.723981266	F	2004	0	0	NA	NA	NA	NA	0	0	0	8840	12	51	4.25	0.17269807	0	0.471593364	F	2000	0	0	NA	NA	NA	NA	0	0	0	2534	1	14	14
1099	89	145	256	1	4	1	2002	1	1	6599	141	7025	49.82269504	2.078991636	0.284791626	1.530064353	UNK	1980	0	0	NA	NA	NA	NA	0	0	0	6331	141	7025	49.82269504	2.078991636	0.284791626	1.530064353	UNK	1980	0	0	NA	NA	NA	NA	0	0	0	6613	141	7025	49.82269504
1097	89	146	257	1	8	5	2002	5	3	6278	101	1081	10.7029703	0.80643973	0.071496206	0.72147974	M	1997	21	268	12.7619047761905	0.788968796666666	0.047619047904762	0.671113423809524	0	0	0	4154	1	12	12	0.733165661	0	0.755448147	M	2002	0	0	NA	NA	NA	NA	0	0	0	7649	1	12	12
1098	89	147	258	1	4	4	2002	4	1	3531	4	87	21.75	1.405073015	0.25	1.002182325	F	2002	0	0	NA	NA	NA	NA	0	0	0	1321	1	6	6	0.36658283	0	0.755448147	F	2002	0	0	NA	NA	NA	NA	0	0	0	1371	1	6	6
1100	90	151	259	1	8	9	2003	9	7	8298	3	59	19.66666667	0.573542777	0	0.755154615	F	2002	0	0	NA	NA	NA	NA	0	0	0	8077	112	12185	108.7946429	3.337430727	0.348886226	2.049716729	M	1992	0	0	NA	NA	NA	NA	0	0	0	7491	4	448	112
1102	90	152	260	1	9	14	2003	14	13	6452	18	317	17.61111111	0.761360608	0.055555556	1.547766837	M	2002	10	248	24.799999998	1.0082505928	0.1000000008	1.7999336498	0	0	0	5864	167	13682	81.92814371	2.437408464	0.092954463	1.699172966	M	1980	12	254	21.1666666891667	0.868349715666668	0.0833333288333334	1.79642967933333	0	0	0	1936	42	3994	95.0952381
1101	90	153	261	1	8	5	2003	5	3	1367	1	28	28	0.811270123	0	1.327792852	F	2003	0	0	NA	NA	NA	NA	0	0	1	8763	1	28	28	0.811270123	0	1.327792852	F	2003	0	0	NA	NA	NA	NA	1	1	1	1610	93	10922	117.4408602
1103	91	172	262	1	2	2	2003	2	1	6285	1	1	1	0.031048296	0	0.694876005	F	2003	0	0	NA	NA	NA	NA	0	0	0	2315	1	1	1	0.031048296	0	0.694876005	F	2003	0	0	NA	NA	NA	NA	0	0	0	6282	1	1	1
1104	91	173	263	1	9	3	2003	3	1	7922	26	372	14.30769231	1.311159103	0.230769231	1.106276148	UNK	2002	1	27	27.00000006	2.101128053	5.99999960826381e-09	1.576553498	0	0	0	4403	1	27	27	2.101128068	0	1.576553502	F	2003	1	NA	NA	NA	NA	NA	0	0	0	4651	1	27	27
1105	91	174	264	1	8	7	2003	7	4	6817	3	10	3.333333333	0.12359146	0	0.273334421	F	1999	0	0	NA	NA	NA	NA	0	0	0	2512	1	7	7	0.211822316	0	0.315124825	F	2003	0	0	NA	NA	NA	NA	0	0	0	5655	6	29	4.833333333
1108	92	198	265	0	6	7	2003	7	5	4239	30	327	10.9	0.626255109	0	0.894647978	M	1993	0	0	NA	NA	NA	NA	0	0	0	7479	85	934	10.98823529	0.700367189	0.047058824	0.925897444	M	1991	0	0	NA	NA	NA	NA	0	0	0	7230	20	144	7.2
1106	92	199	266	0	11	8	2003	8	4	2296	18	233	12.94444444	1.507924175	0.218865635	0.91064816	M	1998	5	110	21.9999999828	1.969455518	0.2626387618	1.088709472	0	0	0	6801	125	3303	26.424	1.534824301	0.222808177	0.954372665	UNI	1980	4	90	22.4999999475001	2.13787583800001	0.328298457500001	1.2271335875	0	0	0	972	3	82	27.33333333
1110	92	200	267	0	13	6	2003	6	6	5295	9	273	30.33333333	1.685975841	0.222222222	1.326211355	F	1995	0	0	NA	NA	NA	NA	0	0	0	8057	35	867	24.77142857	1.507108835	0.285714286	1.182320235	M	1988	0	0	NA	NA	NA	NA	0	0	0	987	105	2272	21.63809524
1112	93	216	268	1	6	2	2003	2	2	699	0	NA	NA	NA	NA	NA	F	2002	0	NA	NA	NA	NA	NA	0	0	0	7830	100	1306	13.06	0.998006634	0.119732985	1.001293998	M	1999	0	0	NA	NA	NA	NA	0	0	0	8073	100	1306	13.06
1113	93	217	269	1	8	5	2003	5	4	4426	12	300	25	1.54540018	0.25	0.914295088	F	2001	1	28	27.99999997	1.127182094	-2.9999998041319e-09	0.837051526	0	0	0	5350	1	51	51	3.304224248	1	0.811044044	M	2003	0	0	NA	NA	NA	NA	0	0	0	4360	12	300	25
1114	93	218	270	1	4	6	2003	6	4	7965	28	360	12.85714286	0.841245537	0.035714286	0.986964934	F	1993	0	0	NA	NA	NA	NA	0	0	0	8123	16	105	6.5625	0.480041168	0	1.056894982	UNK	2002	0	0	NA	NA	NA	NA	1	0	1	1296	24	95	3.958333333
1116	94	219	271	1	7	8	2003	8	8	7710	63	681	10.80952381	0.907969565	0.100529101	1.096560828	M	2000	0	0	NA	NA	NA	NA	0	0	0	3318	188	4423	23.52659574	1.210836012	0.147292967	1.32144054	M	1982	0	0	NA	NA	NA	NA	0	0	0	3482	188	4423	23.52659574
1115	94	220	272	1	6	8	2003	8	8	4187	72	2332	32.38888889	1.384084738	0.124537037	1.217251618	UNI	1999	3	56	18.66666661	0.747867984000005	-5.00000041370185e-09	0.831410770999999	0	0	0	4323	77	1122	14.57142857	0.678428238	0.034632035	1.050662999	M	1991	2	39	19.499999945	0.872664362999998	-2.49999998480632e-09	0.729629099	0	0	0	4103	72	2332	32.38888889
1117	94	221	273	1	8	8	2003	8	8	4201	65	3093	47.58461538	4.931492734	0.151282051	0.912636451	M	1997	0	0	NA	NA	NA	NA	0	0	0	4113	71	951	13.3943662	0.83241707	0.107757194	0.945638742	M	1997	0	0	NA	NA	NA	NA	0	0	0	2615	35	409	11.68571429
1118	95	222	274	0	2	2	2004	2	2	3952	170	4317	25.39411765	1.182882393	0.125403137	1.602863535	M	1980	0	0	NA	NA	NA	NA	0	0	0	3039	169	5779	34.19526627	1.592190602	0.183931983	1.329029864	M	1982	0	0	NA	NA	NA	NA	0	0	0	3210	169	5779	34.19526627
1119	95	223	275	0	30	3	2004	3	3	8648	1	283	283	3.756153875	1	2.966186688	F	2004	0	0	NA	NA	NA	NA	0	0	0	7770	130	1592	12.24615385	0.730811016	0.078306086	1.137436333	M	1986	0	0	NA	NA	NA	NA	0	0	0	6262	106	1743	16.44339623
1120	95	224	276	0	4	4	2004	4	2	6619	243	5726	23.56378601	1.568999152	0.169393325	1.85902206	UNI	1980	1	6	5.99999955000021	1.03443712400002	-1.40999993902824e-07	3.05449141200006	0	0	0	8040	152	5306	34.90789474	1.849107004	0.253583102	1.976050827	M	1980	0	0	NA	NA	NA	NA	0	0	0	6632	243	5726	23.56378601
1121	96	225	277	1	9	7	2004	7	2	8852	1	23	23	1.111949364	0	0.438314246	F	2004	0	0	NA	NA	NA	NA	1	0	1	86	19	415	21.84210526	1.20247604	0.175438596	0.780142847	M	1998	0	0	NA	NA	NA	NA	0	0	0	6834	156	3272	20.97435897
1123	96	226	278	1	5	2	2004	2	2	3137	251	5980	23.8247012	1.121398572	0.097325492	1.070201448	M	1981	7	248	35.4285715542857	1.90805830171429	0.285714301714286	1.01965656914285	0	0	0	3622	112	2652	23.67857143	1.125441138	0.112002347	0.867181931	UNK	1980	6	215	35.83333332	2.016392974	0.333333332666667	1.080899714	0	0	0	3836	112	2652	23.67857143
1122	96	227	279	1	8	4	2004	4	2	7093	4	50	12.5	0.521629674	0	0.689442842	F	1997	0	0	NA	NA	NA	NA	0	0	0	7360	130	980	7.538461538	0.54069054	0.038461538	0.74346923	M	1984	0	0	NA	NA	NA	NA	0	0	0	1637	3	42	14
1124	97	228	280	0	10	2	2004	2	2	3547	34	274	8.058823529	1.195604859	0.139271824	1.145370482	M	1995	0	0	NA	NA	NA	NA	0	0	0	3979	5	43	8.6	0.755349226	0	0.953822437	UNK	2001	0	0	NA	NA	NA	NA	0	0	0	3506	34	274	8.058823529
1126	97	229	281	0	9	2	2004	2	2	1231	18	125	6.944444444	0.859195071	0.055555556	0.875026791	M	2001	0	0	NA	NA	NA	NA	0	0	0	7055	3	7	2.333333333	0.191978492	0	0.445782941	M	2003	0	0	NA	NA	NA	NA	0	0	0	7312	3	7	2.333333333
1125	97	230	282	0	1	1	2004	1	1	5961	36	362	10.05555556	0.790742721	0.067283951	0.883532902	M	1980	0	0	NA	NA	NA	NA	0	0	0	5670	36	362	10.05555556	0.790742721	0.067283951	0.883532902	M	1980	0	0	NA	NA	NA	NA	0	0	0	5940	36	362	10.05555556
1129	98	231	283	0	12	2	2004	2	2	8744	13	409	31.46153846	0.986005069	0.076923077	1.28561079	F	1998	0	0	NA	NA	NA	NA	0	0	0	1666	1	48	48	1.143466618	0	1.372872732	F	2004	0	0	NA	NA	NA	NA	0	0	0	8885	13	409	31.46153846
1127	98	232	284	0	10	3	2004	3	2	7653	1	48	48	1.143466618	0	1.372872732	M	2004	0	0	NA	NA	NA	NA	0	0	0	5609	83	5296	63.80722892	2.210247016	0.349822877	2.18865448	M	1988	0	0	NA	NA	NA	NA	0	0	1	5131	4	133	33.25
1128	98	233	285	0	10	4	2004	4	2	609	24	1395	58.125	1.957730512	0.299831364	2.315345734	UNK	1999	0	0	NA	NA	NA	NA	0	0	0	6815	59	3598	60.98305085	1.415416092	0.220835357	1.999253296	M	1989	0	0	NA	NA	NA	NA	0	0	0	568	24	1395	58.125
1132	99	234	286	1	6	12	2004	12	10	5851	75	5150	68.66666667	2.052765091	0.296445311	1.74954526	M	1989	0	0	NA	NA	NA	NA	0	0	0	5925	78	3673	47.08974359	1.46600806	0.188687642	1.308707611	M	1985	0	0	NA	NA	NA	NA	0	0	0	5745	34	1712	50.35294118
1130	99	235	287	1	6	8	2004	8	6	87	9	153	17	0.757251561	0.111111111	1.699857922	UNK	2004	1	123	123	4.516667849	0.999999999	10.003408298	0	0	0	6841	154	11268	73.16883117	2.282675489	0.267532468	1.8370715	M	1979	1	123	123.00000093	4.51666781	1.000000078	10.00340825	0	0	0	7873	69	1610	23.33333333
1131	99	236	288	1	15	4	2004	4	4	303	20	157	7.85	0.438464173	0.05	0.330256137	M	1979	0	0	NA	NA	NA	NA	0	0	0	5152	16	169	10.5625	0.556981665	0.0625	0.367005934	UNK	1992	0	0	NA	NA	NA	NA	0	0	0	696	150	1049	6.993333333
1134	100	270	289	1	7	6	2004	6	2	4601	36	2071	57.52777778	1.478617267	0.138888889	1.325705984	UNK	1988	0	0	NA	NA	NA	NA	0	0	0	4608	29	1112	38.34482759	1.218151226	0.085390683	1.158953575	F	1989	0	0	NA	NA	NA	NA	0	0	0	3395	1	10	10
1135	100	271	290	1	8	5	2004	5	3	6521	9	391	43.44444444	1.9994788	0.111111111	2.132212158	M	1999	3	219	72.99999998	3.67904745	0.333333333	4.026520462	0	0	0	3055	56	1868	33.35714286	1.738738069	0.245996449	1.683868237	M	1982	3	219	73.0000000033334	3.67904743433333	0.333333329333334	4.02652045966667	0	0	0	3226	56	1868	33.35714286
1133	100	272	291	1	7	7	2004	7	6	2290	20	383	19.15	0.832989786	0.025	1.031912869	F	2001	0	0	NA	NA	NA	NA	0	0	0	3945	298	10569	35.46644295	1.337976887	0.101858512	1.425021939	M	1980	0	0	NA	NA	NA	NA	0	0	0	624	92	2611	28.38043478
1138	101	273	292	1	9	3	2004	3	2	7966	6	165	27.5	1.19761048	0.012820513	2.018480457	F	2001	0	0	NA	NA	NA	NA	0	0	0	8549	13	247	19	1.583854688	0.269230769	1.639927095	M	1998	0	0	NA	NA	NA	NA	0	0	1	4701	1	25	25
1137	101	274	293	1	11	9	2004	9	5	278	71	1374	19.35211268	0.828442532	0.102479204	0.758988981	UNK	1993	6	187	31.16666673	1.359651067	0.1666666715	1.11773931016667	0	0	0	7816	471	84488	179.3800425	4.489032625	0.375781887	2.196340387	M	1980	2	38	19.0000052000032	0.495615344000043	-1.42000004643705e-07	1.32338459000005	0	0	0	8059	471	84488	179.3800425
1136	101	275	294	1	12	5	2004	5	4	7459	30	917	30.56666667	1.150020124	0.116666667	0.942140988	M	1998	0	0	NA	NA	NA	NA	0	0	0	5893	213	7923	37.1971831	1.408860623	0.150351066	1.115353539	M	1980	0	0	NA	NA	NA	NA	0	0	0	3660	24	713	29.70833333
1140	102	276	295	0	1	2	2004	2	0	8196	0	NA	NA	NA	NA	NA	F	2004	0	NA	NA	NA	NA	NA	0	0	0	5618	0	NA	NA	NA	NA	NA	F	2004	0	NA	NA	NA	NA	NA	0	0	0	8308	0	NA	NA
1139	102	277	296	0	5	1	2004	1	1	4286	15	125	8.333333333	1.847095412	0.166666667	0.53249192	M	2001	0	0	NA	NA	NA	NA	0	0	0	3993	15	125	8.333333333	1.847095412	0.166666667	0.53249192	M	2001	0	0	NA	NA	NA	NA	0	0	0	4229	15	125	8.333333333
1141	102	278	297	0	5	7	2004	7	1	202	1	0	0	0	0	0.121778467	F	2004	0	0	NA	NA	NA	NA	0	0	0	4421	1	0	0	0	0	0.121778467	F	2004	0	0	NA	NA	NA	NA	0	0	0	2076	1	0	0
1144	103	285	298	1	5	3	2004	3	3	6059	159	2419	15.21383648	0.71458402	0.060547956	1.17924562	M	1979	0	0	NA	NA	NA	NA	0	0	0	7611	179	13730	76.70391061	3.220287628	0.370383705	1.901851773	M	1993	0	0	NA	NA	NA	NA	0	0	0	319	88	4271	48.53409091
1143	103	286	299	1	9	13	2004	13	12	5491	123	2320	18.86178862	0.79250031	0.043443349	1.067287728	F	1989	28	412	14.7142857110714	0.666819072678572	-1.71428572924372e-09	1.01424372139286	0	0	0	8528	576	15917	27.63368056	1.201747939	0.119088131	1.100798549	F	1982	7	128	18.2857144942853	0.65601012214287	7.5714276752998e-09	1.11091683214287	0	0	1	5472	123	2320	18.86178862
1142	103	287	300	1	10	5	2004	5	4	4865	10	274	27.4	1.194208066	0.15	1.199925068	M	2001	0	0	NA	NA	NA	NA	1	0	1	4047	224	10162	45.36607143	2.083610124	0.280509031	1.725498828	M	1979	0	0	NA	NA	NA	NA	0	0	0	7351	12	662	55.16666667
1147	104	294	301	1	5	3	2004	3	3	4468	31	712	22.96774194	0.922200608	0.096774194	0.703185075	M	1992	0	0	NA	NA	NA	NA	0	0	0	1075	112	3245	28.97321429	1.887760203	0.221489718	1.620607205	M	1992	0	0	NA	NA	NA	NA	0	0	0	8105	174	3621	20.81034483
1146	104	295	302	1	7	3	2004	3	3	7066	32	1119	34.96875	1.481751966	0.21875	1.003080028	M	1997	1	92	91.99999994	3.481965183	1.000000003	0.784215409000002	0	0	0	8200	515	35604	69.13398058	2.848825376	0.396308666	1.497282265	M	1980	1	92	92.0000004599933	3.48196492200009	0.999999609999975	0.78421520500001	0	0	0	8443	515	35604	69.13398058
1145	104	296	303	1	7	6	2004	6	6	1808	25	1209	48.36	3.858537102	0.444154197	1.988315658	F	2004	0	0	NA	NA	NA	NA	0	0	0	2270	198	17250	87.12121212	4.257926173	0.428901562	2.032503827	M	1989	0	0	NA	NA	NA	NA	0	0	0	644	38	3264	85.89473684
1148	105	300	304	1	9	5	2004	5	5	7267	42	251	5.976190476	0.452348981	0.015519629	0.781311017	UNK	1996	0	0	NA	NA	NA	NA	0	0	0	2989	198	3627	18.31818182	1.190121674	0.122474747	1.090295635	M	1979	0	0	NA	NA	NA	NA	0	0	0	6687	130	4650	35.76923077
1149	105	301	305	1	10	3	2004	3	3	3137	251	5980	23.8247012	1.121398572	0.097325492	1.070201448	M	1981	7	248	35.4285715542857	1.90805830171429	0.285714301714286	1.01965656914285	0	0	0	2712	97	9697	99.96907216	3.411765644	0.391826629	1.484509454	M	1987	1	68	68.0000027199985	2.62717233199999	0.999999972999994	1.27159710199999	0	0	0	2859	97	9697	99.96907216
1150	105	302	306	1	9	13	2004	13	8	2837	18	198	11	0.645749726	0.083333333	0.676420177	F	2002	0	0	NA	NA	NA	NA	0	0	0	2745	203	7107	35.00985222	1.355382335	0.144377953	1.328706257	F	1980	0	0	NA	NA	NA	NA	0	0	0	1806	1	29	29
1151	106	297	307	0	8	6	2004	6	4	5407	17	291	17.11764706	0.92299557	0.117647059	1.150123513	M	1998	0	0	NA	NA	NA	NA	0	0	0	767	101	3097	30.66336634	1.665068571	0.2154753	1.509263598	M	1994	0	0	NA	NA	NA	NA	0	0	0	8082	97	4565	47.06185567
1153	106	298	308	0	5	2	2004	2	1	5960	1	15	15	0.781034729	0	1.328509004	F	2004	0	0	NA	NA	NA	NA	0	0	0	6220	1	15	15	0.781034729	0	1.328509004	F	2004	0	0	NA	NA	NA	NA	0	0	0	5938	1	15	15
1152	106	299	309	0	1	1	2004	1	1	8166	26	1011	38.88461538	2.233568951	0.365384615	1.322873886	M	1988	0	0	NA	NA	NA	NA	0	0	0	8037	26	1011	38.88461538	2.233568951	0.365384615	1.322873886	M	1988	0	0	NA	NA	NA	NA	0	0	0	8280	26	1011	38.88461538
1156	107	312	310	1	5	9	2004	9	8	6617	34	1832	53.88235294	1.771317668	0.274509804	1.942846098	M	2000	0	0	NA	NA	NA	NA	0	0	0	8158	426	27949	65.60798122	2.288615271	0.315808223	1.698578837	M	1980	0	0	NA	NA	NA	NA	0	0	0	3276	1	24	24
1154	107	313	311	1	6	6	2004	6	6	6452	18	317	17.61111111	0.761360608	0.055555556	1.547766837	M	2002	10	248	24.799999998	1.0082505928	0.1000000008	1.7999336498	0	0	0	5864	167	13682	81.92814371	2.437408464	0.092954463	1.699172966	M	1980	12	254	21.1666666891667	0.868349715666668	0.0833333288333334	1.79642967933333	0	0	0	6455	18	317	17.61111111
1155	107	314	312	1	10	9	2004	9	6	8689	14	444	31.71428571	1.255799644	0.142857143	1.795097823	UNK	2001	0	0	NA	NA	NA	NA	0	0	0	699	101	2416	23.92079208	1.16456006	0.11599728	1.694414409	M	1989	0	0	NA	NA	NA	NA	0	0	0	1197	1	55	55
1157	108	315	313	1	7	6	2004	6	6	7908	15	455	30.33333333	0.937255317	0.033125561	1.041590016	F	1999	0	0	NA	NA	NA	NA	0	0	0	505	15	727	48.46666667	1.355932305	0.097887465	1.117299992	F	1994	0	0	NA	NA	NA	NA	0	0	0	513	15	727	48.46666667
1158	108	316	314	1	8	9	2004	9	8	6452	18	317	17.61111111	0.761360608	0.055555556	1.547766837	M	2002	10	248	24.799999998	1.0082505928	0.1000000008	1.7999336498	0	0	0	5864	167	13682	81.92814371	2.437408464	0.092954463	1.699172966	M	1980	12	254	21.1666666891667	0.868349715666668	0.0833333288333334	1.79642967933333	0	0	0	6455	18	317	17.61111111
1159	108	317	315	1	7	7	2004	7	5	549	86	751	8.73255814	0.608943557	0.023997171	0.694130092	M	1999	0	0	NA	NA	NA	NA	0	0	0	6940	83	3319	39.98795181	2.235801226	0.198402593	1.845045994	M	1991	0	0	NA	NA	NA	NA	0	0	0	1297	4	216	54
1162	109	318	316	0	4	7	2004	7	3	6176	50	755	15.1	0.936787909	0.079334273	0.934181325	M	1987	0	0	NA	NA	NA	NA	0	0	0	7533	5	35	7	0.291299481	0	0.592117997	M	2001	0	0	NA	NA	NA	NA	0	0	0	5261	87	1301	14.95402299
1161	109	319	317	0	6	6	2004	6	6	930	465	22972	49.40215054	2.041118644	0.206120088	1.437578221	M	1979	0	0	NA	NA	NA	NA	0	0	0	255	215	20239	94.13488372	3.603333924	0.363811475	2.158368242	M	1989	0	0	NA	NA	NA	NA	0	0	0	6836	243	29420	121.0699588
1160	109	320	318	0	4	9	2004	9	4	3226	60	770	12.83333333	0.579268753	0.067533951	0.430639935	UNI	1984	0	0	NA	NA	NA	NA	0	0	0	6307	55	750	13.63636364	0.606128124	0.090909091	0.558838055	UNI	1983	0	0	NA	NA	NA	NA	0	0	0	6690	1	10	10
1164	110	321	319	1	5	7	2004	7	5	8570	71	1020	14.36619718	0.805752923	0.056338028	1.187846287	F	1985	0	0	NA	NA	NA	NA	1	0	1	8523	123	1843	14.98373984	0.745159944	0.052845528	1.165965404	F	1979	0	0	NA	NA	NA	NA	0	0	1	8721	123	1843	14.98373984
1165	110	322	320	1	6	3	2004	3	3	3943	357	16364	45.83753501	1.575208097	0.176615669	1.703157265	M	1992	17	732	43.0588234100001	1.520809737	0.178898429	2.284152945	0	0	1	3811	40	1846	46.15	1.831840239	0.201031837	2.549689685	UNK	2000	12	436	36.3333333266667	1.58932998733333	0.170106124	2.81022780433333	0	0	0	2463	24	523	21.79166667
1163	110	323	321	1	4	6	2004	6	4	695	4	72	18	0.56837159	0	1.11142763	F	2002	0	0	NA	NA	NA	NA	0	0	0	5352	57	2856	50.10526316	1.614425793	0.24279494	1.566497117	M	1990	0	0	NA	NA	NA	NA	0	0	0	3942	4	101	25.25
1166	111	324	322	0	11	4	2004	4	4	5901	79	3991	50.51898734	2.281791208	0.336015665	1.242498817	UNI	1993	0	0	NA	NA	NA	NA	0	0	0	8274	257	14772	57.47859922	2.763863137	0.327428811	1.438847963	M	1980	0	0	NA	NA	NA	NA	0	0	0	8518	257	14772	57.47859922
1167	111	325	323	0	5	14	2004	14	8	2033	26	313	12.03846154	0.571352431	0	0.853344839	M	2004	0	0	NA	NA	NA	NA	0	0	0	2941	386	7182	18.60621762	1.305368509	0.114956526	1.258926666	M	1996	0	0	NA	NA	NA	NA	0	0	1	2259	222	3916	17.63963964
1168	111	326	324	0	6	3	2004	3	2	7378	5	14	2.8	0.586588037	0	0.700388485	F	2002	0	0	NA	NA	NA	NA	0	0	0	3771	65	838	12.89230769	0.924108064	0.034615385	0.83101316	F	2002	0	0	NA	NA	NA	NA	0	0	0	4442	1	8	8
1170	112	330	325	0	15	3	2004	3	2	8229	1	118	118	11.60157939	1	1.959943344	F	2004	0	0	NA	NA	NA	NA	1	0	1	1809	12	284	23.66666667	2.474220629	0.333333333	1.224185627	M	1989	0	0	NA	NA	NA	NA	0	0	0	1895	12	284	23.66666667
1169	112	331	326	0	16	2	2004	2	2	2664	4	41	10.25	1.317071062	0.25	1.12443015	M	2004	0	0	NA	NA	NA	NA	0	0	0	2955	20	220	11	0.849197235	0.05	0.899031949	M	1989	0	0	NA	NA	NA	NA	0	0	0	3135	20	220	11
1171	112	332	327	0	8	3	2004	3	3	3724	2	34	17	0.669880632	0	1.252662724	F	2003	0	0	NA	NA	NA	NA	0	0	0	5840	88	3416	38.81818182	1.455867068	0.184490168	1.068785615	M	1985	0	0	NA	NA	NA	NA	0	0	0	546	85	4865	57.23529412
1173	113	339	328	1	10	7	2004	7	7	7402	60	1016	16.93333333	1.01447674	0.06240576	1.271599673	F	1999	0	0	NA	NA	NA	NA	0	0	0	7568	362	5803	16.03038674	1.07579305	0.085106834	1.15655894	M	1984	0	0	NA	NA	NA	NA	0	0	0	7405	6	170	28.33333333
1172	113	340	329	1	11	5	2004	5	5	7972	29	1014	34.96551724	1.517608825	0.224137931	1.013714237	F	2001	1	9	9.00000004000003	0.296258960999992	2.99999936004269e-09	1.406173969	0	0	0	7375	82	1970	24.02439024	0.973815142	0.111142028	0.99339244	M	1986	1	9	8.99999993999995	0.29625888999999	-1.59999995474891e-08	1.406173948	0	0	0	8051	29	1014	34.96551724
1174	113	341	330	1	6	3	2004	3	3	2392	28	413	14.75	0.668896496	0.017857143	0.967802147	F	1996	0	0	NA	NA	NA	NA	0	0	0	7758	1	28	28	0.921694475	0	1.406173951	F	2004	0	0	NA	NA	NA	NA	0	0	0	8000	1	28	28
1175	114	345	331	0	7	4	2004	4	4	6468	99	1246	12.58585859	1.702834925	0.186824752	1.087710804	M	1980	0	0	NA	NA	NA	NA	0	0	0	4307	75	920	12.26666667	1.400696459	0.146236095	1.713149617	UNK	1987	0	0	NA	NA	NA	NA	0	0	0	6478	99	1246	12.58585859
1176	114	346	332	0	9	5	2004	5	5	7688	13	271	20.84615385	1.908012137	0.282051282	1.262975156	UNK	2001	0	0	NA	NA	NA	NA	0	0	1	8340	94	2165	23.03191489	2.301001102	0.275413718	2.350969933	M	1980	0	0	NA	NA	NA	NA	0	0	0	7708	108	1132	10.48148148
1177	114	347	333	0	6	3	2004	3	3	7638	21	114	5.428571429	0.660954421	0.023809524	1.26862369	M	2003	0	0	NA	NA	NA	NA	0	0	0	3817	23	126	5.47826087	0.628617246	0.02173913	1.234828929	M	2002	0	0	NA	NA	NA	NA	0	0	0	7701	21	114	5.428571429
1180	115	348	334	1	8	2	2004	2	2	1181	23	335	14.56521739	1.048463122	0.071202122	1.657921499	M	2000	0	0	NA	NA	NA	NA	0	0	0	2943	62	2014	32.48387097	1.655378543	0.175363109	2.086358015	M	1993	0	0	NA	NA	NA	NA	0	0	0	3122	62	2014	32.48387097
1179	115	349	335	1	8	6	2004	6	4	1348	1	135	135	5.709733285	1	0.796983604	F	2004	NA	NA	NA	NA	NA	NA	0	0	0	8837	1	135	135	5.709733285	1	0.796983604	F	2004	NA	NA	NA	NA	NA	NA	0	0	0	9018	21	642	30.57142857
1178	115	353	336	1	6	1	2004	1	1	6658	6	121	20.16666667	1.71354424	0.458333333	0.997668738	M	2003	0	0	NA	NA	NA	NA	0	0	0	6397	6	121	20.16666667	1.71354424	0.458333333	0.997668738	M	2003	0	0	NA	NA	NA	NA	0	0	0	6674	6	121	20.16666667
1182	116	354	337	1	10	5	2004	5	4	3090	20	1671	83.55	2.150292985	0.325	1.445946222	F	1992	0	0	NA	NA	NA	NA	0	0	0	8284	121	5643	46.63636364	1.444016618	0.216489439	1.763773679	M	1985	0	0	NA	NA	NA	NA	0	0	0	5020	14	907	64.78571429
1183	116	355	338	1	10	2	2004	2	2	3005	23	2276	98.95652174	1.773743904	0.260869565	1.483841971	M	1984	1	34	34.0000002199999	0.82850286	-1.09999991337872e-08	1.133328423	0	0	0	191	31	1969	63.51612903	1.474335114	0.147849462	1.538942182	M	1992	1	34	33.9999999300001	0.828502854	-1.80000006011483e-08	1.13332844200001	0	0	0	189	31	1969	63.51612903
1181	116	356	339	1	12	7	2004	7	5	6664	3	140	46.66666667	1.395919934	0	1.129136371	F	2001	0	0	NA	NA	NA	NA	0	0	0	4112	85	7614	89.57647059	2.07374598	0.165359477	1.886691084	M	1988	0	0	NA	NA	NA	NA	0	0	0	6681	3	140	46.66666667
1184	117	357	340	1	3	4	2004	4	4	4247	36	158	4.388888889	0.53007842	0.027777778	0.461384775	M	2003	0	0	NA	NA	NA	NA	0	0	0	1573	15	159	10.6	0.844665469	0.177777778	0.471603898	UNK	1988	0	0	NA	NA	NA	NA	0	0	0	1644	15	159	10.6
1186	117	358	341	1	3	2	2004	2	1	7581	43	304	7.069767442	1.385877372	0.089366434	0.506727259	F	2004	2	11	5.50000001149999	1.164588277	0.421378325	0.362642783500002	0	0	0	5465	1	1	1	0.158390747	0	0.337876822	F	2004	1	NA	NA	NA	NA	NA	0	0	0	7635	43	304	7.069767442
1185	117	359	342	1	3	6	2004	6	4	8269	19	96	5.052631579	0.357863608	0	0.259457316	M	2003	0	0	NA	NA	NA	NA	0	0	1	8882	114	473	4.149122807	0.399155345	0.004385965	0.739578467	M	1992	0	0	NA	NA	NA	NA	0	0	0	8913	41	159	3.87804878
1189	118	363	343	1	9	3	2004	3	3	6662	71	718	10.11267606	0.569786269	0.025836551	0.72137569	M	1994	0	0	NA	NA	NA	NA	0	0	0	6097	82	957	11.67073171	0.797359357	0.043955906	0.894193701	M	1997	0	0	NA	NA	NA	NA	0	0	0	6371	82	957	11.67073171
1188	118	364	344	1	5	2	2004	2	1	3854	6	97	16.16666667	1.004424083	0.166666667	0.57485396	M	2002	1	9	9.00000002000002	0.509893278	1.99999994343614e-09	0.123162625	0	0	0	4994	156	2820	18.07692308	1.051342852	0.144585601	0.687091283	UNK	1987	1	9	9.0000006299997	0.509893286999983	-1.04000001499571e-07	0.123162687999994	0	0	0	5256	156	2820	18.07692308
1187	118	365	345	1	7	6	2004	6	5	7486	25	205	8.2	0.882936614	0.046278234	0.955740065	M	2003	0	0	NA	NA	NA	NA	0	0	0	4320	10	72	7.2	0.457951849	0	0.596932072	UNK	2004	0	0	NA	NA	NA	NA	0	0	0	287	19	149	7.842105263
1192	119	366	346	0	13	1	2004	1	1	6643	44	569	12.93181818	2.397518568	0.375	2.345678102	UNI	1991	0	0	NA	NA	NA	NA	0	0	0	6377	44	569	12.93181818	2.397518568	0.375	2.345678102	UNI	1991	0	0	NA	NA	NA	NA	0	0	0	6653	44	569	12.93181818
1191	119	367	347	0	16	4	2004	4	4	310	9	48	5.333333333	1.002770106	0	1.110683971	F	1995	0	0	NA	NA	NA	NA	0	0	0	6647	9	53	5.888888889	1.343791582	0.203352344	1.196963613	M	2000	0	0	NA	NA	NA	NA	0	0	0	6905	9	53	5.888888889
1190	119	368	348	0	16	2	2004	2	2	8661	3	13	4.333333333	0.284011268	0	1.448277552	F	2003	0	0	NA	NA	NA	NA	0	0	0	4432	52	2057	39.55769231	1.82650009	0.146978022	1.92996696	M	1980	0	0	NA	NA	NA	NA	0	0	0	8812	3	13	4.333333333
1194	120	369	349	1	8	2	2004	2	2	3569	1	1	1	0.050973824	0	0.30821884	F	2004	0	0	NA	NA	NA	NA	0	0	0	4814	51	867	17	0.839980624	0.07730413	0.781736283	M	1984	0	0	NA	NA	NA	NA	0	0	0	3519	1	1	1
1195	120	370	350	1	8	8	2004	8	8	5980	8	157	19.625	1.011807579	0.125	0.505308983	M	2002	1	4	3.99999998000001	0.203895299000001	-9.99999860695766e-10	0.308218838000001	0	0	0	7806	51	1021	20.01960784	0.737129613	0.068627451	0.709966273	M	1981	1	4	3.99999983999999	0.203895263	9.99999638651161e-10	0.308218822999997	0	0	0	5956	8	157	19.625
1193	120	371	351	1	3	8	2004	8	7	7655	8	38	4.75	0.196806478	0	0.72975229	F	1999	0	0	NA	NA	NA	NA	0	0	0	3583	163	2410	14.78527607	0.574321449	0.035713048	0.838950217	M	1981	0	0	NA	NA	NA	NA	0	0	0	5088	5	32	6.4
1197	121	375	352	0	6	2	2004	2	2	7751	231	3912	16.93506494	0.687701279	0.050915057	1.039771669	M	1991	0	0	NA	NA	NA	NA	0	0	0	8850	398	6708	16.85427136	0.724621889	0.051507538	0.85718055	M	1981	0	0	NA	NA	NA	NA	0	0	0	7796	231	3912	16.93506494
1198	121	376	353	0	8	3	2004	3	3	3195	51	482	9.450980392	0.701186014	0.035974718	0.93536323	M	1980	0	0	NA	NA	NA	NA	0	0	0	2749	6	55	9.166666667	0.532705679	0	1.75320669	M	1996	0	0	NA	NA	NA	NA	0	0	0	3151	51	482	9.450980392
1196	121	377	354	0	9	3	2004	3	1	4040	1	13	13	1.036002855	0	1.096820837	F	2004	0	0	NA	NA	NA	NA	0	0	0	8336	1	13	13	1.036002855	0	1.096820837	F	2004	0	0	NA	NA	NA	NA	0	0	0	3950	5	45	9
1201	122	237	355	1	7	2	2004	2	1	6706	1	1	1	0.049590509	0	0.156677261	F	2004	0	0	NA	NA	NA	NA	0	0	0	220	1	1	1	0.049590509	0	0.156677261	F	2004	0	0	NA	NA	NA	NA	0	0	0	209	1	1	1
1199	122	238	356	1	6	1	2004	1	1	4560	11	46	4.181818182	0.18322792	0	0.200361389	M	1997	2	8	4.000000002	0.1974674545	0	0.152465351	0	0	0	4270	11	46	4.181818182	0.18322792	0	0.200361389	M	1997	2	8	4.000000002	0.1974674545	0	0.152465351	0	0	0	4493	11	46	4.181818182
1200	122	239	357	1	12	3	2003	3	1	6858	1	1	1	0.249826757	0	0.235131065	F	2003	0	0	NA	NA	NA	NA	0	0	0	2284	1	1	1	0.249826757	0	0.235131065	F	2003	0	0	NA	NA	NA	NA	0	0	0	2404	1	1	1
1202	123	240	358	1	8	9	2004	9	6	739	9	66	7.333333333	0.883537202	0.061793372	0.873345313	M	2003	0	0	NA	NA	NA	NA	0	0	0	6763	10	158	15.8	0.931538576	0.011736671	1.496029905	M	2002	0	0	NA	NA	NA	NA	0	0	0	4315	1	20	20
1203	123	241	359	1	7	5	2004	5	5	829	368	5614	15.25543478	0.860580951	0.072605175	0.721394203	M	1984	37	698	18.8648648051352	1.06093670024324	0.0608108130270269	0.649025731729731	0	0	0	8898	1	56	56	1.746132793	0	0.916857279	M	2004	1	NA	NA	NA	NA	NA	0	0	0	6047	18	560	31.11111111
1204	123	242	360	1	7	4	2004	4	4	7234	43	1751	40.72093023	2.426843006	0.279069767	1.129507365	M	1998	0	0	NA	NA	NA	NA	0	0	0	8010	636	33944	53.37106918	2.222507467	0.219359914	1.173267024	UNI	1980	0	0	NA	NA	NA	NA	0	0	0	7299	43	1751	40.72093023
1207	124	279	361	1	27	2	2004	2	2	7135	10	318	31.8	2.810004618	0.3	0.887073859	F	2001	0	0	NA	NA	NA	NA	0	0	0	1159	60	874	14.56666667	1.473941749	0.150386014	1.218143618	F	1988	0	0	NA	NA	NA	NA	0	0	0	7201	10	318	31.8
1206	124	280	362	1	6	6	2004	6	6	6278	101	1081	10.7029703	0.80643973	0.071496206	0.72147974	M	1997	21	268	12.7619047761905	0.788968796666666	0.047619047904762	0.671113423809524	0	0	0	759	368	5614	15.25543478	0.860580951	0.072605175	0.721394203	M	1984	37	698	18.8648648051352	1.06093670024324	0.0608108130270269	0.649025731729731	0	0	0	6276	101	1081	10.7029703
1205	124	281	363	1	8	3	2004	3	3	904	48	933	19.4375	0.950730052	0.104166667	1.202320225	M	1995	0	0	NA	NA	NA	NA	0	0	0	6730	81	2258	27.87654321	1.223191512	0.15590331	1.388274881	M	1994	0	0	NA	NA	NA	NA	0	0	0	6984	81	2258	27.87654321
1208	125	282	364	1	4	3	2004	3	1	5465	31	322	10.38709677	1.135271449	0.16049111	1.151436581	M	2002	0	0	NA	NA	NA	NA	0	0	0	8598	1	15	15	1.017811262	0	0.596573108	F	2004	0	0	NA	NA	NA	NA	0	0	0	8798	1	15	15
1209	125	283	365	1	3	6	2004	6	5	6693	54	718	13.2962963	1.165916181	0.12962963	0.729675644	F	2001	16	228	14.2500000175	1.18572536725	0.125000002125	0.696681590624999	0	0	0	759	368	5614	15.25543478	0.860580951	0.072605175	0.721394203	M	1984	37	698	18.8648648051352	1.06093670024324	0.0608108130270269	0.649025731729731	0	0	0	6708	54	718	13.2962963
1210	125	284	366	1	5	4	2004	4	2	4162	32	216	6.75	0.368125984	0	0.372107838	M	1992	0	0	NA	NA	NA	NA	0	0	0	2980	127	1292	10.17322835	0.522512268	0.033537466	0.624507154	M	1980	0	0	NA	NA	NA	NA	0	0	0	3159	127	1292	10.17322835
1212	126	288	367	1	13	2	2004	2	1	427	9	13	1.444444444	0.209436518	0	0.622900988	M	2001	0	0	NA	NA	NA	NA	0	0	0	1214	1	0	0	0	0	0.188906192	F	2004	0	0	NA	NA	NA	NA	0	0	0	1257	1	0	0
1211	126	289	368	1	8	1	2004	1	1	8734	25	227	9.08	1.138689518	0.2	0.93519763	UNK	1996	1	2	2	0.255987182000002	7.99999977374455e-09	0.188906182	0	0	0	8694	25	227	9.08	1.138689518	0.2	0.93519763	UNK	1996	1	2	2	0.255987182000002	7.99999977374455e-09	0.188906182	0	0	0	8882	25	227	9.08
1213	126	290	369	1	8	3	2004	3	1	3174	18	51	2.833333333	0.602611486	0.009141399	1.086354487	M	2003	0	0	NA	NA	NA	NA	0	0	0	8114	1	0	0	0	0	0.188906192	F	2004	0	0	NA	NA	NA	NA	1	1	1	8346	1	0	0
1216	127	291	370	1	5	6	2004	6	3	4010	7	77	11	0.730507402	0	1.244408408	F	2002	0	0	NA	NA	NA	NA	0	0	0	2277	1	14	14	0.949957178	0	0.768004506	F	2004	0	0	NA	NA	NA	NA	0	0	0	6810	2	26	13
1215	127	292	371	1	6	6	2004	6	6	6278	101	1081	10.7029703	0.80643973	0.071496206	0.72147974	M	1997	21	268	12.7619047761905	0.788968796666666	0.047619047904762	0.671113423809524	0	0	0	759	368	5614	15.25543478	0.860580951	0.072605175	0.721394203	M	1984	37	698	18.8648648051352	1.06093670024324	0.0608108130270269	0.649025731729731	0	0	0	7650	79	1584	20.05063291
1214	127	293	372	1	5	2	2004	2	2	4109	2	9	4.5	0.293081885	0	0.780144991	F	2003	0	0	NA	NA	NA	NA	0	0	0	464	9	73	8.111111111	1.795896611	0.333333333	0.994043303	F	1999	0	0	NA	NA	NA	NA	0	0	0	4022	2	9	4.5
1217	128	303	373	0	8	3	2004	3	2	1380	1	28	28	2.073936828	0	1.681630759	F	2004	0	0	NA	NA	NA	NA	0	0	1	8049	378	9742	25.77248677	1.756737218	0.215024107	1.405638007	M	1981	0	0	NA	NA	NA	NA	0	0	0	7038	235	5003	21.2893617
1218	128	304	374	0	17	4	2004	4	4	7871	15	106	7.066666667	0.471123966	0.066666667	0.69989191	M	2000	0	0	NA	NA	NA	NA	0	0	0	5080	103	6778	65.80582524	2.268050109	0.187401449	1.386803749	M	1981	0	0	NA	NA	NA	NA	0	0	0	7918	15	106	7.066666667
1219	128	305	375	0	12	6	2004	6	1	1810	16	638	39.875	1.649017154	0.1875	1.462680272	F	1991	0	0	NA	NA	NA	NA	0	0	0	1943	3	121	40.33333333	1.550458816	0.166666667	1.151174859	F	1999	0	0	NA	NA	NA	NA	0	0	0	2856	4	102	25.5
1222	129	306	376	1	2	3	2004	3	3	4222	73	2905	39.79452055	1.76546079	0.270462782	1.143369622	UNK	1994	0	0	NA	NA	NA	NA	0	0	0	7304	202	15550	76.98019802	2.546281997	0.223792322	1.393331683	M	1982	0	0	NA	NA	NA	NA	0	0	0	4146	73	2905	39.79452055
1221	129	307	377	1	6	4	2004	4	3	8917	4	221	55.25	2.144645767	0.583333333	1.862786359	F	2004	3	157	52.3333333333333	1.99969184033333	0.444444444	1.76225444733333	0	0	0	138	173	25507	147.4393064	5.245840053	0.534108588	2.2533691	M	1980	3	157	52.3333334000005	1.99969180966673	0.444444411333331	1.76225445666665	0	0	0	8077	66	8165	123.7121212
1220	129	308	378	1	6	5	2004	5	5	4412	65	2318	35.66153846	1.414850559	0.207961435	1.705250507	F	1982	0	0	NA	NA	NA	NA	0	0	0	2111	242	9604	39.68595041	1.327196769	0.141208643	1.666001538	M	1986	0	0	NA	NA	NA	NA	0	0	0	5824	15	427	28.46666667
1223	130	309	379	0	25	9	2004	9	9	3996	99	3548	35.83838384	1.613186341	0.224310567	1.854379084	M	1980	0	0	NA	NA	NA	NA	0	0	0	3944	83	1276	15.37349398	1.15845103	0.144578313	0.808811363	F	1980	0	0	NA	NA	NA	NA	0	0	0	3310	31	1096	35.35483871
1224	130	310	380	0	14	1	2004	1	1	3217	105	6279	59.8	2.7211452	0.307142857	1.520048146	M	1981	0	0	NA	NA	NA	NA	0	0	0	2994	105	6279	59.8	2.7211452	0.307142857	1.520048146	M	1981	0	0	NA	NA	NA	NA	0	0	0	3174	105	6279	59.8
1225	130	311	381	0	18	6	2004	6	5	6029	48	452	9.416666667	0.575535029	0.073660714	1.135899137	UNK	1994	0	0	NA	NA	NA	NA	0	0	0	3679	21	825	39.28571429	1.690795225	0.380952381	1.946400813	M	1994	0	0	NA	NA	NA	NA	0	0	0	3895	21	825	39.28571429
1228	131	327	382	1	8	5	2004	5	3	7435	4	34	8.5	0.306924138	0	0.552938197	F	2001	0	0	NA	NA	NA	NA	0	0	0	2728	25	157	6.28	0.209958861	0	0.482656565	F	1980	0	0	NA	NA	NA	NA	0	0	0	2018	10	41	4.1
1226	131	328	383	1	6	5	2004	5	5	3944	1	33	33	1.258050249	0	0.652197767	M	2004	1	NA	NA	NA	NA	NA	1	0	1	2922	251	5980	23.8247012	1.121398572	0.097325492	1.070201448	M	1981	7	248	35.4285715542857	1.90805830171429	0.285714301714286	1.01965656914285	0	0	0	103	57	1023	17.94736842
1227	131	329	384	1	17	3	2004	3	2	1174	14	54	3.857142857	0.449405382	0	0.498946987	M	2000	0	0	NA	NA	NA	NA	0	0	0	2943	1	6	6	0.480483064	0	0.305068612	F	2004	0	0	NA	NA	NA	NA	0	0	0	2354	27	101	3.740740741
1231	132	333	385	1	6	7	2004	7	3	5880	23	300	13.04347826	0.724230008	0.130434783	0.850256356	M	1993	0	0	NA	NA	NA	NA	0	0	0	2213	40	805	20.125	0.962769071	0.15	0.833864161	M	1993	0	0	NA	NA	NA	NA	0	0	0	4791	2	58	29
1230	132	334	386	1	14	8	2004	8	5	2296	18	233	12.94444444	1.507924175	0.218865635	0.91064816	M	1998	5	110	21.9999999828	1.969455518	0.2626387618	1.088709472	0	0	0	6801	125	3303	26.424	1.534824301	0.222808177	0.954372665	UNI	1980	4	90	22.4999999475001	2.13787583800001	0.328298457500001	1.2271335875	0	0	0	2243	18	233	12.94444444
1229	132	335	387	1	13	6	2004	6	4	3757	17	258	15.17647059	1.188845447	0.176470588	1.320638495	M	2001	0	0	NA	NA	NA	NA	0	0	0	5718	98	2657	27.1122449	1.509439349	0.166757264	1.327419304	M	1980	0	0	NA	NA	NA	NA	0	0	0	5991	98	2657	27.1122449
1232	133	336	388	1	6	7	2004	7	7	4851	49	2007	40.95918367	2.274176912	0.295713793	1.400142673	M	1996	0	0	NA	NA	NA	NA	0	0	0	1028	149	11952	80.2147651	3.294988364	0.454391976	1.969647926	UNK	1987	0	0	NA	NA	NA	NA	0	0	0	6409	66	3833	58.07575758
1234	133	337	389	1	5	2	2004	2	1	420	1	10	10	1.018858874	0	1.222630649	F	2004	1	NA	NA	NA	NA	NA	0	0	0	674	158	435	2.753164557	0.354912185	0.018987342	0.560607893	M	1987	1	10	10.000000073	1.01885890499999	7.60000005151085e-08	1.22263057800001	0	0	0	680	158	435	2.753164557
1233	133	338	390	1	6	3	2004	3	3	2543	50	592	11.84	1.287779166	0.166960391	0.982835632	M	1993	0	0	NA	NA	NA	NA	0	0	0	4753	4	120	30	3.122562192	0.432071461	0.954690116	F	2003	0	0	NA	NA	NA	NA	0	0	0	2491	50	592	11.84
1235	134	342	391	1	7	5	2004	5	3	3718	1	17	17	0.527029687	0	1.181160355	F	2004	0	0	NA	NA	NA	NA	0	0	0	7462	104	5175	49.75961538	2.423135774	0.261130971	1.5477132	M	1981	0	0	NA	NA	NA	NA	0	0	0	7385	15	349	23.26666667
1236	134	343	392	1	8	8	2004	8	8	1022	20	972	48.6	1.464730541	0.122681413	1.520991892	M	1999	12	544	45.3333333333333	1.46701388166667	0.0555555556666667	1.2548876	0	0	0	958	90	2788	30.97777778	1.158431889	0.153188462	1.489943136	F	1995	14	571	40.7857143085714	1.35105414414286	0.0476190442857143	1.25922019714286	0	0	0	4828	70	2930	41.85714286
1237	134	344	393	1	9	3	2004	3	3	2221	8	90	11.25	0.486742028	0	0.981722678	M	1998	0	0	NA	NA	NA	NA	0	0	0	6077	146	4107	28.13013699	0.981019487	0.062785388	1.291364774	M	1979	0	0	NA	NA	NA	NA	0	0	0	6353	146	4107	28.13013699
1240	135	350	394	1	10	8	2004	8	4	1361	1	11	11	0.341019209	0	1.181160355	F	2004	0	0	NA	NA	NA	NA	1	0	1	4617	99	2563	25.88888889	0.991367353	0.095298401	0.960578761	F	1980	0	0	NA	NA	NA	NA	0	0	0	1855	1	11	11
1239	135	351	395	1	10	7	2004	7	6	1022	20	972	48.6	1.464730541	0.122681413	1.520991892	M	1999	12	544	45.3333333333333	1.46701388166667	0.0555555556666667	1.2548876	0	0	0	958	90	2788	30.97777778	1.158431889	0.153188462	1.489943136	F	1995	14	571	40.7857143085714	1.35105414414286	0.0476190442857143	1.25922019714286	0	0	0	969	90	2788	30.97777778
1238	135	352	396	1	11	5	2004	5	5	6075	5	198	39.6	1.560796936	0.4	1.356031079	M	2003	0	0	NA	NA	NA	NA	0	0	0	6254	73	2523	34.56164384	1.534116672	0.24923996	1.403778318	UNK	1995	0	0	NA	NA	NA	NA	0	0	0	6537	73	2523	34.56164384
1242	136	360	397	1	8	6	2004	6	3	1238	6	264	44	1.383148179	0.166666667	0.956295982	F	2000	0	0	NA	NA	NA	NA	0	0	0	756	33	822	24.90909091	1.618038727	0.181818182	1.524177319	F	1986	0	0	NA	NA	NA	NA	0	0	0	759	33	822	24.90909091
1241	136	361	398	1	5	6	2004	6	4	7996	23	157	6.826086957	0.476995481	0.025411034	0.747657052	M	1998	2	6	3.0000000105	0.167069648	4.99999996961265e-09	0.605712004	0	0	0	4488	60	616	10.26666667	0.725330621	0.062810401	0.784609559	M	1995	2	6	3.00000007999995	0.16706963	-3.00000002617651e-09	0.605712010000001	0	0	0	5618	1	4	4
1243	136	362	399	1	3	6	2004	6	4	1029	28	394	14.07142857	0.731272247	0.089285714	0.821397885	F	1991	0	0	NA	NA	NA	NA	0	0	0	4136	1	2	2	0.097267292	0	0.918254093	F	2004	0	0	NA	NA	NA	NA	0	0	0	452	1	2	2
1246	137	372	400	1	6	4	2004	4	4	8255	14	173	12.35714286	1.517561793	0.226190476	1.271503201	UNK	2004	0	0	NA	NA	NA	NA	0	0	0	3138	355	3934	11.08169014	1.031306768	0.107663863	1.07791274	M	1980	0	0	NA	NA	NA	NA	0	0	0	3313	355	3934	11.08169014
1245	137	373	401	1	8	4	2004	4	3	2516	141	285	2.021276596	0.43343342	0.012053653	0.880629425	M	1985	1	0	-4.00007138523506e-09	0	7.29999998227981e-08	0.90629758499999	0	0	0	5484	1	0	0	0	0	0.906297589	F	2004	NA	NA	NA	NA	NA	NA	0	0	0	5762	1	0	0
1244	137	374	402	1	8	3	2004	3	3	2979	18	230	12.77777778	1.375805783	0.197948975	1.46763939	M	2000	0	0	NA	NA	NA	NA	0	0	0	7241	307	2319	7.553745928	0.651124298	0.053262806	0.909830536	UNK	1979	0	0	NA	NA	NA	NA	0	0	0	7884	85	404	4.752941176
1248	138	384	403	1	12	16	2005	16	4	8806	1	8	8	0.261354518	0	1.136398066	F	2005	NA	NA	NA	NA	NA	NA	0	0	0	7503	38	870	22.89473684	0.902328725	0.105263158	1.20717358	M	1992	1	8	7.99999982000008	0.261354526000005	7.99999977374455e-09	1.136398056	0	0	0	8696	7	100	14.28571429
1247	138	385	404	1	8	4	2005	4	3	4093	11	2664	242.1818182	6.968310603	0.393939394	3.505848381	M	2004	0	0	NA	NA	NA	NA	1	0	1	6285	55	12405	225.5454545	11.44112431	0.626767721	4.749542143	M	2000	0	0	NA	NA	NA	NA	0	0	0	6567	55	12405	225.5454545
1250	139	389	405	1	3	3	2005	3	2	2713	69	1872	27.13043478	1.078423236	0.065217391	1.727544388	F	1979	0	0	NA	NA	NA	NA	0	0	0	225	6	32	5.333333333	0.365724372	0	1.151389184	M	1998	0	0	NA	NA	NA	NA	0	0	0	5096	92	1385	15.05434783
1249	139	390	406	1	2	2	2005	2	1	7581	43	304	7.069767442	1.385877372	0.089366434	0.506727259	F	2004	2	11	5.50000001149999	1.164588277	0.421378325	0.362642783500002	0	0	0	2406	1	10	10	2.170785789	0.842756668	0.387408732	F	2005	NA	NA	NA	NA	NA	NA	0	0	0	2528	1	10	10
1251	139	391	407	1	2	2	2005	2	1	8596	1	4	4	0.868314315	0	0.387408732	F	2005	0	0	NA	NA	NA	NA	0	0	0	4352	32	103	3.21875	0.709362933	0.052083333	0.573438724	M	2004	0	0	NA	NA	NA	NA	1	0	1	4596	32	103	3.21875
1254	140	392	408	1	4	2	2005	2	1	5378	4	39	9.75	0.663803432	0	0.9573053	M	2004	0	0	NA	NA	NA	NA	0	0	0	7392	1	6	6	0.423674204	0	0.967731105	F	2005	0	0	NA	NA	NA	NA	0	0	0	5362	4	39	9.75
1252	140	393	409	1	6	7	2005	7	5	2296	18	233	12.94444444	1.507924175	0.218865635	0.91064816	M	1998	5	110	21.9999999828	1.969455518	0.2626387618	1.088709472	0	0	0	6801	125	3303	26.424	1.534824301	0.222808177	0.954372665	UNI	1980	4	90	22.4999999475001	2.13787583800001	0.328298457500001	1.2271335875	0	0	0	2243	18	233	12.94444444
1253	140	394	410	1	5	6	2005	6	3	3571	24	176	7.333333333	0.510824989	0	0.991787989	UNK	1994	0	0	NA	NA	NA	NA	0	0	0	4027	44	339	7.704545455	0.46492428	0	0.760725936	M	1987	0	0	NA	NA	NA	NA	0	0	0	5904	1	15	15
1256	141	397	411	1	4	3	2005	3	2	8763	9	116	12.88888889	1.084173622	0.111111111	1.491363946	F	2004	0	0	NA	NA	NA	NA	0	0	0	4930	200	21249	106.245	5.641600065	0.417542204	2.281385197	M	1989	0	0	NA	NA	NA	NA	0	0	0	6109	0	NA	NA
1255	141	395	412	1	9	9	2005	9	9	7967	18	280	15.55555556	0.659314259	0	0.995729795	M	2005	11	164	14.9090909172727	0.625994790363636	0	0.939453005454546	0	0	0	5211	123	2320	18.86178862	0.79250031	0.043443349	1.067287728	F	1989	28	412	14.7142857110714	0.666819072678572	-1.71428572924372e-09	1.01424372139286	0	0	0	3867	14	296	21.14285714
1257	141	396	413	1	12	4	2005	4	2	857	330	28948	87.72121212	3.209590763	0.304974727	1.536848431	M	1985	1	17	17.000000510001	1.55127777799999	2.80999998381048e-07	1.14368717999997	0	0	0	3619	53	5679	107.1509434	3.089891759	0.503144654	1.542316254	UNI	1980	0	0	NA	NA	NA	NA	0	0	0	3831	53	5679	107.1509434
1259	142	398	414	1	15	4	2005	4	2	7626	19	361	19	0.696381739	0.012184874	1.449093285	F	1995	0	0	NA	NA	NA	NA	0	0	0	3588	163	8670	53.19018405	2.099421359	0.306886739	1.992488625	M	1982	0	0	NA	NA	NA	NA	0	0	0	7687	19	361	19
1260	142	399	415	1	10	6	2005	6	6	117	17	503	29.58823529	2.431729669	0.431327667	1.386611786	M	2005	1	50	49.99999993	2.258055765	0.500000003	1.189727498	0	0	0	5872	401	18148	45.25685786	2.055216841	0.247734375	1.084380886	F	1984	2	67	33.500001665001	1.58916010299998	0.250000096500003	1.05526924749998	0	0	0	6175	90	2258	25.08888889
1258	142	400	416	1	11	3	2005	3	3	1989	29	179	6.172413793	0.251704645	0	0.836061796	M	1992	0	0	NA	NA	NA	NA	0	0	0	2664	50	480	9.6	0.620339022	0.053333333	1.060738285	M	1994	0	0	NA	NA	NA	NA	0	0	0	2797	50	480	9.6
1263	143	406	417	0	13	4	2005	4	2	5591	16	323	20.1875	1.787098441	0.0625	1.064751375	M	1999	0	0	NA	NA	NA	NA	0	0	0	8189	2	177	88.5	6.606127086	0.5	1.134611658	F	2005	0	0	NA	NA	NA	NA	0	0	0	7530	27	642	23.77777778
1262	143	404	418	0	9	2	2005	2	2	3702	1	3	3	0.510706659	0	1.084870298	F	2005	0	0	NA	NA	NA	NA	0	0	0	8115	12	58	4.833333333	0.643486489	0	0.99570579	M	2002	0	0	NA	NA	NA	NA	0	0	1	8351	12	58	4.833333333
1261	143	405	419	0	10	3	2005	3	3	2272	64	624	9.75	1.85676397	0.22470392	0.79882026	F	2003	0	0	NA	NA	NA	NA	0	0	0	7619	47	591	12.57446809	2.145588952	0.246354983	1.021605135	M	1989	0	0	NA	NA	NA	NA	0	0	0	7832	47	591	12.57446809
1266	144	407	420	1	7	6	2005	6	4	6794	1	16	16	0.507667651	0	1.122570178	F	2005	0	0	NA	NA	NA	NA	0	0	0	1631	64	1097	17.140625	0.919625505	0.0703125	1.28964738	F	1995	0	0	NA	NA	NA	NA	0	0	0	1698	64	1097	17.140625
1265	144	408	421	1	16	9	2005	9	7	6782	95	1292	13.6	0.936715564	0.057894737	0.939423765	F	1981	2	33	16.499999935	1.0925107915	4.99999996961265e-09	1.99850511450001	0	0	0	2662	112	947	8.455357143	0.990089782	0.075273023	0.898230209	M	1992	1	11	11.000000064	0.349021491999991	-7.30000024873334e-08	1.1225702	0	0	0	5544	27	229	8.481481481
1264	144	409	422	1	7	11	2005	11	5	7172	4	81	20.25	1.030453466	0	0.665809798	F	2004	0	0	NA	NA	NA	NA	0	0	0	3585	212	5724	27	1.501244878	0.142513304	1.264872411	UNK	1994	0	0	NA	NA	NA	NA	0	0	0	7239	4	81	20.25
1269	145	419	423	0	7	4	2005	4	1	2383	1	2	2	0.113396152	0	0.478846125	F	2005	0	0	NA	NA	NA	NA	0	0	0	1703	1	2	2	0.113396152	0	0.478846125	F	2005	0	0	NA	NA	NA	NA	0	0	0	1778	1	2	2
1267	145	420	424	0	6	2	2005	2	2	7707	2	1	0.5	0.035606921	0	0.576405899	M	2005	0	0	NA	NA	NA	NA	0	0	0	2707	187	2994	16.01069519	1.020260985	0.10516934	1.498235162	M	1989	0	0	NA	NA	NA	NA	0	0	0	7754	2	1	0.5
1268	145	421	425	0	13	3	2005	3	3	2452	2	34	17	1.349601533	0	1.00821584	F	2005	0	0	NA	NA	NA	NA	0	0	0	5324	80	1289	16.1125	1.213976076	0.148872125	1.5825647	M	1994	0	0	NA	NA	NA	NA	0	0	0	1817	36	444	12.33333333
1271	146	428	426	1	9	4	2005	4	3	2644	2	45	22.5	0.833068518	0	1.052886516	F	2003	0	0	NA	NA	NA	NA	0	0	0	4721	79	4072	51.5443038	1.78692437	0.246523709	1.366146395	UNI	1984	0	0	NA	NA	NA	NA	0	0	0	4989	79	4072	51.5443038
1272	146	429	427	1	11	9	2005	9	7	5142	23	569	24.73913043	0.879706222	0.043478261	0.925033844	M	1991	13	230	17.6923076838462	0.721839348923077	2.30769232782808e-10	0.904663364769231	0	0	0	5211	123	2320	18.86178862	0.79250031	0.043443349	1.067287728	F	1989	28	412	14.7142857110714	0.666819072678572	-1.71428572924372e-09	1.01424372139286	0	0	0	7904	29	475	16.37931034
1270	146	430	428	1	10	3	2005	3	3	479	22	199	9.045454545	0.786225378	0.022727273	0.955440715	F	2005	0	0	NA	NA	NA	NA	0	0	0	478	128	2781	21.7265625	1.109451889	0.092353537	1.042787914	M	1984	0	0	NA	NA	NA	NA	0	0	0	476	37	530	14.32432432
1275	147	431	429	1	3	1	2005	1	1	6168	18	704	39.11111111	2.077798935	0.269892618	1.121207052	F	1990	0	0	NA	NA	NA	NA	0	0	0	5871	18	704	39.11111111	2.077798935	0.269892618	1.121207052	F	1990	0	0	NA	NA	NA	NA	0	0	0	6154	18	704	39.11111111
1273	147	432	430	1	6	6	2005	6	4	6693	54	718	13.2962963	1.165916181	0.12962963	0.729675644	F	2001	16	228	14.2500000175	1.18572536725	0.125000002125	0.696681590624999	0	0	0	5995	101	1081	10.7029703	0.80643973	0.071496206	0.72147974	M	1997	21	268	12.7619047761905	0.788968796666666	0.047619047904762	0.671113423809524	0	0	0	762	368	5614	15.25543478
1274	147	433	431	1	6	8	2005	8	4	4493	42	932	22.19047619	1.488845227	0.166666667	0.892918341	M	1997	0	0	NA	NA	NA	NA	0	0	0	6123	225	4029	17.90666667	0.930169038	0.112698162	0.729571577	M	1980	0	0	NA	NA	NA	NA	0	0	0	1958	1	29	29
1276	148	434	432	1	2	2	2005	2	2	7969	57	665	11.66666667	1.070118818	0.112188329	1.294698375	M	1997	0	0	NA	NA	NA	NA	0	0	0	2817	104	5103	49.06730769	4.259790088	0.369274304	2.085685668	UNK	1989	0	0	NA	NA	NA	NA	0	0	0	8049	57	665	11.66666667
1278	148	435	433	1	2	2	2005	2	1	7644	87	553	6.356321839	0.493368044	0.048885813	1.095852207	M	1993	1	1	1.00000000699993	0.0908294779999963	-2.69999995694548e-08	1.248387483	0	0	1	5366	1	1	1	0.090829522	0	1.248387498	F	2005	NA	NA	NA	NA	NA	NA	1	0	1	5628	1	1	1
1277	148	436	434	1	3	9	2005	9	7	8593	18	105	5.833333333	0.631816671	0.055555556	1.394784319	F	2001	0	0	NA	NA	NA	NA	0	0	0	1269	84	520	6.19047619	0.657319685	0.036394627	1.228914169	M	1996	0	0	NA	NA	NA	NA	0	0	0	7189	2	21	10.5
1281	149	449	435	1	6	4	2005	4	1	4744	4	10	2.5	0.169884032	0	0.830649064	F	2001	0	0	NA	NA	NA	NA	0	0	0	2735	2	8	4	0.277219311	0	0.876597708	F	2004	0	0	NA	NA	NA	NA	0	0	0	4697	4	10	2.5
1279	149	450	436	1	6	5	2005	5	5	6693	54	718	13.2962963	1.165916181	0.12962963	0.729675644	F	2001	16	228	14.2500000175	1.18572536725	0.125000002125	0.696681590624999	0	0	0	5995	101	1081	10.7029703	0.80643973	0.071496206	0.72147974	M	1997	21	268	12.7619047761905	0.788968796666666	0.047619047904762	0.671113423809524	0	0	0	7037	13	221	17
1280	149	451	437	1	7	5	2005	5	2	4162	32	216	6.75	0.368125984	0	0.372107838	M	1992	0	0	NA	NA	NA	NA	0	0	0	2980	127	1292	10.17322835	0.522512268	0.033537466	0.624507154	M	1980	0	0	NA	NA	NA	NA	0	0	0	4070	32	216	6.75
1284	150	452	438	0	8	3	2005	3	2	3973	33	361	10.93939394	1.358169906	0.141414141	1.055768139	UNK	2001	0	0	NA	NA	NA	NA	0	0	0	7642	40	372	9.3	0.744454508	0.066666667	0.859748271	UNK	1980	0	0	NA	NA	NA	NA	0	0	0	5935	1	29	29
1283	150	453	439	0	9	4	2005	4	4	7701	2	51	25.5	3.800865296	0.5	1.228239564	UNK	2005	0	0	NA	NA	NA	NA	0	0	0	194	52	491	9.442307692	1.306184573	0.125879414	0.977212637	M	2000	0	0	NA	NA	NA	NA	0	0	0	7675	8	233	29.125
1282	150	454	440	0	9	4	2005	4	3	6639	9	70	7.777777778	1.173882319	0.12962963	1.443427521	M	2002	0	0	NA	NA	NA	NA	0	0	0	65	14	61	4.357142857	0.629061116	0.071428571	0.810409787	F	1991	0	0	NA	NA	NA	NA	0	0	0	61	14	61	4.357142857
1287	151	455	441	1	9	8	2005	8	7	1998	21	512	24.38095238	1.062133678	0.04814545	1.470837433	UNI	1998	0	0	NA	NA	NA	NA	0	0	0	4871	51	2169	42.52941176	2.213792765	0.206692295	1.978044969	F	1988	0	0	NA	NA	NA	NA	0	0	0	6668	56	11278	201.3928571
1286	151	456	442	1	9	1	2005	1	1	1272	191	4685	24.52879581	1.479549906	0.123072595	1.158255374	M	1986	2	114	56.9999994	1.33370862299998	4.75000003774539e-08	2.26041350449998	0	0	0	1145	191	4685	24.52879581	1.479549906	0.123072595	1.158255374	M	1986	2	114	56.9999994	1.33370862299998	4.75000003774539e-08	2.26041350449998	0	0	0	1183	191	4685	24.52879581
1285	151	457	443	1	3	4	2005	4	1	2011	1	0	0	0	0	2.699167762	F	2005	0	0	NA	NA	NA	NA	0	0	0	4102	1	0	0	0	0	2.699167762	F	2005	0	0	NA	NA	NA	NA	0	0	0	4321	1	0	0
1289	152	458	444	1	6	3	2005	3	2	297	5	101	20.2	0.870921328	0.008880843	1.356982165	UNI	2003	0	0	NA	NA	NA	NA	0	0	0	7172	79	1505	19.05063291	0.668293754	0.033526214	0.92254756	UNK	1984	0	0	NA	NA	NA	NA	0	0	0	270	5	101	20.2
1288	152	459	445	1	6	3	2005	3	1	8907	4	426	106.5	3.712319497	0.907434822	7.451545324	M	2001	3	307	102.333333333333	3.72361327633333	0.876579762666667	7.83078060466667	0	0	0	949	43	8693	202.1627907	4.996833823	0.633425931	4.624220735	F	1983	3	307	102.333333366666	3.72361327633334	0.876579757666669	7.830780615	0	0	0	955	43	8693	202.1627907
1290	152	460	446	1	6	16	2005	16	11	8561	1	35	35	1.570509426	0.016666667	3.260705698	UNK	2005	0	0	NA	NA	NA	NA	1	0	1	7766	295	7149	24.23389831	1.237254289	0.155281436	1.18544705	UNK	1981	0	0	NA	NA	NA	NA	0	0	0	8718	1	35	35
1293	153	461	447	1	7	7	2005	7	7	6314	21	916	43.61904762	1.504356517	0.238095238	0.858557045	F	1995	0	0	NA	NA	NA	NA	0	0	0	645	68	1751	25.75	1.01170179	0.12561782	0.834465204	M	1980	0	0	NA	NA	NA	NA	0	0	0	5758	38	1250	32.89473684
1291	153	462	448	1	9	5	2005	5	5	3137	251	5980	23.8247012	1.121398572	0.097325492	1.070201448	M	1981	7	248	35.4285715542857	1.90805830171429	0.285714301714286	1.01965656914285	0	0	0	3622	112	2652	23.67857143	1.125441138	0.112002347	0.867181931	UNK	1980	6	215	35.83333332	2.016392974	0.333333332666667	1.080899714	0	0	0	3084	251	5980	23.8247012
1292	153	463	449	1	9	5	2005	5	4	6944	148	4058	27.41891892	1.136210038	0.112158421	1.149572025	M	1980	0	0	NA	NA	NA	NA	0	0	0	8786	1	22	22	0.849967525	0	1.271597134	F	2005	0	0	NA	NA	NA	NA	1	1	1	6980	148	4058	27.41891892
1296	154	464	450	1	6	5	2005	5	5	2425	46	1388	30.17391304	1.146026236	0.130434783	1.088821178	F	1994	0	0	NA	NA	NA	NA	0	0	0	8704	47	1374	29.23404255	1.157993156	0.127659574	1.11992351	M	1998	0	0	NA	NA	NA	NA	0	0	0	5464	21	670	31.9047619
1295	154	465	451	1	10	6	2005	6	6	6187	90	2258	25.08888889	0.989094149	0.059304721	0.936917736	F	1995	3	76	25.3333333699999	1.145371988	0.166666694	0.974009112999999	0	0	0	5872	401	18148	45.25685786	2.055216841	0.247734375	1.084380886	F	1984	2	67	33.500001665001	1.58916010299998	0.250000096500003	1.05526924749998	0	0	0	6175	90	2258	25.08888889
1294	154	466	452	1	9	6	2005	6	4	4865	8	64	8	0.543703374	0	0.744761536	M	2005	0	0	NA	NA	NA	NA	1	0	1	3459	4	32	8	0.589448786	0	0.840481799	M	2005	0	0	NA	NA	NA	NA	0	0	0	3640	4	32	8
1298	155	467	453	1	1	4	2005	4	4	5884	41	636	15.51219512	0.981409005	0.12195122	0.715355198	M	2001	0	0	NA	NA	NA	NA	0	0	0	2531	227	4215	18.56828194	0.949846578	0.087740372	0.787269631	M	1980	0	0	NA	NA	NA	NA	0	0	0	2641	227	4215	18.56828194
1297	155	468	454	1	2	2	2005	2	1	1486	1	3	3	0.156428349	0	1.313036419	F	2005	1	NA	NA	NA	NA	NA	0	0	0	2562	421	16598	39.42517815	1.533274423	0.192296806	1.345255376	M	1982	1	3	3.0000019500003	0.156428323	-1.9399999473535e-07	1.31303633599998	0	0	0	2674	421	16598	39.42517815
1299	155	469	455	1	1	6	2005	6	5	4577	3	107	35.66666667	2.85285781	0.555555556	1.762780164	M	2002	0	0	NA	NA	NA	NA	0	0	0	2885	141	4129	29.28368794	1.990091281	0.252214409	1.148785446	M	1986	0	0	NA	NA	NA	NA	0	0	0	3046	141	4129	29.28368794
1301	156	473	456	0	27	2	2005	2	2	2652	5	0	0	0	0	0.887364068	F	2005	0	0	NA	NA	NA	NA	0	0	0	7956	18	66	3.666666667	0.646220858	0.055555556	1.240375455	M	1991	0	0	NA	NA	NA	NA	0	0	0	2584	5	0	0
1300	156	474	457	0	25	1	2005	1	1	3251	100	656	6.56	0.565008715	0.017704012	0.905679569	M	1992	0	0	NA	NA	NA	NA	0	0	0	3044	100	656	6.56	0.565008715	0.017704012	0.905679569	M	1992	0	0	NA	NA	NA	NA	0	0	0	3214	100	656	6.56
1304	157	475	458	1	4	2	2005	2	2	4996	48	1059	22.0625	1.428308195	0.136367592	1.651516785	F	2000	0	0	NA	NA	NA	NA	0	0	0	3671	81	2567	31.69135802	1.863908427	0.236552051	2.317580056	F	1998	0	0	NA	NA	NA	NA	0	0	0	3879	81	2567	31.69135802
1302	157	476	459	1	7	9	2005	9	8	8169	160	5709	35.68125	1.583922058	0.238041731	1.398363554	M	1982	2	361	180.49999967	5.814930351	0.500000043	1.76449371499999	0	0	0	292	14	892	63.71428571	2.098570501	0.357142857	0.828594363	M	1997	2	361	180.49999997	5.814930361	0.500000001	1.764493659	0	0	0	6610	49	5128	104.6530612
1303	157	477	460	1	9	4	2005	4	4	5444	141	4834	34.28368794	1.877220423	0.199366003	1.447393747	M	1988	0	0	NA	NA	NA	NA	0	0	0	4505	76	1918	25.23684211	1.138862329	0.12627305	1.288764409	M	1984	0	0	NA	NA	NA	NA	0	0	0	1154	363	23060	63.5261708
1307	158	478	461	1	6	11	2005	11	7	5254	9	1812	201.3333333	9.33740611	0.779484788	5.747234259	M	2002	0	0	NA	NA	NA	NA	0	0	0	8809	37	1582	42.75675676	2.05108252	0.24924247	2.481550519	UNK	1991	0	0	NA	NA	NA	NA	0	0	0	1426	1	84	84
1306	158	479	462	1	6	3	2005	3	3	6452	18	317	17.61111111	0.761360608	0.055555556	1.547766837	M	2002	10	248	24.799999998	1.0082505928	0.1000000008	1.7999336498	0	0	0	5864	167	13682	81.92814371	2.437408464	0.092954463	1.699172966	M	1980	12	254	21.1666666891667	0.868349715666668	0.0833333288333334	1.79642967933333	0	0	0	6150	167	13682	81.92814371
1305	158	480	463	1	6	12	2005	12	12	5711	45	839	18.64444444	1.147331638	0.155555556	1.003365618	M	2001	0	0	NA	NA	NA	NA	0	0	0	2635	65	1828	28.12307692	1.164477775	0.053846154	1.576283096	F	1983	0	0	NA	NA	NA	NA	0	0	0	5389	33	178	5.393939394
1309	159	487	464	1	7	4	2005	4	3	6317	10	239	23.9	0.936601015	0.1	1.18863628	M	2002	0	0	NA	NA	NA	NA	0	0	0	2898	43	1147	26.6744186	1.247457666	0.174418605	0.867737946	M	1990	0	0	NA	NA	NA	NA	0	0	0	6310	10	239	23.9
1310	159	488	465	1	7	6	2005	6	4	8917	4	221	55.25	2.144645767	0.583333333	1.862786359	F	2004	3	157	52.3333333333333	1.99969184033333	0.444444444	1.76225444733333	0	0	0	138	173	25507	147.4393064	5.245840053	0.534108588	2.2533691	M	1980	3	157	52.3333334000005	1.99969180966673	0.444444411333331	1.76225445666665	0	0	0	3477	5	353	70.6
1308	159	489	466	1	8	12	2005	12	11	6708	10	590	59	3.8272644	0.490043668	1.536792745	M	2002	0	0	NA	NA	NA	NA	0	0	0	7880	238	11545	48.50840336	1.783650461	0.254964779	1.333712524	M	1980	0	0	NA	NA	NA	NA	0	0	0	6449	226	9993	44.21681416
1311	160	490	467	0	13	2	2005	2	2	1168	55	329	5.981818182	1.183820033	0.105969026	1.290751426	M	1992	0	0	NA	NA	NA	NA	0	0	0	6111	8	24	3	0.544882325	0	0.979818991	F	2002	0	0	NA	NA	NA	NA	0	0	0	1083	55	329	5.981818182
1312	160	491	468	0	23	1	2005	1	1	6060	51	177	3.470588235	0.50652335	0.032420104	1.070840375	M	1981	0	0	NA	NA	NA	NA	0	0	0	5760	51	177	3.470588235	0.50652335	0.032420104	1.070840375	M	1981	0	0	NA	NA	NA	NA	0	0	0	6028	51	177	3.470588235
1313	160	492	469	0	31	3	2005	3	2	6149	9	19	2.111111111	0.390376251	0	0.889059772	F	2001	0	0	NA	NA	NA	NA	0	0	0	1100	1	4	4	0.668406666	0	0.658279292	F	2005	0	0	NA	NA	NA	NA	0	0	0	7827	6	15	2.5
1315	161	493	470	1	3	4	2005	4	4	2114	14	2809	200.6428571	6.999691267	0.57823135	3.187647761	F	2001	0	0	NA	NA	NA	NA	0	0	0	4842	96	6730	70.10416667	4.433335693	0.378376423	2.527332477	M	1996	0	0	NA	NA	NA	NA	0	0	0	5116	96	6730	70.10416667
1314	161	494	471	1	3	7	2005	7	6	4480	13	165	12.69230769	1.870805514	0.215487781	1.082240313	UNI	2005	0	0	NA	NA	NA	NA	0	0	0	2210	222	7113	32.04054054	2.33804045	0.256804316	1.242574336	M	1987	0	0	NA	NA	NA	NA	0	0	0	4759	232	6921	29.83189655
1316	161	495	472	1	3	5	2005	5	5	3518	5	11	2.2	0.3145537	0	1.472315603	F	2005	0	0	NA	NA	NA	NA	0	0	0	7799	552	3674	6.655797101	0.791924485	0.075609549	1.003029058	UNK	1981	0	0	NA	NA	NA	NA	0	0	0	6461	14	89	6.357142857
1319	162	502	473	1	8	7	2005	7	6	3615	54	1738	32.18518519	1.345854291	0.164712112	1.289556364	M	1992	0	0	NA	NA	NA	NA	0	0	0	4265	230	4731	20.56956522	0.887874583	0.077695189	1.187034299	M	1979	0	0	NA	NA	NA	NA	0	0	0	6054	55	1230	22.36363636
1318	162	503	474	1	8	6	2005	6	4	8001	66	8165	123.7121212	3.499413898	0.490938588	1.572675402	UNK	1992	3	157	52.3333333	1.99969184199999	0.444444440999999	1.762254435	0	0	0	138	173	25507	147.4393064	5.245840053	0.534108588	2.2533691	M	1980	3	157	52.3333334000005	1.99969180966673	0.444444411333331	1.76225445666665	0	0	0	7891	18	483	26.83333333
1317	162	504	475	1	1	7	2005	7	4	4536	1	0	0	0	0	0.811560372	F	2005	0	0	NA	NA	NA	NA	1	1	1	1776	80	3504	43.8	1.554798302	0.178737745	1.992000796	M	1988	0	0	NA	NA	NA	NA	0	0	0	8683	2	1	0.5
1322	163	505	476	1	4	5	2005	5	4	3065	6	119	19.83333333	2.471155164	0.166666667	0.812217281	F	2005	0	0	NA	NA	NA	NA	0	0	0	6286	818	11728	14.33740831	1.029468922	0.110600965	1.144473297	M	1987	0	0	NA	NA	NA	NA	0	0	0	6149	1475	26875	18.22033898
1320	163	506	477	1	4	5	2005	5	5	5641	35	312	8.914285714	1.162394704	0.152618539	0.755688702	M	2003	1	8	7.99999997599997	0.660198078000001	-1.50000003529271e-08	0.348019726000004	0	0	0	7574	110	1838	16.70909091	1.414279865	0.192499838	1.06163946	M	1987	1	8	7.99999963000005	0.660198135999991	-4.80000004188241e-08	0.348019730000033	0	0	0	3516	9	170	18.88888889
1321	163	507	478	1	5	2	2005	2	2	3944	1	63	63	5.19905977	1	0.348019719	F	2005	0	0	NA	NA	NA	NA	1	0	1	7509	189	3493	18.48148148	1.318414825	0.133397582	1.205470666	M	1980	0	0	NA	NA	NA	NA	1	0	1	7731	189	3493	18.48148148
1324	164	508	479	1	9	6	2005	6	4	4262	2	28	14	0.477082599	0	1.277896106	F	2005	0	0	NA	NA	NA	NA	0	0	0	6709	10	228	22.8	0.855395863	0.2	1.66525548	M	2000	0	0	NA	NA	NA	NA	0	0	0	6092	19	294	15.47368421
1325	164	509	480	1	16	10	2005	10	10	1022	20	972	48.6	1.464730541	0.122681413	1.520991892	M	1999	12	544	45.3333333333333	1.46701388166667	0.0555555556666667	1.2548876	0	0	0	958	90	2788	30.97777778	1.158431889	0.153188462	1.489943136	F	1995	14	571	40.7857143085714	1.35105414414286	0.0476190442857143	1.25922019714286	0	0	0	2024	7	276	39.42857143
1323	164	510	481	1	10	10	2005	10	8	7314	7	188	26.85714286	1.265632523	0.214285714	1.291592682	F	2002	0	0	NA	NA	NA	NA	0	0	0	307	28	866	30.92857143	1.010412275	0.125	1.45665381	M	1993	0	0	NA	NA	NA	NA	0	0	0	5170	110	4222	38.38181818
1326	165	511	482	0	4	3	2005	3	3	6941	42	237	5.642857143	0.554812115	0.023809524	1.274681127	M	2000	0	0	NA	NA	NA	NA	0	0	0	2818	129	1040	8.062015504	0.600388785	0.057712449	0.772139878	M	1980	0	0	NA	NA	NA	NA	0	0	0	7148	34	155	4.558823529
1328	165	512	483	0	38	15	2005	15	8	6928	3	39	13	1.792289507	0.241101491	5.741643854	F	1994	0	0	NA	NA	NA	NA	0	0	0	7996	33	124	3.757575758	0.416584827	0.021918317	0.974664141	M	1984	0	0	NA	NA	NA	NA	0	0	0	6963	3	39	13
1327	165	513	484	0	34	2	2005	2	1	1975	2	13	6.5	1.212627088	0	3.140495472	F	2002	0	0	NA	NA	NA	NA	0	0	0	3892	1	8	8	1.442646109	0	2.736323327	F	2005	0	0	NA	NA	NA	NA	0	0	0	1927	2	13	6.5
1330	166	514	485	0	8	2	2005	2	2	5841	70	2020	28.85714286	2.003789824	0.252682762	1.713292231	M	1995	0	0	NA	NA	NA	NA	0	0	0	3032	70	791	11.3	0.939295225	0.090384338	1.076151705	M	1987	0	0	NA	NA	NA	NA	0	0	0	3201	70	791	11.3
1331	166	515	486	0	6	4	2005	4	1	2292	28	320	11.42857143	0.836391967	0.083333333	1.010890593	M	1993	0	0	NA	NA	NA	NA	0	0	0	2044	1	6	6	0.419967863	0	1.202180733	F	2005	0	0	NA	NA	NA	NA	0	0	0	5781	2	12	6
1329	166	516	487	0	7	2	2005	2	2	5707	13	168	12.92307692	1.49527071	0.179487179	0.877370784	F	2002	0	0	NA	NA	NA	NA	0	0	0	8588	106	3258	30.73584906	1.540123072	0.189199363	1.376101927	M	1980	0	0	NA	NA	NA	NA	0	0	0	5676	13	168	12.92307692
1333	167	517	488	0	49	1	2005	1	0	1680	1	0	0	0	0	0	F	2005	0	0	NA	NA	NA	NA	0	0	0	1543	1	0	0	0	0	0	F	2005	0	0	NA	NA	NA	NA	0	0	0	1604	1	0	0
1334	167	518	489	0	28	1	2005	1	1	8417	1	1	1	1.245853702	0	1.612281261	F	2005	0	0	NA	NA	NA	NA	0	0	1	8329	1	1	1	1.245853702	0	1.612281261	F	2005	0	0	NA	NA	NA	NA	0	0	1	8570	1	1	1
1332	167	519	490	0	2	1	2005	1	0	2401	0	NA	NA	NA	NA	NA	F	2005	0	NA	NA	NA	NA	NA	0	0	0	2234	0	NA	NA	NA	NA	NA	F	2005	0	NA	NA	NA	NA	NA	0	0	0	2356	0	NA	NA
1335	168	378	491	1	2	4	2004	4	2	3283	1	4	4	0.63356299	0	0.337876822	F	2004	0	0	NA	NA	NA	NA	0	0	0	4297	14	601	42.92857143	1.642714023	0.285714286	1.287034452	M	1997	0	0	NA	NA	NA	NA	0	0	0	4522	14	601	42.92857143
1337	168	379	492	1	3	1	2004	1	1	8803	1	6	6	0.950344485	0	0.337876822	F	2004	NA	NA	NA	NA	NA	NA	1	1	1	8770	1	6	6	0.950344485	0	0.337876822	F	2004	NA	NA	NA	NA	NA	NA	1	1	1	8942	1	6	6
1336	168	380	493	1	2	4	2004	4	3	3689	391	1276	3.26342711	0.395389104	0.031002049	0.412169067	F	1998	0	0	NA	NA	NA	NA	0	0	0	8481	93	222	2.387096774	0.324858452	0.005376344	0.387948592	F	2002	0	0	NA	NA	NA	NA	0	0	0	8682	93	222	2.387096774
1339	169	381	494	0	4	43	2004	43	36	16	163	2397	14.70552147	2.18609649	0.216032106	1.198489251	F	1993	0	0	NA	NA	NA	NA	0	0	0	5935	116	2115	18.23275862	2.745461018	0.275545114	1.409539228	F	2004	0	0	NA	NA	NA	NA	0	0	0	6609	244	3254	13.33606557
1338	169	382	495	0	5	5	2004	5	5	4030	91	1144	12.57142857	1.246034715	0.1675247	1.016577429	M	1994	0	0	NA	NA	NA	NA	0	0	0	6459	111	6262	56.41441441	3.83854096	0.369342622	0.923322285	M	1984	0	0	NA	NA	NA	NA	0	0	0	6127	131	1394	10.64122137
1340	169	383	496	0	4	1	2004	1	1	6735	194	3801	19.59278351	0.997171168	0.036307606	1.196568555	M	1993	0	0	NA	NA	NA	NA	0	0	0	6502	194	3801	19.59278351	0.997171168	0.036307606	1.196568555	M	1993	0	0	NA	NA	NA	NA	0	0	0	6756	194	3801	19.59278351
1342	170	386	497	1	6	4	2005	4	3	8525	1	3	3	0.12159652	0	1.271362599	F	2005	0	0	NA	NA	NA	NA	0	0	0	3914	82	2522	30.75609756	1.520165763	0.193921842	1.664239503	M	1990	0	0	NA	NA	NA	NA	0	0	0	4156	82	2522	30.75609756
1341	170	387	498	1	12	10	2005	10	10	5142	23	569	24.73913043	0.879706222	0.043478261	0.925033844	M	1991	13	230	17.6923076838462	0.721839348923077	2.30769232782808e-10	0.904663364769231	0	0	0	5211	123	2320	18.86178862	0.79250031	0.043443349	1.067287728	F	1989	28	412	14.7142857110714	0.666819072678572	-1.71428572924372e-09	1.01424372139286	0	0	0	5884	13	324	24.92307692
1343	170	388	499	1	12	3	2005	3	3	8636	7	102	14.57142857	0.690432131	0	1.083540501	M	2005	0	0	NA	NA	NA	NA	0	0	0	5064	141	7665	54.36170213	1.962091868	0.232316073	2.132576769	M	1980	0	0	NA	NA	NA	NA	0	0	0	8788	7	102	14.57142857
1345	171	401	500	0	18	6	2005	6	5	5685	8	70	8.75	1.012075303	0.125	1.027874939	M	2004	0	0	NA	NA	NA	NA	0	0	0	5881	36	371	10.30555556	1.263520788	0.138888889	1.035894386	M	2003	0	0	NA	NA	NA	NA	0	0	0	3882	31	319	10.29032258
1346	171	402	501	0	9	3	2005	3	3	7734	4	39	9.75	1.450484531	0.1875	1.408103552	M	2005	0	0	NA	NA	NA	NA	0	0	0	4791	32	460	14.375	1.375396136	0.171875	1.269616089	M	2000	0	0	NA	NA	NA	NA	0	0	0	5064	32	460	14.375
1344	171	403	502	0	3	4	2004	4	2	4924	5	5	1	0.124383227	0	0.710690581	UNK	2004	0	0	NA	NA	NA	NA	0	0	0	8120	1	0	0	0	0	0.146575221	F	2004	0	0	NA	NA	NA	NA	1	1	1	3387	6	5	0.833333333
1349	172	410	503	1	28	3	2005	3	3	8098	21	51	2.428571429	0.449883268	0.032625173	0.836374825	M	2005	0	0	NA	NA	NA	NA	0	0	0	8794	4	46	11.5	1.229272364	0.083333333	0.873198629	F	1996	0	0	NA	NA	NA	NA	1	0	1	8977	4	46	11.5
1347	172	411	504	1	22	1	2005	1	1	3573	9	7	0.777777778	0.079205226	0	0.440207113	UNK	1983	1	0	2.00000016548074e-09	-5.99999994133071e-09	0	0.872714169	0	0	0	3358	9	7	0.777777778	0.079205226	0	0.440207113	UNK	1983	1	0	2.00000016548074e-09	-5.99999994133071e-09	0	0.872714169	0	0	0	3529	9	7	0.777777778
1348	172	412	505	1	18	3	2005	3	3	7693	4	9	2.25	0.309224958	0	0.754424672	F	2003	0	0	NA	NA	NA	NA	1	0	1	2886	29	107	3.689655172	0.532465142	0	1.015158099	M	2001	0	0	NA	NA	NA	NA	0	0	0	2202	28	80	2.857142857
1351	173	413	506	1	3	7	2005	7	6	4451	22	166	7.545454545	0.68598733	0.029238668	0.814838618	M	2004	0	0	NA	NA	NA	NA	0	0	0	1775	96	1100	11.45833333	0.540708092	0.005208333	0.642663708	M	1995	0	0	NA	NA	NA	NA	0	0	0	1851	96	1100	11.45833333
1352	173	414	507	1	11	6	2005	6	4	4547	1	52	52	1.783231806	0	0.983456168	F	2005	NA	NA	NA	NA	NA	NA	0	0	0	3659	213	8652	40.61971831	1.777835086	0.211593687	1.375057713	M	1980	1	52	51.9999991500008	1.78323196999997	-1.20999999353444e-07	0.98345618899998	0	0	0	7147	143	4231	29.58741259
1350	173	415	508	1	2	2	2005	2	1	3972	213	8652	40.61971831	1.777835086	0.211593687	1.375057713	M	1980	1	52	51.9999991500008	1.78323196999997	-1.20999999353444e-07	0.98345618899998	0	0	0	8172	0	NA	NA	NA	NA	NA	F	2005	0	NA	NA	NA	NA	NA	0	0	0	8414	0	NA	NA
1353	174	416	509	0	16	4	2005	4	4	830	22	121	5.5	0.868032999	0	1.058407442	M	2004	0	0	NA	NA	NA	NA	0	0	0	3685	3	10	3.333333333	0.231446183	0	0.495814857	M	2005	0	0	NA	NA	NA	NA	0	0	0	3903	3	10	3.333333333
1354	174	417	510	0	11	4	2005	4	2	4233	11	343	31.18181818	1.658873195	0.090909091	1.122192333	M	1990	0	0	NA	NA	NA	NA	0	0	0	6748	1	17	17	1.401285475	0	0.50758638	F	2005	0	0	NA	NA	NA	NA	0	0	0	7010	1	17	17
1355	174	418	511	0	13	5	2005	5	1	60	1	6	6	0.494571344	0	0.50758638	M	2005	0	0	NA	NA	NA	NA	0	0	0	6517	1	6	6	0.494571344	0	0.50758638	F	2005	0	0	NA	NA	NA	NA	0	0	0	4197	1	6	6
1357	175	422	512	1	11	8	2005	8	5	5582	2	39	19.5	1.061384255	0	2.924686526	M	2005	0	0	NA	NA	NA	NA	0	0	0	5463	42	1116	26.57142857	1.402274212	0.218253968	1.582460073	M	1990	0	0	NA	NA	NA	NA	0	0	0	5572	2	39	19.5
1356	175	423	513	1	11	8	2005	8	8	1036	24	1004	41.83333333	1.331815208	0.074456733	1.423178923	F	1999	13	567	43.6153846069231	1.43988843107692	0.0512820514615385	1.25654563115385	0	0	0	958	90	2788	30.97777778	1.158431889	0.153188462	1.489943136	F	1995	14	571	40.7857143085714	1.35105414414286	0.0476190442857143	1.25922019714286	0	0	0	6213	37	1105	29.86486486
1358	175	424	514	1	6	5	2005	5	5	329	12	163	13.58333333	1.031464806	0.083333333	1.226395499	M	2003	0	0	NA	NA	NA	NA	0	0	0	8229	157	5223	33.26751592	1.271938577	0.131108359	1.310849584	M	1980	0	0	NA	NA	NA	NA	0	0	0	8469	157	5223	33.26751592
1361	176	425	515	1	2	1	2005	1	1	6348	203	7957	39.19704433	1.638530884	0.184062891	1.464640888	M	1981	0	0	NA	NA	NA	NA	0	0	0	6062	203	7957	39.19704433	1.638530884	0.184062891	1.464640888	M	1981	0	0	NA	NA	NA	NA	0	0	0	6344	203	7957	39.19704433
1359	176	426	516	1	7	1	2005	1	1	6627	151	7652	50.67549669	3.019470063	0.347349915	1.525271396	M	1998	2	68	34.0000000250006	1.43047021650003	-2.49999843049409e-09	0.956203816499993	0	0	0	6361	151	7652	50.67549669	3.019470063	0.347349915	1.525271396	M	1998	2	68	34.0000000250006	1.43047021650003	-2.49999843049409e-09	0.956203816499993	0	0	0	6641	151	7652	50.67549669
1360	176	427	517	1	7	4	2005	4	4	2	256	7843	30.63671875	1.35240597	0.16015625	0.968558374	M	1981	0	0	NA	NA	NA	NA	0	0	0	2086	52	2711	52.13461538	1.520376698	0.237179487	0.874373623	F	1994	0	0	NA	NA	NA	NA	0	0	0	2197	52	2711	52.13461538
1364	177	437	518	1	6	7	2005	7	5	5427	281	5264	18.73309609	0.980106354	0.087846588	0.918344479	UNK	1983	0	0	NA	NA	NA	NA	0	0	0	6167	33	536	16.24242424	0.991455579	0.090909091	1.067062917	UNK	2002	0	0	NA	NA	NA	NA	0	0	0	5413	1	59	59
1363	177	438	519	1	6	3	2005	3	3	3136	25	886	35.44	1.736402129	0.186666667	1.24269426	F	1995	4	155	38.7499999975	2.46416471525	0.500000002	1.23638963475	0	0	0	3622	112	2652	23.67857143	1.125441138	0.112002347	0.867181931	UNK	1980	6	215	35.83333332	2.016392974	0.333333332666667	1.080899714	0	0	0	3083	25	886	35.44
1362	177	439	520	1	8	6	2005	6	4	4691	41	1013	24.70731707	1.905708978	0.256097561	2.047832449	M	1998	0	0	NA	NA	NA	NA	0	0	0	7443	101	3742	37.04950495	1.371873896	0.158415842	1.400618851	M	1980	0	0	NA	NA	NA	NA	0	0	0	8363	1	2	2
1366	178	440	521	1	8	6	2005	6	3	2817	12	236	19.66666667	0.70548764	0	0.852845989	UNK	2003	0	0	NA	NA	NA	NA	0	0	0	6206	65	1890	29.07692308	1.112502399	0.117107372	0.997151754	UNK	1991	0	0	NA	NA	NA	NA	0	0	0	2752	12	236	19.66666667
1367	178	441	522	1	5	7	2005	7	7	6765	5	654	130.8	4.752201045	0.492571429	1.00161545	M	2004	1	501	501	15.896343325	1.000000001	1.689955406	0	0	0	619	77	3355	43.57142857	1.833494396	0.184335355	1.909507773	M	1986	1	501	500.99999981	15.896343332	0.999999959	1.68995540099999	0	0	0	619	77	3355	43.57142857
1365	178	442	523	1	5	12	2005	12	9	8758	29	2098	72.34482759	2.56799674	0.293103448	1.382196665	M	1993	0	0	NA	NA	NA	NA	0	0	0	5570	77	5106	66.31168831	2.652118293	0.293844114	1.724013327	M	1985	0	0	NA	NA	NA	NA	0	0	0	5859	77	5106	66.31168831
1370	179	443	524	1	3	3	2005	3	2	8799	1	4	4	0.868314315	0	0.387408732	F	2005	0	0	NA	NA	NA	NA	0	0	1	8482	142	625	4.401408451	0.7582577	0.052661879	0.513098748	M	2003	0	0	NA	NA	NA	NA	0	0	0	8938	1	4	4
1368	179	444	525	1	2	2	2005	2	1	8531	1	10	10	2.170785789	0.842756668	0.387408732	F	2005	NA	NA	NA	NA	NA	NA	0	0	0	4464	1	10	10	2.170785789	0.842756668	0.387408732	F	2005	NA	NA	NA	NA	NA	NA	0	0	0	4713	1	10	10
1369	179	445	526	1	3	2	2005	2	2	4047	55	514	9.345454545	0.701891247	0.054104773	0.629869402	F	1980	0	0	NA	NA	NA	NA	0	0	0	2937	100	1456	14.56	1.095155096	0.183729787	0.956654363	M	1980	0	0	NA	NA	NA	NA	0	0	0	3117	100	1456	14.56
1373	180	446	527	1	7	6	2005	6	5	8685	13	655	50.38461538	1.441110738	0.184911243	1.952780943	F	1990	0	0	NA	NA	NA	NA	0	0	0	7748	193	15454	80.07253886	2.09915764	0.252576714	2.279138989	F	1980	0	0	NA	NA	NA	NA	0	0	0	7987	244	22661	92.87295082
1372	180	447	528	1	7	6	2005	6	5	1420	8	838	104.75	3.567356655	0.625	2.989814345	F	2005	1	289	288.99999999	10.027714006	1.000000003	10.531506286	0	0	0	2682	254	29372	115.6377953	3.380259449	0.439633939	2.6147112	M	1980	1	289	288.9999986	10.0277140210001	0.999999844000001	10.53150624	0	0	0	7551	3	747	249
1371	180	448	529	1	5	6	2005	6	5	3898	20	759	37.95	2.605735791	0.35	3.090270292	M	2003	0	0	NA	NA	NA	NA	0	0	0	6751	70	4327	61.81428571	3.362024242	0.403333333	2.120347923	M	1989	0	0	NA	NA	NA	NA	0	0	0	7019	70	4327	61.81428571
1376	181	470	530	0	8	1	2005	1	1	5303	33	470	14.24242424	0.790812906	0.060606061	0.43742377	UNI	1980	0	0	NA	NA	NA	NA	0	0	0	5020	33	470	14.24242424	0.790812906	0.060606061	0.43742377	UNI	1980	0	0	NA	NA	NA	NA	0	0	0	5281	33	470	14.24242424
1374	181	471	531	0	10	2	2005	2	2	7104	58	126	2.172413793	0.35260717	0	0.985259309	UNK	1980	0	0	NA	NA	NA	NA	0	0	0	7239	10	26	2.6	0.494943395	0.1	0.855368595	UNK	1995	0	0	NA	NA	NA	NA	0	0	0	7165	58	126	2.172413793
1375	181	472	532	0	8	2	2005	2	2	6347	35	424	12.11428571	0.987120744	0.128571429	0.77388826	M	1993	0	0	NA	NA	NA	NA	0	0	0	4870	253	2543	10.0513834	1.178635433	0.108239566	1.147116142	M	1979	0	0	NA	NA	NA	NA	0	0	0	6342	35	424	12.11428571
1379	182	481	533	0	12	2	2005	2	2	6974	7	81	11.57142857	1.184650826	0.142857143	0.845849903	F	2005	0	0	NA	NA	NA	NA	0	0	0	716	91	1209	13.28571429	1.056097444	0.074835265	1.5527885	M	1980	0	0	NA	NA	NA	NA	0	0	0	7015	7	81	11.57142857
1378	182	482	534	0	14	4	2005	4	4	544	8	218	27.25	1.575205897	0.2578125	1.893027481	M	2005	0	0	NA	NA	NA	NA	0	0	0	3264	107	1974	18.44859813	1.745959399	0.22284116	1.648599524	M	1980	0	0	NA	NA	NA	NA	0	0	0	509	8	218	27.25
1377	182	483	535	0	18	6	2005	6	3	5931	21	310	14.76190476	0.990761327	0.142857143	0.90068671	M	1988	0	0	NA	NA	NA	NA	0	0	0	4119	3	75	25	1.104241228	0	1.112232724	M	2005	0	0	NA	NA	NA	NA	0	0	0	4671	1	63	63
1380	183	484	536	0	12	2	2005	2	2	1921	19	238	12.52631579	0.897846651	0.052631579	0.97223693	M	2004	0	0	NA	NA	NA	NA	0	0	0	969	171	6556	38.33918129	2.06634646	0.29240527	1.332766488	M	1987	0	0	NA	NA	NA	NA	0	0	0	1853	19	238	12.52631579
1381	183	485	537	0	11	4	2005	4	4	5669	20	387	19.35	1.515557427	0.2	1.266714457	UNK	2004	0	0	NA	NA	NA	NA	0	0	0	8080	49	1132	23.10204082	1.090941489	0.12244898	1.341873336	M	1986	0	0	NA	NA	NA	NA	0	0	0	8318	49	1132	23.10204082
1382	183	486	538	0	23	6	2005	6	6	2435	20	278	13.9	0.830933373	0.010512143	1.197455293	M	2003	0	0	NA	NA	NA	NA	0	0	0	711	229	10746	46.92576419	2.338217973	0.245449162	1.261426003	UNI	1991	0	0	NA	NA	NA	NA	0	0	0	7969	84	2305	27.44047619
1384	184	496	539	1	6	6	2005	6	4	5578	6	90	15	1.02984744	0	0.989478876	F	2003	0	0	NA	NA	NA	NA	0	0	0	6472	241	4265	17.69709544	1.015685347	0.116188036	0.988145706	M	1980	0	0	NA	NA	NA	NA	0	0	0	5568	1	20	20
1385	184	497	540	1	12	8	2005	8	4	2711	11	149	13.54545455	2.899064876	0.454545455	1.063005534	F	2005	3	45	15.0000000166667	2.82898719866667	0.333333335	1.43822948333333	0	0	0	7858	2	38	19	1.34163498	0	1.79900491	F	2005	2	NA	NA	NA	NA	NA	0	0	0	8158	6	148	24.66666667
1383	184	498	541	1	8	7	2005	7	5	5753	2	10	5	0.49899756	0	1.967216719	UNI	2005	0	0	NA	NA	NA	NA	0	0	0	5155	164	3033	18.49390244	0.796335251	0.057782439	1.071339183	M	1980	0	0	NA	NA	NA	NA	0	0	0	5730	2	10	5
1387	185	499	542	0	12	5	2005	5	3	1054	15	242	16.13333333	1.055009444	0.133333333	1.361750299	M	2003	0	0	NA	NA	NA	NA	0	0	0	6216	47	1069	22.74468085	1.752664437	0.219858156	1.534093124	M	1981	0	0	NA	NA	NA	NA	0	0	0	5954	83	1904	22.93975904
1386	185	500	543	0	9	5	2005	5	4	3496	150	3160	21.06666667	1.60299595	0.219552122	1.263467836	M	1997	0	0	NA	NA	NA	NA	0	0	0	1535	236	5459	23.13135593	1.540330377	0.205529153	1.325763024	M	1982	0	0	NA	NA	NA	NA	0	0	0	1593	236	5459	23.13135593
1388	185	501	544	0	8	4	2005	4	4	5031	135	8890	65.85185185	2.86596647	0.346008123	1.45240804	M	1993	0	0	NA	NA	NA	NA	0	0	0	3008	223	6609	29.6367713	1.641054986	0.164724959	1.272247559	M	1988	0	0	NA	NA	NA	NA	0	0	0	5004	135	8890	65.85185185
1391	186	523	545	1	10	10	2006	10	7	8746	17	194	11.41176471	0.822963528	0.058823529	1.5208349	M	2003	0	0	NA	NA	NA	NA	0	0	0	6538	77	3060	39.74025974	1.277512716	0.154313304	1.231561695	M	1989	0	0	NA	NA	NA	NA	0	0	0	2747	77	7375	95.77922078
1390	186	524	546	1	8	11	2006	11	11	7856	29	475	16.37931034	0.736438493	0	0.909821062	F	2004	15	233	15.53333332	0.735740313933333	0	0.926749232933333	0	0	0	5211	123	2320	18.86178862	0.79250031	0.043443349	1.067287728	F	1989	28	412	14.7142857110714	0.666819072678572	-1.71428572924372e-09	1.01424372139286	0	0	0	5126	23	569	24.73913043
1389	186	525	547	1	5	17	2006	17	12	8600	14	408	29.14285714	2.024903218	0.142857143	1.008091183	F	2003	0	0	NA	NA	NA	NA	0	0	0	3047	207	10249	49.51207729	2.320531938	0.309569911	1.609688815	M	1989	0	0	NA	NA	NA	NA	0	0	0	7618	4	97	24.25
1392	187	526	548	1	1	1	2005	1	0	1947	1	0	0	0	0.083377309	0	F	2005	0	0	NA	NA	NA	NA	0	0	0	1814	1	0	0	0	0.083377309	0	F	2005	0	0	NA	NA	NA	NA	0	0	0	1898	1	0	0
1394	187	527	549	1	4	1	2006	1	1	4093	18	209	11.61111111	1.327036773	0.222222222	1.11017419	F	2002	1	54	53.999999977	4.186831292	1	0.224453024999999	1	0	1	3775	18	209	11.61111111	1.327036773	0.222222222	1.11017419	F	2002	1	54	53.999999977	4.186831292	1	0.224453024999999	1	0	1	4010	18	209	11.61111111
1393	187	528	550	1	13	2	2006	2	2	4069	24	319	13.29166667	1.365437341	0.083333333	0.919475116	UNK	2005	0	0	NA	NA	NA	NA	1	1	1	4934	137	4152	30.30656934	2.758566249	0.34097024	1.858670923	M	1995	0	0	NA	NA	NA	NA	0	0	0	5206	137	4152	30.30656934
1396	188	532	551	1	22	1	2005	1	1	8751	66	493	7.46969697	0.429090788	0	0.739348982	UNI	2001	0	0	NA	NA	NA	NA	0	0	0	8715	66	493	7.46969697	0.429090788	0	0.739348982	UNI	2001	0	0	NA	NA	NA	NA	0	0	0	8893	66	493	7.46969697
1397	188	533	552	1	11	10	2005	10	9	1022	20	972	48.6	1.464730541	0.122681413	1.520991892	M	1999	12	544	45.3333333333333	1.46701388166667	0.0555555556666667	1.2548876	0	0	0	958	90	2788	30.97777778	1.158431889	0.153188462	1.489943136	F	1995	14	571	40.7857143085714	1.35105414414286	0.0476190442857143	1.25922019714286	0	0	0	969	90	2788	30.97777778
1395	188	534	553	1	8	5	2005	5	5	8281	10	577	57.7	1.977675626	0.35	1.732822385	F	1997	0	0	NA	NA	NA	NA	0	0	0	1675	53	4087	77.11320755	2.220170005	0.377358491	1.74875171	M	1990	0	0	NA	NA	NA	NA	0	0	0	1052	15	519	34.6
1398	189	536	554	1	10	13	2006	13	12	5921	24	299	12.45833333	0.570992028	0	0.892750149	UNK	2003	14	190	13.5714285657143	0.593516322285714	0	0.931034464714286	0	0	0	5211	123	2320	18.86178862	0.79250031	0.043443349	1.067287728	F	1989	28	412	14.7142857110714	0.666819072678572	-1.71428572924372e-09	1.01424372139286	0	0	0	5104	81	1577	19.4691358
1399	189	537	555	1	7	4	2006	4	4	819	39	531	13.61538462	0.636386919	0.022005698	0.587155776	F	1996	0	0	NA	NA	NA	NA	0	0	0	4141	52	706	13.57692308	0.595016756	0.029324786	0.598973397	M	1995	0	0	NA	NA	NA	NA	0	0	0	4364	52	706	13.57692308
1403	190	538	556	1	23	2	2006	2	2	69	25	465	18.6	1.609578894	0.18	1.208063415	M	1996	0	0	NA	NA	NA	NA	0	0	0	8223	5	143	28.6	3.182852288	0.55	1.665419813	F	2001	0	0	NA	NA	NA	NA	0	0	0	8466	5	143	28.6
1401	190	539	557	1	5	5	2006	5	4	6693	54	718	13.2962963	1.165916181	0.12962963	0.729675644	F	2001	16	228	14.2500000175	1.18572536725	0.125000002125	0.696681590624999	0	0	0	759	368	5614	15.25543478	0.860580951	0.072605175	0.721394203	M	1984	37	698	18.8648648051352	1.06093670024324	0.0608108130270269	0.649025731729731	0	0	0	7054	2	17	8.5
1402	190	540	558	1	6	5	2006	5	4	6412	7	121	17.28571429	1.158167772	0	0.96376505	F	1997	0	0	NA	NA	NA	NA	0	0	0	3289	77	1155	15	1.155732006	0.105970075	1.000083388	M	1982	0	0	NA	NA	NA	NA	0	0	0	3256	9	199	22.11111111
1406	191	541	559	1	5	9	2006	9	9	4194	10	78	7.8	0.455723694	0	0.604375526	F	2002	0	0	NA	NA	NA	NA	0	0	0	3605	81	653	8.061728395	0.360190449	0.005716374	0.495717728	M	1984	0	0	NA	NA	NA	NA	0	0	0	5778	185	4205	22.72972973
1405	191	542	560	1	9	10	2006	10	10	7856	29	475	16.37931034	0.736438493	0	0.909821062	F	2004	15	233	15.53333332	0.735740313933333	0	0.926749232933333	0	0	0	5211	123	2320	18.86178862	0.79250031	0.043443349	1.067287728	F	1989	28	412	14.7142857110714	0.666819072678572	-1.71428572924372e-09	1.01424372139286	0	0	0	5104	81	1577	19.4691358
1404	191	543	561	1	10	5	2006	5	5	7300	27	451	16.7037037	0.93180294	0.104857965	0.774693302	F	2006	0	0	NA	NA	NA	NA	0	0	0	5886	84	1639	19.51190476	0.69349815	0.047619048	1.278831496	M	1979	0	0	NA	NA	NA	NA	0	0	0	7367	27	451	16.7037037
1407	192	544	562	1	5	7	2006	7	7	7159	3	17	5.666666667	0.338868669	0	1.161117423	M	2006	0	0	NA	NA	NA	NA	0	0	0	7495	231	8174	35.38528139	1.695782308	0.222573325	1.212958476	UNK	1984	0	0	NA	NA	NA	NA	0	0	0	7225	3	17	5.666666667
1408	192	545	563	1	6	6	2006	6	5	6354	112	3450	30.80357143	1.435258853	0.154258971	1.609102401	M	1997	9	950	105.555555575556	4.49053473766666	0.553240743777778	3.54631444155555	0	0	0	5678	146	4646	31.82191781	1.430891076	0.171750513	1.558062934	M	1983	1	27	27.0000008099996	1.14668919100001	-1.0200000133409e-07	2.11710782399999	0	0	0	1983	57	4475	78.50877193
1409	192	546	564	1	8	6	2006	6	4	4528	6	59	9.833333333	0.483663497	0	1.323059261	F	2002	0	0	NA	NA	NA	NA	0	0	0	4936	53	1795	33.86792453	1.292004997	0.15408805	1.569464419	M	1980	0	0	NA	NA	NA	NA	0	0	0	4461	6	59	9.833333333
1410	193	556	565	1	10	2	2006	2	1	5927	34	116	3.411764706	0.382999083	0.009993804	0.988699785	F	1998	0	0	NA	NA	NA	NA	0	0	0	3280	1	4	4	0.601854545	0	0.550267013	F	2006	0	0	NA	NA	NA	NA	0	0	0	5908	34	116	3.411764706
1411	193	557	566	1	14	2	2006	2	1	4091	1	10	10	0.248498044	0	0.257534336	F	2006	NA	NA	NA	NA	NA	NA	1	0	1	8557	5	80	16	0.796480192	0	0.552226589	M	2006	1	10	10	0.248498044	0	0.257534337	0	0	1	4009	1	10	10
1412	193	558	567	1	7	2	2006	2	1	4086	1	12	12	0.298197653	0	0.257534336	F	2006	0	0	NA	NA	NA	NA	1	1	1	5795	272	2810	10.33088235	0.650096008	0.034053267	0.887204616	F	1989	0	0	NA	NA	NA	NA	0	0	1	4005	1	12	12
1413	194	559	568	0	6	7	2006	7	4	3409	41	267	6.512195122	0.464600537	0.048780488	0.786153489	F	1996	0	0	NA	NA	NA	NA	0	0	0	7752	60	775	12.91666667	0.615681315	0.059349996	0.778634062	M	1986	0	0	NA	NA	NA	NA	0	0	0	8046	55	293	5.327272727
1415	194	560	569	0	5	5	2006	5	3	5965	3	7	2.333333333	0.390219155	0	1.296572196	F	2004	0	0	NA	NA	NA	NA	0	0	0	1517	9	40	4.444444444	0.504833522	0	0.519103064	M	2006	0	0	NA	NA	NA	NA	0	0	0	2537	1	5	5
1414	194	561	570	0	7	5	2006	5	5	400	6	16	2.666666667	0.488987978	0	0.666969661	M	2006	0	0	NA	NA	NA	NA	0	0	0	7985	57	176	3.087719298	0.468925296	0.018811001	0.627880498	M	1997	0	0	NA	NA	NA	NA	0	0	0	371	6	16	2.666666667
1417	195	562	571	1	8	5	2006	5	3	2520	17	408	24	2.97469576	0.235294118	2.667900726	M	2002	0	0	NA	NA	NA	NA	0	0	0	3066	52	608	11.69230769	0.767959743	0.076923077	0.941515009	M	1985	0	0	NA	NA	NA	NA	0	0	0	3241	52	608	11.69230769
1416	195	563	572	1	5	2	2006	2	1	8907	4	426	106.5	3.712319497	0.907434822	7.451545324	M	2001	3	307	102.333333333333	3.72361327633333	0.876579762666667	7.83078060466667	0	0	0	949	43	8693	202.1627907	4.996833823	0.633425931	4.624220735	F	1983	3	307	102.333333366666	3.72361327633334	0.876579757666669	7.830780615	0	0	0	9054	4	426	106.5
1418	195	564	573	1	4	2	2006	2	2	8858	10	233	23.3	1.417382652	0.2	2.350769619	F	2006	0	0	NA	NA	NA	NA	0	0	0	7287	229	11695	51.069869	1.67010002	0.230461513	2.514257421	M	1981	0	0	NA	NA	NA	NA	0	0	0	7525	229	11695	51.069869
1420	196	566	574	0	7	5	2006	5	4	3473	44	675	15.34090909	0.829483408	0.041932693	0.941129046	M	1984	0	0	NA	NA	NA	NA	0	0	0	1254	62	1304	21.03225806	1.012874808	0.108840766	0.879266364	M	1980	0	0	NA	NA	NA	NA	0	0	0	1305	62	1304	21.03225806
1421	196	567	575	0	6	5	2006	5	5	1959	223	6498	29.13901345	1.637412563	0.2251619	1.334580999	M	1980	0	0	NA	NA	NA	NA	0	0	0	1708	57	1408	24.70175439	1.037151949	0.114035088	1.392961046	M	1980	0	0	NA	NA	NA	NA	0	0	0	8042	36	979	27.19444444
1419	196	565	576	0	9	3	2006	3	2	4387	41	624	15.2195122	1.33906335	0.172415832	0.75518688	F	1994	0	0	NA	NA	NA	NA	0	0	0	3236	1	10	10	0.823999769	0	0.586440602	F	2006	0	0	NA	NA	NA	NA	0	0	1	1931	59	743	12.59322034
1422	197	568	577	1	11	4	2006	4	1	8719	1	6	6	0.243945083	0	0.151992915	F	2006	0	0	NA	NA	NA	NA	0	0	0	2140	32	248	7.75	0.486716995	0.0625	0.430282011	UNK	2000	0	0	NA	NA	NA	NA	0	0	0	8868	1	6	6
1423	197	569	578	1	8	3	2006	3	3	8097	3	24	8	0.384700317	0	0.419578085	F	2004	1	5	5	0.203287569	0	0.151992915	0	0	0	4024	2	12	6	0.186930845	0	0.26720944	UNK	2004	1	5	5	0.20328757	0	0.151992916	0	0	0	4249	2	12	6
1424	197	570	579	1	10	1	2006	1	1	5651	13	15	1.153846154	0.330823144	0.038461538	0.687354988	F	2000	0	0	NA	NA	NA	NA	0	0	0	5370	13	15	1.153846154	0.330823144	0.038461538	0.687354988	F	2000	0	0	NA	NA	NA	NA	0	0	0	5632	13	15	1.153846154
1425	198	574	580	1	7	10	2006	10	6	3803	77	937	12.16883117	0.781338209	0.056141843	0.678761793	F	1997	0	0	NA	NA	NA	NA	0	0	1	3587	31	323	10.41935484	0.825357196	0.049116488	0.702042911	F	2002	0	0	NA	NA	NA	NA	0	0	0	3792	31	323	10.41935484
1427	198	575	581	1	5	4	2006	4	4	1832	8	59	7.375	0.397059113	0	0.709939603	M	2004	1	6	6.000000003	0.282371687	0	0.606393202	0	0	0	447	3	27	9	0.639907415	0	0.712798995	M	2006	1	6	6	0.282371687	0	0.606393197	0	0	0	3743	2	8	4
1426	198	576	582	1	6	2	2006	2	1	6953	0	NA	NA	NA	NA	NA	F	2006	0	NA	NA	NA	NA	NA	0	0	0	8043	0	NA	NA	NA	NA	NA	F	2006	0	NA	NA	NA	NA	NA	0	0	0	8284	0	NA	NA
1430	199	577	583	0	3	3	2006	3	3	6041	38	160	4.210526316	0.453871117	0.013157895	0.718705845	M	1986	0	0	NA	NA	NA	NA	0	0	0	7836	63	536	8.507936508	0.728364484	0.08556385	0.754341537	M	1987	0	0	NA	NA	NA	NA	0	0	0	8076	63	536	8.507936508
1428	199	578	584	0	4	5	2006	5	2	5009	4	28	7	0.317745712	0	0.706957465	F	2003	0	0	NA	NA	NA	NA	0	0	0	4859	1	0	0	0	0	0.743757185	F	2006	0	0	NA	NA	NA	NA	0	0	0	4985	4	28	7
1429	199	579	585	0	4	2	2006	2	1	924	64	413	6.453125	0.622183084	0.037377551	0.852949384	M	1995	0	0	NA	NA	NA	NA	0	0	0	6360	1	0	0	0	0	0.743757185	F	2006	0	0	NA	NA	NA	NA	0	0	0	6640	1	0	0
1432	200	583	586	1	16	3	2006	3	3	605	64	464	7.25	0.705097626	0.046875	1.036720948	M	1999	0	0	NA	NA	NA	NA	0	0	0	5073	51	431	8.450980392	0.626124812	0.049019608	1.027594612	UNK	1983	0	0	NA	NA	NA	NA	0	0	0	5338	51	431	8.450980392
1431	200	584	587	1	11	1	2006	1	1	4012	27	95	3.518518519	0.29581311	0	0.902251178	M	1983	1	1	1.00000002300001	0.133230456000001	0	0.275001333999999	0	0	0	3700	27	95	3.518518519	0.29581311	0	0.902251178	M	1983	1	1	1.00000002300001	0.133230456000001	0	0.275001333999999	0	0	0	3919	27	95	3.518518519
1433	200	585	588	1	11	3	2006	3	2	6852	1	2	2	0.266460931	0	0.275001345	F	2006	0	0	NA	NA	NA	NA	0	0	0	4085	18	52	2.888888889	0.475149829	0	0.848789321	M	1999	0	0	NA	NA	NA	NA	0	0	0	4304	18	52	2.888888889
1435	201	586	589	1	3	5	2006	5	1	5277	1	3	3	0.822665881	0	0.359631967	F	2006	0	0	NA	NA	NA	NA	0	0	0	4542	207	3585	17.31884058	1.736792747	0.188760909	1.026637019	M	1998	0	0	NA	NA	NA	NA	0	0	0	8664	1	3	3
1434	201	587	590	1	2	2	2006	2	1	4666	1	6	6	1.645331761	0	0.359631967	F	2006	NA	NA	NA	NA	NA	NA	0	0	1	1211	16	89	5.5625	0.68826378	0.088836146	0.48430879	M	2004	1	6	6.000000005	1.64533176	-3.99999988687227e-09	0.359631970000001	0	0	1	1255	16	89	5.5625
1436	201	588	591	1	3	3	2006	3	3	6158	10	138	13.8	0.931659694	0.1	0.989362184	F	2001	0	0	NA	NA	NA	NA	0	0	0	5005	329	4457	13.54711246	0.968187476	0.097586359	1.060919057	M	1979	0	0	NA	NA	NA	NA	0	0	0	4036	166	3034	18.27710843
1439	202	589	592	0	23	3	2006	3	2	4550	40	959	23.975	1.238784051	0.129166667	1.121474513	M	1988	0	0	NA	NA	NA	NA	0	0	0	3982	1	4	4	0.067260979	0	0.037471297	UNK	2006	0	0	NA	NA	NA	NA	0	0	0	4484	40	959	23.975
1437	202	590	593	0	6	4	2006	4	4	6891	5	131	26.2	1.851660789	0.4	0.974678446	F	1994	0	0	NA	NA	NA	NA	0	0	0	6667	12	199	16.58333333	1.275885037	0.25	0.664946746	M	1984	0	0	NA	NA	NA	NA	0	0	0	4422	132	2187	16.56818182
1438	202	591	594	0	41	2	2006	2	2	2464	54	1597	29.57407407	2.567591242	0.425925926	1.016184815	M	1991	0	0	NA	NA	NA	NA	0	0	0	4482	60	1110	18.5	1.806684408	0.2	1.154161783	UNK	2002	0	0	NA	NA	NA	NA	0	0	0	4735	60	1110	18.5
1442	203	592	595	0	4	3	2006	3	2	3526	19	92	4.842105263	0.416104723	0	0.838317446	M	2004	0	0	NA	NA	NA	NA	0	0	0	3749	98	420	4.285714286	0.400472338	0	0.793124798	UNK	1999	0	0	NA	NA	NA	NA	1	1	1	3486	19	92	4.842105263
1440	203	593	596	0	6	3	2006	3	3	8865	2	164	82	10.26134742	1	1.058952105	M	2006	0	0	NA	NA	NA	NA	1	0	1	4365	36	514	14.27777778	2.254729447	0.314814815	1.286644291	M	1999	0	0	NA	NA	NA	NA	0	0	0	4608	36	514	14.27777778
1441	203	594	597	0	3	2	2006	2	2	3786	47	701	14.91489362	1.49139245	0.11203098	1.134180884	F	1981	0	0	NA	NA	NA	NA	0	0	0	4836	135	2549	18.88148148	1.683642855	0.176953053	1.152142378	M	1980	0	0	NA	NA	NA	NA	0	0	0	3707	47	701	14.91489362
1443	204	595	598	1	5	52	2006	52	35	8418	36	2043	56.75	2.902370261	0.30775463	2.18776702	M	1982	0	0	NA	NA	NA	NA	0	0	0	8852	1	39	39	3.02988575	0.979166667	10.26661151	F	2006	0	0	NA	NA	NA	NA	0	0	0	4100	43	676	15.72093023
1445	204	596	599	1	3	5	2006	5	3	4791	1	56	56	4.533365307	1	10.26661151	F	2006	NA	NA	NA	NA	NA	NA	1	0	1	1400	3	59	19.66666667	1.74659105	0.333333333	4.531234249	F	2004	1	56	56.00000001	4.533365308	0.999999999	10.266611505	0	0	0	4733	1	56	56
1444	204	597	600	1	4	8	2006	8	7	3325	9	1122	124.6666667	10.20214628	0.601851852	4.641801692	M	2004	0	0	NA	NA	NA	NA	0	0	0	412	33	2471	74.87878788	5.046190672	0.509442249	2.892860481	UNK	1998	0	0	NA	NA	NA	NA	0	0	0	5816	57	4379	76.8245614
1448	205	598	601	1	6	6	2006	6	4	4175	3	17	5.666666667	0.666154634	0	0.668829864	F	2006	0	0	NA	NA	NA	NA	0	0	1	3793	23	258	11.2173913	0.710033873	0.086956522	0.684750082	M	2001	0	0	NA	NA	NA	NA	0	0	0	3975	39	236	6.051282051
1446	205	599	602	1	7	2	2006	2	1	4176	14	130	9.285714286	0.516880078	0	0.489158316	M	1998	1	13	13.000000004	0.990543112	0	0.545274934999999	0	0	0	7837	1	13	13	0.990543113	0	0.545274935	UNK	2006	1	NA	NA	NA	NA	NA	0	0	0	8078	1	13	13
1447	205	600	603	1	4	4	2006	4	3	7868	12	77	6.416666667	0.592141086	0	0.498476048	UNK	2006	0	0	NA	NA	NA	NA	0	0	0	673	17	188	11.05882353	0.604799971	0.029411765	0.48858003	M	1997	0	0	NA	NA	NA	NA	0	0	0	357	1	16	16
1450	206	604	604	0	9	5	2006	5	5	6473	3	24	8	0.377161192	0	0.925103278	F	2003	0	0	NA	NA	NA	NA	0	0	0	7625	41	622	15.17073171	0.896613638	0.056910569	1.173779155	F	1983	0	0	NA	NA	NA	NA	0	0	0	8044	150	6595	43.96666667
1449	206	605	605	0	16	11	2006	11	9	8390	15	381	25.4	2.662308388	0.488888889	1.296910251	M	2003	0	0	NA	NA	NA	NA	0	0	0	953	129	4306	33.37984496	1.744678634	0.222640205	1.225133054	M	1986	0	0	NA	NA	NA	NA	0	0	0	1756	111	3215	28.96396396
1451	206	606	606	0	8	10	2006	10	4	7832	7	90	12.85714286	0.547026928	0	1.086490521	M	2002	0	0	NA	NA	NA	NA	0	0	0	6379	90	2158	23.97777778	1.02838193	0.100825581	1.073846391	M	1990	0	0	NA	NA	NA	NA	0	0	0	4470	1	10	10
1454	207	607	607	1	7	3	2006	3	2	4891	38	289	7.605263158	0.502517316	0.001438765	0.901575045	M	1991	0	0	NA	NA	NA	NA	0	0	0	6271	1	6	6	0.507643274	0	1.173853126	UNK	2006	0	0	NA	NA	NA	NA	0	0	0	1116	2	6	3
1452	207	608	608	1	8	2	2006	2	2	4073	1	1	1	0.177661598	0	0.558857842	UNK	2006	1	NA	NA	NA	NA	NA	1	1	1	3765	55	440	8	1.691353434	0.225319557	1.165574606	M	2001	1	1	0.999999979999984	0.177661614000002	2.0999999961191e-08	0.558857875999998	0	0	1	3992	1	1	1
1453	207	609	609	1	7	5	2006	5	5	2412	35	132	3.771428571	0.431088699	0.001697121	0.609500913	F	2005	0	0	NA	NA	NA	NA	0	0	0	1449	10	44	4.4	0.239349954	0	0.524255594	M	2005	0	0	NA	NA	NA	NA	0	0	0	2372	35	132	3.771428571
1455	208	610	610	1	15	2	2006	2	1	2448	13	70	5.384615385	0.561033396	0.01704023	1.000814585	M	1998	0	0	NA	NA	NA	NA	0	0	0	1630	3	11	3.666666667	0.36946289	0	0.726125147	F	2005	0	0	NA	NA	NA	NA	0	0	0	1697	3	11	3.666666667
1456	208	611	611	1	6	3	2006	3	3	4624	23	263	11.43478261	1.165170831	0.132850857	1.334416814	M	2004	0	0	NA	NA	NA	NA	1	1	1	3702	199	3647	18.32663317	1.42019639	0.188053785	1.3869442	M	1980	0	0	NA	NA	NA	NA	0	0	0	4554	23	263	11.43478261
1457	208	612	612	1	7	5	2006	5	3	4752	2	42	21	1.813629235	0.275247615	1.794441434	M	2006	0	0	NA	NA	NA	NA	1	1	1	3702	199	3647	18.32663317	1.42019639	0.188053785	1.3869442	M	1980	0	0	NA	NA	NA	NA	0	0	0	444	1	30	30
1460	209	613	613	0	10	3	2006	3	3	1619	17	104	6.117647059	0.830716376	0.117647059	1.207355239	F	1997	0	0	NA	NA	NA	NA	0	0	0	7736	5	77	15.4	2.012967343	0.333333333	1.134533979	M	2005	0	0	NA	NA	NA	NA	0	0	0	8434	66	2767	41.92424242
1458	209	614	614	0	12	4	2006	4	4	5545	18	251	13.94444444	1.612980004	0.267164356	1.198828824	M	2001	0	0	NA	NA	NA	NA	0	0	0	6951	10	190	19	1.601849963	0.25	0.916711809	M	1989	0	0	NA	NA	NA	NA	0	0	0	5530	18	251	13.94444444
1459	209	615	615	0	12	5	2006	5	1	6557	4	28	7	0.437909408	0	1.002151101	M	1981	0	0	NA	NA	NA	NA	0	0	0	3430	1	5	5	0.541942106	0	1.103591197	M	2006	0	0	NA	NA	NA	NA	0	0	0	3398	1	5	5
1461	210	616	616	1	4	2	2006	2	1	7862	1	21	21	1.586436408	0	0.989907742	UNK	2006	0	0	NA	NA	NA	NA	0	0	0	471	31	168	5.419354839	0.429596394	0	0.728634165	M	2001	0	0	NA	NA	NA	NA	0	0	0	465	31	168	5.419354839
1463	210	617	617	1	4	3	2006	3	3	808	9	196	21.77777778	1.892187579	0.222222222	1.156679283	M	2006	1	14	14.00000002	1.057624267	-1.99999994343614e-09	0.989907738999998	0	0	0	1497	33	515	15.60606061	0.887322609	0.060606061	1.078182006	M	1996	1	14	14.00000013	1.057624273	1.30000001874464e-08	0.989907766000002	0	0	0	1548	33	515	15.60606061
1462	210	618	618	1	5	7	2006	7	6	2513	5	221	44.2	2.378898114	0.4	1.728537873	M	2005	0	0	NA	NA	NA	NA	0	0	0	3581	152	5537	36.42763158	2.027207178	0.300438596	1.269730043	UNK	1980	0	0	NA	NA	NA	NA	0	0	0	5471	106	2497	23.55660377
1464	211	619	619	1	14	5	2006	5	5	1867	23	417	18.13043478	1.175986961	0.246376812	1.813237427	F	2004	0	0	NA	NA	NA	NA	0	0	0	7260	59	3543	60.05084746	2.301919703	0.27057566	2.008396116	F	1985	0	0	NA	NA	NA	NA	0	0	0	4756	82	2550	31.09756098
1466	211	620	620	1	10	9	2006	9	9	7856	29	475	16.37931034	0.736438493	0	0.909821062	F	2004	15	233	15.53333332	0.735740313933333	0	0.926749232933333	0	0	0	5211	123	2320	18.86178862	0.79250031	0.043443349	1.067287728	F	1989	28	412	14.7142857110714	0.666819072678572	-1.71428572924372e-09	1.01424372139286	0	0	0	3867	14	296	21.14285714
1465	211	621	621	1	5	3	2006	3	3	3327	7	26	3.714285714	0.250455451	0	0.754582202	F	2002	0	0	NA	NA	NA	NA	0	0	0	802	33	927	28.09090909	0.829934612	0.077062759	1.200582496	F	1990	0	0	NA	NA	NA	NA	0	0	0	6235	19	250	13.15789474
1469	212	622	622	0	4	5	2006	5	4	7212	6	101	16.83333333	1.526727307	0.166666667	1.477865458	M	2002	0	0	NA	NA	NA	NA	0	0	0	2747	52	1253	24.09615385	1.798688125	0.282041794	1.525768666	M	1990	0	0	NA	NA	NA	NA	0	0	0	7277	6	101	16.83333333
1467	212	623	623	0	4	26	2006	26	23	1427	229	534	2.331877729	0.193971192	0.013100437	0.852562075	UNK	1980	0	0	NA	NA	NA	NA	0	0	0	5828	36	136	3.777777778	0.390301959	0	0.696124848	M	1981	0	0	NA	NA	NA	NA	0	0	0	3526	9	44	4.888888889
1468	212	624	624	0	4	4	2006	4	4	2843	22	45	2.045454545	0.336933283	0	0.965798685	F	1999	0	0	NA	NA	NA	NA	0	0	0	5413	4	7	1.75	0.23867485	0	1.694751477	F	2006	0	0	NA	NA	NA	NA	0	0	0	5677	4	7	1.75
1472	213	625	625	1	39	1	2006	1	1	6372	3	19	6.333333333	0.823165555	0	1.185593511	F	2000	0	0	NA	NA	NA	NA	0	0	0	6096	3	19	6.333333333	0.823165555	0	1.185593511	F	2000	0	0	NA	NA	NA	NA	0	0	0	6369	3	19	6.333333333
1471	213	626	626	1	9	4	2006	4	4	1915	13	66	5.076923077	0.437612591	0	0.632504137	M	2001	1	2	2.000000005	0.153822647	0	0.652321945	0	0	0	7571	26	227	8.730769231	0.759419559	0.0459969	0.836435904	M	1996	1	2	2.00000000599999	0.153822658999999	0	0.652321928999999	0	0	0	1848	13	66	5.076923077
1470	213	627	627	1	8	3	2006	3	1	6936	1	5	5	0.384556602	0	0.65232194	F	2006	0	0	NA	NA	NA	NA	0	0	0	4841	1	5	5	0.384556602	0	0.65232194	F	2006	0	0	NA	NA	NA	NA	0	0	0	6972	1	5	5
1474	214	631	628	1	5	8	2006	8	7	8884	2	31	15.5	0.575620862	0	0.517852385	F	2005	0	0	NA	NA	NA	NA	0	0	0	5499	127	6015	47.36220472	1.909009771	0.270782673	1.266933884	M	1988	1	9	8.99999902000036	1.36802158899999	-2.09999981848341e-08	1.812303716	0	0	0	2472	69	3519	51
1475	214	632	629	1	5	4	2006	4	1	8607	2	5	2.5	0.151292281	0	0.618332186	M	2006	1	1	1	0.042065298	0	0.506863735	0	0	1	8126	1	1	1	0.042065298	0	0.506863734	F	2006	NA	NA	NA	NA	NA	NA	1	1	1	8366	1	1	1
1473	214	633	630	1	6	7	2006	7	6	8669	64	1228	19.1875	1.287944635	0.143871626	1.205210016	UNK	1998	0	0	NA	NA	NA	NA	0	0	0	3502	420	22549	53.68809524	2.653700586	0.360638693	1.555967627	M	1982	0	0	NA	NA	NA	NA	0	0	0	2209	2	86	43
1477	215	637	631	1	6	10	2006	10	8	1392	99	546	5.515151515	0.743476138	0.048729392	0.954006382	F	1986	0	0	NA	NA	NA	NA	0	0	0	3924	1	27	27	1.987355873	0	0.72590521	F	2006	0	0	NA	NA	NA	NA	0	0	0	4162	1	27	27
1478	215	638	632	1	4	1	2006	1	1	286	28	35	1.25	0.08382583	0	0.365545593	M	1987	0	0	NA	NA	NA	NA	0	0	0	260	28	35	1.25	0.08382583	0	0.365545593	M	1987	0	0	NA	NA	NA	NA	0	0	0	259	28	35	1.25
1476	215	639	633	1	14	3	2006	3	3	8420	29	796	27.44827586	1.145136324	0.104563579	1.744339285	M	1995	0	0	NA	NA	NA	NA	0	0	0	7229	92	2748	29.86956522	1.420556789	0.151380852	1.696786518	M	1987	0	0	NA	NA	NA	NA	0	0	0	1520	97	2802	28.88659794
1479	216	646	634	1	7	1	2006	1	1	6605	67	2180	32.53731343	2.734947282	0.237073347	1.619563611	M	1993	0	0	NA	NA	NA	NA	0	0	0	6337	67	2180	32.53731343	2.734947282	0.237073347	1.619563611	M	1993	0	0	NA	NA	NA	NA	0	0	0	6620	67	2180	32.53731343
1481	216	647	635	1	10	12	2006	12	10	2218	16	497	31.0625	1.350820078	0.145833333	1.275791682	M	2002	2	131	65.50000002	3.265477207	0.499999999	2.611729957	0	0	0	2872	69	4721	68.42028986	2.528710319	0.268845487	1.661309679	M	1987	2	131	65.5000000550003	3.265477226	0.500000009499999	2.61172997149999	0	0	0	472	1175	76579	65.17361702
1480	216	648	636	1	9	5	2006	5	5	2253	36	444	12.33333333	0.873153674	0.055555556	1.049205468	M	2002	0	0	NA	NA	NA	NA	0	0	0	3514	24	553	23.04166667	1.068130911	0.145833333	1.078158545	M	1998	0	0	NA	NA	NA	NA	0	0	0	8609	2	56	28
1484	217	649	637	0	3	2	2006	2	1	1767	1	5	5	0.327722873	0	1.437611004	M	2006	0	0	NA	NA	NA	NA	0	0	0	3862	177	23717	133.9943503	6.053321405	0.521207324	2.782054743	M	1986	0	0	NA	NA	NA	NA	0	0	0	4089	177	23717	133.9943503
1482	217	650	638	0	7	1	2006	1	1	7226	30	286	9.533333333	0.430040022	0.008333333	1.28744742	M	1992	0	0	NA	NA	NA	NA	0	0	0	7037	30	286	9.533333333	0.430040022	0.008333333	1.28744742	M	1992	0	0	NA	NA	NA	NA	0	0	0	7287	30	286	9.533333333
1483	217	651	639	0	8	2	2006	2	2	1987	63	2901	46.04761905	1.97122985	0.349206349	1.300669832	F	1991	0	0	NA	NA	NA	NA	0	0	0	473	1175	76579	65.17361702	2.432272439	0.337603766	1.593659539	M	1980	2	131	65.4999984049937	3.26547721250017	0.499999751000018	2.6117302854999	0	0	0	472	1175	76579	65.17361702
1486	218	652	640	0	1	1	2006	1	1	4894	254	8787	34.59448819	1.872441644	0.228400277	1.96021884	M	1982	0	0	NA	NA	NA	NA	0	0	0	4573	254	8787	34.59448819	1.872441644	0.228400277	1.96021884	M	1982	0	0	NA	NA	NA	NA	0	0	0	4842	254	8787	34.59448819
1485	218	653	641	0	19	7	2006	7	6	8368	45	734	16.31111111	0.92026108	0.044444444	0.917289176	F	1994	0	0	NA	NA	NA	NA	0	0	0	4120	164	2432	14.82926829	1.040244445	0.093441677	0.99993646	M	1991	0	0	NA	NA	NA	NA	0	0	0	4345	164	2432	14.82926829
1489	219	654	642	0	24	2	2005	2	2	1356	3	7	2.333333333	0.630794047	0	0.83602752	M	2004	0	0	NA	NA	NA	NA	1	0	1	4201	28	287	10.25	1.881892324	0.316064017	1.47465649	UNK	1995	0	0	NA	NA	NA	NA	0	0	0	4420	28	287	10.25
1488	219	655	643	0	10	3	2005	3	3	4132	9	75	8.333333333	1.899557283	0.222222222	0.890930032	M	1996	0	0	NA	NA	NA	NA	0	0	0	8061	14	91	6.5	1.143163121	0.071428571	0.729431445	M	1994	0	0	NA	NA	NA	NA	0	0	0	8297	14	91	6.5
1487	219	656	644	0	12	3	2006	3	3	2072	21	155	7.380952381	0.646571152	0.013486846	1.019601956	M	1991	0	0	NA	NA	NA	NA	0	0	0	1382	5	44	8.8	0.694488288	0	1.357388151	F	2004	0	0	NA	NA	NA	NA	0	0	0	1435	5	44	8.8
1492	220	657	645	1	9	4	2006	4	4	6048	19	499	26.26315789	1.546088274	0.228974499	0.821586568	M	2004	0	0	NA	NA	NA	NA	0	0	0	7472	86	1693	19.68604651	1.013803011	0.102713178	0.761521023	M	1984	0	0	NA	NA	NA	NA	0	0	0	6029	20	424	21.2
1490	220	658	646	1	8	3	2006	3	3	1358	9	173	19.22222222	0.822229915	0.055555556	1.081565394	M	2005	1	6	5.99999997999998	0.235009883	3.99999999789458e-09	1.274272938	0	0	0	7153	96	7303	76.07291667	2.069246515	0.203125	1.769287909	M	1986	1	6	5.99999992000085	0.235009885000039	-1.00000008274037e-08	1.27427292900001	0	0	0	1274	9	173	19.22222222
1491	220	659	647	1	10	7	2006	7	4	2850	3	58	19.33333333	0.695166065	0	3.020662092	M	2001	0	0	NA	NA	NA	NA	0	0	0	4935	105	4571	43.53333333	1.251233169	0.171428571	1.847951887	M	1980	0	0	NA	NA	NA	NA	0	0	0	7698	30	1229	40.96666667
1495	221	660	648	1	8	4	2006	4	4	5992	12	274	22.83333333	1.713903491	0.248595121	1.634757397	F	2004	0	0	NA	NA	NA	NA	0	0	0	5943	130	4354	33.49230769	1.263553094	0.122660272	1.381607097	M	1980	0	0	NA	NA	NA	NA	0	0	0	5713	24	681	28.375
1493	221	661	649	1	9	5	2006	5	5	7856	29	475	16.37931034	0.736438493	0	0.909821062	F	2004	15	233	15.53333332	0.735740313933333	0	0.926749232933333	0	0	0	5211	123	2320	18.86178862	0.79250031	0.043443349	1.067287728	F	1989	28	412	14.7142857110714	0.666819072678572	-1.71428572924372e-09	1.01424372139286	0	0	0	7734	393	11357	28.89821883
1494	221	662	650	1	12	4	2006	4	3	1734	13	304	23.38461538	1.642387573	0.384615385	1.414568394	F	2006	0	0	NA	NA	NA	NA	0	0	0	8814	17	644	37.88235294	1.944194607	0.352941176	1.423074695	M	2003	0	0	NA	NA	NA	NA	0	0	0	8998	17	644	37.88235294
1498	222	663	651	0	4	8	2006	8	6	2671	104	1925	18.50961538	1.191006005	0.121443788	1.163414065	F	1994	0	0	NA	NA	NA	NA	0	0	0	2332	331	6907	20.86706949	1.635224809	0.157961383	1.287517315	M	1989	0	0	NA	NA	NA	NA	0	0	0	2448	331	6907	20.86706949
1496	222	664	652	0	3	5	2006	5	5	6416	50	709	14.18	0.785990168	0.03	0.861648174	M	1997	0	0	NA	NA	NA	NA	0	0	0	7815	177	5209	29.42937853	1.816600233	0.217792919	1.335930269	M	1984	0	0	NA	NA	NA	NA	0	0	0	6425	50	709	14.18
1497	222	665	653	0	6	7	2006	7	7	8066	7	182	26	1.13608711	0.214285714	2.042738648	F	2005	0	0	NA	NA	NA	NA	0	0	0	145	363	16770	46.19834711	2.180972108	0.204900646	1.913195273	UNK	1987	0	0	NA	NA	NA	NA	0	0	0	4169	314	21269	67.73566879
1501	223	666	654	1	7	6	2006	6	6	6034	10	542	54.2	3.051701686	0.715808034	1.693659825	M	2005	0	0	NA	NA	NA	NA	0	0	0	2388	45	2544	56.53333333	2.19482476	0.419071131	1.552063296	M	1995	0	0	NA	NA	NA	NA	0	0	0	6003	10	542	54.2
1499	223	667	655	1	10	9	2006	9	7	789	1	9	9	0.407585788	0	1.415061583	M	2006	NA	NA	NA	NA	NA	NA	0	0	0	5864	167	13682	81.92814371	2.437408464	0.092954463	1.699172966	M	1980	12	254	21.1666666891667	0.868349715666668	0.0833333288333334	1.79642967933333	0	0	0	730	1	9	9
1500	223	668	656	1	2	1	2006	1	1	404	27	597	22.11111111	1.066371751	0.117451256	0.814955142	M	1995	0	0	NA	NA	NA	NA	0	0	0	380	27	597	22.11111111	1.066371751	0.117451256	0.814955142	M	1995	0	0	NA	NA	NA	NA	0	0	0	378	27	597	22.11111111
1504	224	669	657	1	9	26	2006	26	24	7739	87	3381	38.86206897	1.427496821	0.113622818	1.626968285	F	1997	0	0	NA	NA	NA	NA	0	0	0	8414	271	30956	114.2287823	3.913252151	0.456875601	2.111777027	M	1980	0	0	NA	NA	NA	NA	0	0	0	5690	2	181	90.5
1502	224	670	658	1	7	17	2006	17	16	6354	112	3450	30.80357143	1.435258853	0.154258971	1.609102401	M	1997	9	950	105.555555575556	4.49053473766666	0.553240743777778	3.54631444155555	0	0	0	5435	245	28417	115.9877551	3.12765111	0.424141612	2.759530785	M	1979	8	946	118.2500000875	5.021103685875	0.622395844750001	3.92028846975001	0	0	0	6349	112	3450	30.80357143
1503	224	671	659	1	10	2	2006	2	2	1289	22	42	1.909090909	0.611341108	0.039157793	0.953345628	M	2003	0	0	NA	NA	NA	NA	0	0	0	2105	32	209	6.53125	1.18661375	0.131501441	0.831153414	M	1995	0	0	NA	NA	NA	NA	0	0	0	2219	32	209	6.53125
1505	225	677	660	1	5	3	2006	3	3	6917	17	133	7.823529412	1.215361333	0.176470588	1.215128272	M	2004	0	0	NA	NA	NA	NA	0	0	0	6658	63	1015	16.11111111	1.235876808	0.244800339	1.204257264	M	1990	0	0	NA	NA	NA	NA	0	0	0	6919	63	1015	16.11111111
1506	225	675	661	1	5	5	2006	5	5	6589	98	464	4.734693878	0.464478211	0.013605442	0.693702944	M	2002	2	7	3.50000000599999	0.231852019000002	-1.39999999371199e-08	0.373106768000007	0	0	0	5453	3	10	3.333333333	0.244502355	0	0.506784684	F	2006	1	5	4.999999999	0.316585115	0	0.36746713	0	0	0	2521	531	4613	8.687382298
1508	226	681	662	0	7	3	2006	3	3	2717	134	9750	72.76119403	4.223825432	0.499521437	1.619297718	M	1980	0	0	NA	NA	NA	NA	0	0	0	3879	84	2151	25.60714286	1.390057615	0.167038047	1.342216262	M	1984	0	0	NA	NA	NA	NA	0	0	0	2626	134	9750	72.76119403
1510	226	682	663	0	6	2	2006	2	2	6761	3	63	21	2.068776408	0.314932792	1.353995179	F	2005	0	0	NA	NA	NA	NA	0	0	0	5874	35	982	28.05714286	2.17675404	0.298422811	1.518892176	M	1999	0	0	NA	NA	NA	NA	0	0	0	6787	3	63	21
1509	226	683	664	0	7	3	2006	3	3	5395	18	161	8.944444444	0.920167829	0.138888889	1.084647785	M	2003	0	0	NA	NA	NA	NA	0	0	0	7474	99	1178	11.8989899	1.03823495	0.124190978	1.07506756	M	1994	0	0	NA	NA	NA	NA	1	0	1	5380	18	161	8.944444444
1512	227	684	665	0	17	1	2006	1	1	7391	13	277	21.30769231	1.508783467	0.166645348	1.452083484	M	2001	0	0	NA	NA	NA	NA	0	0	0	7198	13	277	21.30769231	1.508783467	0.166645348	1.452083484	M	2001	0	0	NA	NA	NA	NA	0	0	0	7448	13	277	21.30769231
1513	227	685	666	0	17	3	2006	3	3	779	69	2425	35.14492754	2.836248204	0.347129082	1.258888539	M	1984	0	0	NA	NA	NA	NA	0	0	0	2127	17	686	40.35294118	2.590573425	0.466030567	1.09187138	M	2000	0	0	NA	NA	NA	NA	0	0	0	719	69	2425	35.14492754
1511	227	686	667	0	12	2	2006	2	2	3267	88	2314	26.29545455	1.406644822	0.21437351	1.527285921	M	1985	0	0	NA	NA	NA	NA	0	0	0	6621	5	69	13.8	1.094828379	0.056043027	1.354503924	UNK	2005	0	0	NA	NA	NA	NA	0	0	0	3239	88	2314	26.29545455
1514	228	678	668	1	8	5	2006	5	4	4723	13	88	6.769230769	0.352541658	0	0.842565959	M	1998	0	0	NA	NA	NA	NA	0	0	0	2785	123	5098	41.44715447	1.517577778	0.142500565	1.134029441	M	1980	0	0	NA	NA	NA	NA	0	0	0	2453	77	3348	43.48051948
1516	228	679	669	1	6	7	2006	7	7	7593	79	1584	20.05063291	1.375174014	0.181068989	0.869936535	M	1998	19	317	16.68421051	1.11324177821053	0.0657894763684211	0.771027772894737	0	0	0	5995	101	1081	10.7029703	0.80643973	0.071496206	0.72147974	M	1997	21	268	12.7619047761905	0.788968796666666	0.047619047904762	0.671113423809524	0	0	0	7037	13	221	17
1515	228	680	670	1	4	5	2006	5	5	859	60	645	10.75	0.712423544	0.04143912	0.975464121	M	1999	0	0	NA	NA	NA	NA	0	0	0	154	146	1602	10.97260274	0.807652205	0.070924661	0.859794521	M	1993	0	0	NA	NA	NA	NA	0	0	0	6967	108	1438	13.31481481
1517	229	687	671	1	3	2	2006	2	2	5251	82	222	2.707317073	0.295486661	0.012195122	0.586614926	UNK	2003	0	0	NA	NA	NA	NA	0	0	0	5282	72	119	1.652777778	0.323953027	0.017907043	0.405870006	M	2001	0	0	NA	NA	NA	NA	0	0	0	5234	82	222	2.707317073
1518	229	688	672	1	3	5	2006	5	3	7555	63	314	4.984126984	0.730981772	0.051609933	0.80869089	F	2002	14	22	1.5714285725	0.4181039725	-2.99999999445585e-09	0.2412165525	0	0	0	4341	2	3	1.5	0.41133294	0	0.359631967	F	2006	1	2	2	0.54844392	0	0.359631967	0	0	1	7609	63	314	4.984126984
1519	229	689	673	1	2	5	2006	5	2	8727	25	312	12.48	1.5996776	0.22	0.868165443	M	2005	0	0	NA	NA	NA	NA	0	0	0	8771	5	9	1.8	0.483948314	0	0.351044144	M	2005	0	0	NA	NA	NA	NA	1	1	1	8874	25	312	12.48
1520	230	520	674	1	7	4	2005	4	2	8175	45	622	13.82222222	0.963652847	0.107407407	0.878684415	M	2004	0	0	NA	NA	NA	NA	0	0	0	2310	9	140	15.55555556	0.647422749	0	0.663862735	F	1987	0	0	NA	NA	NA	NA	0	0	0	5526	1	1	1
1522	230	521	675	1	6	10	2005	10	10	7670	73	201	2.753424658	0.189249063	0.006849315	0.335618612	M	2000	2	4	2.00000002850001	0.0795121019999998	-1.95000000313694e-08	0.285526940499999	0	0	0	3940	11	126	11.45454545	1.126426382	0.094800258	0.68511247	M	2003	1	1	0.999999949999989	0.0450212220000008	-1.99999994343614e-09	0.39742866	0	0	0	7997	42	199	4.738095238
1521	230	522	676	1	5	5	2005	5	5	3873	86	1081	12.56976744	0.729988537	0.046511628	0.916693369	M	1996	0	0	NA	NA	NA	NA	0	0	0	6598	263	6423	24.42205323	1.051121469	0.088438435	0.927226898	M	1980	0	0	NA	NA	NA	NA	0	0	0	3491	169	4732	28
1525	231	529	677	1	4	10	2006	10	9	6446	11	150	13.63636364	0.772192368	0	1.141641694	M	1999	0	0	NA	NA	NA	NA	0	0	0	6582	191	3863	20.22513089	1.333591332	0.137382199	1.181587308	M	1980	0	0	NA	NA	NA	NA	0	0	0	1086	128	3710	28.984375
1523	231	530	678	1	4	4	2006	4	3	5213	345	6948	20.13913043	1.447277142	0.162875045	1.23728867	M	1997	1	33	32.99999699	2.45899662199997	1.000000077	1.13432947000001	0	0	0	5704	141	5415	38.40425532	2.15048402	0.279125272	1.327515726	F	1979	1	33	33.000000519999	2.45899655999995	0.999999971999998	1.13432958599998	0	0	0	5977	141	5415	38.40425532
1524	231	531	679	1	5	4	2006	4	2	8538	4	45	11.25	1.137316319	0.125	0.996780975	F	2006	0	0	NA	NA	NA	NA	1	1	1	3995	2	18	9	1.248021499	0.25	1.279214293	UNK	2006	0	0	NA	NA	NA	NA	0	0	0	4231	2	18	9
1527	232	547	680	0	11	7	2006	7	5	2259	12	269	22.41666667	1.391633311	0.09483898	1.338571912	UNK	2004	0	0	NA	NA	NA	NA	0	0	0	3948	86	3979	46.26744186	1.462559576	0.205745916	0.920440379	F	1994	0	0	NA	NA	NA	NA	0	0	0	2204	12	269	22.41666667
1528	232	548	681	0	10	5	2006	5	4	1366	1	34	34	1.425308314	0	0.946246353	F	2006	0	0	NA	NA	NA	NA	0	0	0	4478	36	845	23.47222222	1.217215343	0.131944444	0.840695787	M	1998	0	0	NA	NA	NA	NA	0	0	1	1813	2	54	27
1526	232	549	682	0	36	1	2005	1	1	1672	58	1259	21.70689655	1.757702006	0.263606898	1.399096093	M	1980	0	0	NA	NA	NA	NA	0	0	0	1536	58	1259	21.70689655	1.757702006	0.263606898	1.399096093	M	1980	0	0	NA	NA	NA	NA	0	0	0	1595	58	1259	21.70689655
1530	233	550	683	0	1	1	2006	1	1	8506	111	595	5.36036036	0.272174268	0	0.490377424	M	1979	0	0	NA	NA	NA	NA	0	0	0	8466	111	595	5.36036036	0.272174268	0	0.490377424	M	1979	0	0	NA	NA	NA	NA	0	0	0	8673	111	595	5.36036036
1531	233	551	684	0	9	9	2006	9	8	6679	5	40	8	0.513770989	0	0.815445947	UNK	2006	0	0	NA	NA	NA	NA	0	0	0	2774	110	8346	75.87272727	2.58171153	0.190909091	1.320485116	UNI	1987	0	0	NA	NA	NA	NA	0	0	1	6779	7	101	14.42857143
1529	233	552	685	0	9	2	2006	2	1	6180	3	78	26	0.918962356	0	1.130173585	F	2002	0	0	NA	NA	NA	NA	0	0	0	4623	70	3414	48.77142857	1.239312263	0.186175115	1.441419087	F	1980	0	0	NA	NA	NA	NA	0	0	0	6168	3	78	26
1532	234	553	686	0	19	2	2006	2	2	5203	4	106	26.5	1.657341309	0.25	0.903209374	F	2006	0	0	NA	NA	NA	NA	0	0	0	1659	40	922	23.05	1.219511497	0.125	0.953133899	UNK	1999	0	0	NA	NA	NA	NA	0	0	0	5192	4	106	26.5
1533	234	554	687	0	14	7	2006	7	7	38	32	362	11.3125	0.843268488	0.0625	1.005015612	M	2005	0	0	NA	NA	NA	NA	0	0	0	6130	1	6	6	0.337633149	0	0.946541015	F	2006	0	0	NA	NA	NA	NA	0	0	0	2723	50	692	13.84
1534	234	555	688	0	4	4	2006	4	4	6218	31	413	13.32258065	1.107929814	0.129032258	0.954407012	F	2000	0	0	NA	NA	NA	NA	0	0	0	1438	62	1436	23.16129032	1.069735593	0.112903226	1.216667793	M	1992	0	0	NA	NA	NA	NA	0	0	0	5359	48	1057	22.02083333
1536	235	571	689	1	9	4	2006	4	3	5464	2	5	2.5	0.095002477	0	0.533938078	F	2006	0	0	NA	NA	NA	NA	0	0	0	7476	142	992	6.985915493	0.584009549	0.044173079	0.998691968	M	1980	0	0	NA	NA	NA	NA	0	0	0	6957	1	5	5
1535	235	572	690	1	6	8	2006	8	8	7856	29	475	16.37931034	0.736438493	0	0.909821062	F	2004	15	233	15.53333332	0.735740313933333	0	0.926749232933333	0	0	0	5211	123	2320	18.86178862	0.79250031	0.043443349	1.067287728	F	1989	28	412	14.7142857110714	0.666819072678572	-1.71428572924372e-09	1.01424372139286	0	0	0	7904	29	475	16.37931034
1537	235	573	691	1	1	1	2006	1	0	4057	0	NA	NA	NA	NA	NA	F	2006	0	NA	NA	NA	NA	NA	0	0	0	3741	0	NA	NA	NA	NA	NA	F	2006	0	NA	NA	NA	NA	NA	0	0	0	3974	0	NA	NA
1539	236	580	692	1	10	3	2006	3	3	5408	29	661	22.79310345	1.171143437	0.120689655	1.20596848	F	1982	0	0	NA	NA	NA	NA	0	0	0	6148	127	1133	8.921259843	0.66762487	0.016104571	0.898883807	F	1995	0	0	NA	NA	NA	NA	0	0	0	815	176	3726	21.17045455
1538	236	581	693	1	6	4	2006	4	4	7903	14	101	7.214285714	0.443698428	0.035714286	0.3612202	F	1997	4	39	9.749999999	0.592224663	9.99999999473644e-10	0.2991839225	0	0	0	5995	101	1081	10.7029703	0.80643973	0.071496206	0.72147974	M	1997	21	268	12.7619047761905	0.788968796666666	0.047619047904762	0.671113423809524	0	0	0	7966	14	101	7.214285714
1540	236	582	694	1	4	1	2006	1	1	1502	3	1	0.333333333	0.020466696	0	0.13563616	F	2003	0	0	NA	NA	NA	NA	0	0	0	1367	3	1	0.333333333	0.020466696	0	0.13563616	F	2003	0	0	NA	NA	NA	NA	0	0	0	1420	3	1	0.333333333
1543	237	601	695	1	7	6	2006	6	6	3250	1	9	9	0.450020737	0	0.60729442	UNK	2006	0	0	NA	NA	NA	NA	0	0	0	4044	314	6852	21.82165605	0.92225102	0.054754105	1.059621878	M	1984	0	0	NA	NA	NA	NA	0	0	0	4264	314	6852	21.82165605
1542	237	602	696	1	7	8	2006	8	8	7702	32	407	12.71875	0.831865364	0.0625	0.507462622	M	2004	1	17	17.00000004	0.850039175999999	9.99999860695766e-10	0.607294433	0	0	0	6861	17	159	9.352941176	0.874040027	0.058823529	0.521517495	M	1996	1	17	16.999999992	0.850039178999999	-7.00000002407108e-09	0.607294422999999	0	0	0	3735	19	294	15.47368421
1541	237	603	697	1	6	2	2006	2	2	5653	20	199	9.95	1.3088016	0.25	1.093410166	M	2003	0	0	NA	NA	NA	NA	0	0	0	5219	46	1987	43.19565217	1.817268711	0.206521739	1.116579718	M	1988	0	0	NA	NA	NA	NA	0	0	0	5635	20	199	9.95
1546	238	628	698	1	2	3	2006	3	1	7138	145	369	2.544827586	0.283166789	0.014132875	0.344944156	F	1993	0	0	NA	NA	NA	NA	0	0	0	4462	1	0	0	0	0	0.359631967	M	2006	0	0	NA	NA	NA	NA	0	0	0	7207	145	369	2.544827586
1544	238	629	699	1	2	3	2006	3	1	4761	6	31	5.166666667	1.548874845	0.166666667	0.312488048	F	2006	2	7	3.500000001	0.959776861	9.99999971718069e-10	0.359631968	0	0	0	4329	1	4	4	1.096887841	0	0.359631967	M	2006	NA	NA	NA	NA	NA	NA	0	0	0	4560	1	4	4
1545	238	630	700	1	3	4	2006	4	3	5323	8	89	11.125	1.302252999	0.125	0.653979175	M	2006	0	0	NA	NA	NA	NA	0	0	0	4342	62	530	8.548387097	1.369016738	0.122649583	0.78875751	M	1996	0	0	NA	NA	NA	NA	0	0	0	5292	8	89	11.125
1547	239	634	701	0	18	3	2006	3	2	8776	50	639	12.78	1.573963309	0.132082567	1.507227963	M	1990	0	0	NA	NA	NA	NA	0	0	0	8622	2	2	1	0.271658363	0	0.961643345	M	2006	0	0	NA	NA	NA	NA	0	0	0	8971	22	198	9
1548	239	635	702	0	9	5	2006	5	4	2730	2	26	13	1.767440742	0.5	1.191701088	F	2006	0	0	NA	NA	NA	NA	0	0	0	1058	59	745	12.62711864	1.43684864	0.228783921	1.029224522	M	1990	0	0	NA	NA	NA	NA	0	0	0	2639	2	26	13
1549	239	636	703	0	9	2	2006	2	1	3208	30	243	8.1	0.962691935	0.108625592	1.095471405	F	1999	0	0	NA	NA	NA	NA	0	0	0	476	1	8	8	0.978508643	0	1.21658329	F	2006	0	0	NA	NA	NA	NA	0	0	0	3164	30	243	8.1
1551	240	640	704	0	20	2	2006	2	2	1817	67	391	5.835820896	0.670666246	0.028192371	0.776127853	UNK	1997	0	0	NA	NA	NA	NA	0	0	0	7254	40	1015	25.375	1.434010881	0.147222222	1.195729352	M	1980	0	0	NA	NA	NA	NA	0	0	0	1754	67	391	5.835820896
1552	240	641	705	0	1	1	2006	1	1	8892	3	1	0.333333333	0.014686221	0	0.345168571	UNK	1987	0	0	NA	NA	NA	NA	0	0	0	8858	3	1	0.333333333	0.014686221	0	0.345168571	UNK	1987	0	0	NA	NA	NA	NA	0	0	0	9035	3	1	0.333333333
1550	240	642	706	0	20	3	2006	3	3	7342	8	158	19.75	1.085478793	0	1.233070607	F	2002	0	0	NA	NA	NA	NA	0	0	0	5870	31	816	26.32258065	0.905723589	0.064516129	1.387562185	M	1995	0	0	NA	NA	NA	NA	0	0	0	2969	1	39	39
1555	241	643	707	1	9	2	2006	2	1	3471	2	3	1.5	0.216153483	0	0.442245056	M	2006	0	0	NA	NA	NA	NA	0	0	0	4248	2	3	1.5	0.216153483	0	0.442245056	UNK	2006	0	0	NA	NA	NA	NA	1	0	1	4471	2	3	1.5
1554	241	644	708	1	13	2	2006	2	2	4065	15	40	2.666666667	0.920595996	0.133333333	0.733036502	F	2004	1	8	8.000000001	1.152818574	-6.99999969100418e-09	0.442245064	1	1	1	1283	3	69	23	3.404071588	0.333333333	0.882754552	M	2005	1	8	8	1.152818574	-9.99999971718069e-10	0.442245056	0	0	1	3982	15	40	2.666666667
1553	241	645	709	1	12	5	2006	5	3	1511	14	135	9.642857143	0.889544217	0.142857143	0.632904098	M	2006	0	0	NA	NA	NA	NA	0	0	0	1521	1	5	5	0.371405402	0	0.271125943	M	2006	0	0	NA	NA	NA	NA	0	0	0	1433	14	135	9.642857143
1557	242	672	710	0	7	3	2007	3	2	8248	4	99	24.75	1.886082421	0.25	1.305020838	F	2005	0	0	NA	NA	NA	NA	0	0	0	8789	50	443	8.86	0.866304775	0.076666667	0.834072459	M	2004	0	0	NA	NA	NA	NA	1	0	1	8747	1	55	55
1556	242	673	711	0	5	3	2007	3	2	3429	41	68	1.658536585	0.134557279	0	0.490528547	M	2003	0	0	NA	NA	NA	NA	0	0	0	8135	259	4878	18.83397683	1.002461148	0.093796909	1.178871707	M	1995	0	0	NA	NA	NA	NA	0	0	0	3400	41	68	1.658536585
1558	242	674	712	0	9	3	2007	3	2	4063	1	16	16	1.447296126	0	1.933574438	UNK	2007	0	0	NA	NA	NA	NA	0	0	0	4225	110	1350	12.27272727	0.858950804	0.068773667	0.882251521	UNK	2000	0	0	NA	NA	NA	NA	1	1	1	3456	32	509	15.90625
1560	243	690	713	1	16	2	2007	2	1	7377	8	65	8.125	2.592066286	0.432838408	1.612565935	M	2007	0	0	NA	NA	NA	NA	0	0	0	8438	1	27	27	7.334775802	1	1.648947266	F	2007	0	0	NA	NA	NA	NA	0	0	0	7433	8	65	8.125
1561	243	691	714	1	23	3	2007	3	3	6834	14	11	0.785714286	0.219929137	0	1.071128997	UNK	2006	1	0	6.00000049644223e-09	-1.00000008274037e-09	0	1.648947264	0	0	0	4181	4	4	1	0.256111403	0	1.397084155	F	2007	1	0	1.00000008274037e-09	1.99999994343614e-09	0	1.648947268	0	0	0	6873	14	11	0.785714286
1559	243	692	715	1	8	3	2007	3	2	3686	16	11	0.6875	0.222399882	0	1.033217785	UNK	2006	0	0	NA	NA	NA	NA	0	0	0	6967	14	3	0.214285714	0.055944759	0	1.105838353	F	2001	0	0	NA	NA	NA	NA	0	0	0	7211	14	3	0.214285714
1562	244	699	716	0	6	5	2006	5	5	6479	19	546	28.73684211	2.945900537	0.157894737	1.255183911	M	2003	0	0	NA	NA	NA	NA	0	0	0	1693	41	213	5.195121951	0.176696902	0	0.609109442	F	1985	0	0	NA	NA	NA	NA	0	0	0	1765	41	213	5.195121951
1564	244	700	717	0	6	6	2006	6	6	6033	6	88	14.66666667	1.120042968	0.055447124	0.964677135	F	2006	0	0	NA	NA	NA	NA	0	0	0	710	75	3008	40.10666667	1.376856643	0.191964986	1.289181616	M	1991	0	0	NA	NA	NA	NA	0	0	0	5068	1	27	27
1563	244	701	718	0	5	4	2006	4	2	2744	12	196	16.33333333	0.456072555	0	0.639498639	F	1989	0	0	NA	NA	NA	NA	0	0	0	3346	196	32883	167.7704082	3.646457583	0.297736787	1.469811807	UNI	1979	0	0	NA	NA	NA	NA	0	0	0	2653	12	196	16.33333333
1567	245	702	719	0	4	6	2007	6	6	1581	14	70	5	0.628455481	0.071428571	1.43835395	F	2006	0	0	NA	NA	NA	NA	0	0	0	5644	188	4889	26.00531915	1.26847101	0.12677305	1.504378262	M	1981	0	0	NA	NA	NA	NA	0	0	0	882	178	10126	56.88764045
1566	245	703	720	0	8	3	2007	3	2	620	21	505	24.04761905	1.204602138	0.16779966	1.167686013	M	1999	0	0	NA	NA	NA	NA	0	0	0	3126	4	139	34.75	1.743787454	0.380948215	2.180352217	F	2007	0	0	NA	NA	NA	NA	0	0	0	4025	1	83	83
1565	245	704	721	0	7	11	2007	11	9	7474	49	2272	46.36734694	1.865586139	0.274181714	1.616018436	F	1983	0	0	NA	NA	NA	NA	0	0	0	6700	95	9294	97.83157895	3.374809421	0.249561642	1.822580539	M	1990	0	0	NA	NA	NA	NA	0	0	0	1106	90	3324	36.93333333
1568	246	705	722	1	18	2	2006	2	2	8335	43	310	7.209302326	1.222696518	0.179441221	1.07235201	M	1981	0	0	NA	NA	NA	NA	0	0	0	8821	17	51	3	0.70833835	0.073529412	1.187175754	F	1997	0	0	NA	NA	NA	NA	0	0	0	8461	43	310	7.209302326
1569	246	706	723	1	15	4	2006	4	4	3162	4	9	2.25	0.339139685	0	0.508087965	F	2006	1	2	2.000000001	0.371292002	0	0.48715617	0	0	0	2807	44	165	3.75	0.895617995	0.068181818	0.844480636	M	2004	1	2	2.00000001800001	0.371291991	-1.39999998260976e-08	0.487156139999996	0	0	0	1168	11	85	7.727272727
1570	246	707	724	1	9	4	2006	4	2	97	6	23	3.833333333	0.872009383	0	0.442541777	M	2004	0	0	NA	NA	NA	NA	0	0	0	4234	1	5	5	0.928230002	0	0.487156171	UNK	2006	0	0	NA	NA	NA	NA	0	0	1	4457	1	5	5
1573	247	708	725	0	6	5	2006	5	5	2847	19	115	6.052631579	0.744715902	0.009569331	0.805486963	M	2003	0	0	NA	NA	NA	NA	0	0	0	1747	44	579	13.15909091	1.127460699	0.05594376	1.191952464	M	1992	0	0	NA	NA	NA	NA	0	0	0	1826	44	579	13.15909091
1572	247	709	726	0	13	4	2006	4	4	3781	2	15	7.5	0.990506753	0	0.840030822	M	2006	0	0	NA	NA	NA	NA	0	0	0	7256	4	33	8.25	0.677897549	0	0.623012187	M	2002	0	0	NA	NA	NA	NA	0	0	0	3698	2	15	7.5
1571	247	710	727	0	21	4	2006	4	4	689	32	392	12.25	0.946920034	0.059963405	0.8629657	M	1987	0	0	NA	NA	NA	NA	0	0	0	2819	6	83	13.83333333	1.013710648	0	0.995356711	M	1990	0	0	NA	NA	NA	NA	0	0	0	6611	40	2306	57.65
1574	248	713	728	0	7	1	2006	1	1	33	236	21894	92.77118644	3.905683243	0.375024206	2.179016712	M	1990	0	0	NA	NA	NA	NA	0	0	0	30	236	21894	92.77118644	3.905683243	0.375024206	2.179016712	M	1990	0	0	NA	NA	NA	NA	0	0	0	23	236	21894	92.77118644
1576	248	714	729	0	14	10	2006	10	10	5050	156	12849	82.36538462	3.365905839	0.356144338	1.500838515	F	1990	0	0	NA	NA	NA	NA	0	0	0	1374	18	535	29.72222222	1.447241458	0.222222222	1.736316196	M	1983	0	0	NA	NA	NA	NA	0	0	0	2006	62	2412	38.90322581
1575	248	715	730	0	4	4	2006	4	3	3729	18	294	16.33333333	1.21172058	0.166666667	1.447034978	M	2003	0	0	NA	NA	NA	NA	0	0	0	6325	14	470	33.57142857	1.36929681	0.071428571	1.296065679	UNI	2001	0	0	NA	NA	NA	NA	0	0	0	5874	0	NA	NA
1577	249	716	731	0	4	2	2007	2	1	4525	1	12	12	1.061097897	0	0.196844138	F	2007	0	0	NA	NA	NA	NA	0	0	0	4235	24	114	4.75	0.383849591	0	0.402447411	UNI	2001	0	0	NA	NA	NA	NA	1	0	1	4458	24	114	4.75
1579	249	711	732	0	20	5	2007	5	5	6623	24	777	32.375	2.833532917	0.450707705	1.614457607	M	2001	0	0	NA	NA	NA	NA	0	0	0	7620	67	9360	139.7014925	7.655457139	0.579683569	3.685865779	M	1996	0	0	NA	NA	NA	NA	0	0	0	7651	120	6482	54.01666667
1578	249	712	733	0	14	3	2007	3	2	4582	213	10201	47.89201878	2.179566382	0.240421307	2.039816157	M	1989	0	0	NA	NA	NA	NA	0	0	0	7581	7	167	23.85714286	1.387911751	0.142857143	1.612903036	UNK	2004	0	0	NA	NA	NA	NA	0	0	0	7804	7	167	23.85714286
1582	250	717	734	0	1	1	2007	1	1	4400	44	491	11.15909091	0.470428816	0.034090909	0.616878319	F	1987	0	0	NA	NA	NA	NA	0	0	0	4107	44	491	11.15909091	0.470428816	0.034090909	0.616878319	F	1987	0	0	NA	NA	NA	NA	0	0	0	4334	44	491	11.15909091
1584	250	718	735	0	7	10	2007	10	9	5777	59	1481	25.10169492	2.095740502	0.288708945	1.473870532	F	1998	0	0	NA	NA	NA	NA	0	0	0	4389	10	387	38.7	3.054687682	0.3	1.271383167	F	2005	0	0	NA	NA	NA	NA	0	0	0	409	14	377	26.92857143
1580	250	719	736	0	6	5	2007	5	4	4698	1	20	20	1.442858591	0	1.688558486	F	2007	0	0	NA	NA	NA	NA	1	0	1	8446	59	1195	20.25423729	1.695181307	0.230917023	1.195338785	UNK	1993	0	0	NA	NA	NA	NA	0	0	0	3373	79	2073	26.24050633
1587	251	720	737	0	8	17	2007	17	16	8161	19	719	37.84210526	2.265848054	0.328704757	1.280636097	M	1998	0	0	NA	NA	NA	NA	0	0	0	2692	116	14569	125.5948276	5.569503041	0.48417718	2.157189372	F	1987	0	0	NA	NA	NA	NA	0	0	0	5608	6	250	41.66666667
1586	251	721	738	0	2	1	2007	1	1	2842	27	1401	51.88888889	3.414747087	0.345679012	1.440769516	F	1988	0	0	NA	NA	NA	NA	0	0	0	2642	27	1401	51.88888889	3.414747087	0.345679012	1.440769516	F	1988	0	0	NA	NA	NA	NA	0	0	0	2775	27	1401	51.88888889
1588	252	722	739	0	7	6	2007	6	6	4970	25	234	9.36	1.366288767	0.2	1.362923979	F	2007	0	0	NA	NA	NA	NA	0	0	0	7877	42	820	19.52380952	1.431413543	0.17061943	1.313440158	F	2004	0	0	NA	NA	NA	NA	0	0	0	4416	182	4746	26.07692308
1589	252	723	740	0	8	4	2007	4	3	975	1	27	27	1.458207571	0	1.975138297	F	2007	0	0	NA	NA	NA	NA	0	0	0	508	417	21083	50.558753	1.589541707	0.196629551	1.353552138	M	1979	0	0	NA	NA	NA	NA	0	0	0	915	1	27	27
1590	252	724	741	0	16	6	2007	6	3	3077	12	1144	95.33333333	6.96651522	0.698232323	3.93687746	F	2005	0	0	NA	NA	NA	NA	0	0	0	3703	95	12768	134.4	3.919119096	0.46651874	4.432282283	F	1983	0	0	NA	NA	NA	NA	0	0	0	7766	5	288	57.6
1591	253	734	742	1	15	5	2007	5	2	7845	2	36	18	0.714003522	0	1.225997234	F	2004	0	0	NA	NA	NA	NA	0	0	0	7466	36	1286	35.72222222	1.009122834	0.107359871	1.452805086	UNK	1987	0	0	NA	NA	NA	NA	0	0	0	7443	1	27	27
1592	253	735	743	1	10	7	2007	7	6	2880	6	279	46.5	2.134326866	0.333333333	1.084128098	M	2006	1	36	36	1.449840016	-1.99999994343614e-09	1.205051068	0	0	0	1258	18	1437	79.83333333	2.255737587	0.333333333	1.277863354	M	1994	2	254	126.99999997	3.673410427	0.499999997	2.260755034	0	0	0	1492	3	71	23.66666667
1593	253	736	744	1	11	9	2007	9	4	3398	9	468	52	3.287704163	0.76984127	1.441570003	F	2005	0	0	NA	NA	NA	NA	0	0	0	1434	181	9380	51.82320442	1.732081883	0.256305254	1.70214869	M	1980	0	0	NA	NA	NA	NA	0	0	0	3372	9	468	52
1594	254	737	745	0	6	3	2007	3	3	1411	28	373	13.32142857	0.682804445	0.071428571	0.931377434	M	1995	0	0	NA	NA	NA	NA	0	0	0	7761	74	1753	23.68918919	1.650042214	0.146168314	2.377225313	UNI	1980	0	0	NA	NA	NA	NA	0	0	0	4110	52	960	18.46153846
1595	254	738	746	0	9	125	2007	125	124	86	331	9892	29.88519637	1.839390297	0.246751309	1.246301531	M	1979	0	0	NA	NA	NA	NA	0	0	0	8157	268	10093	37.66044776	1.951236632	0.216809262	1.368701847	M	1980	0	0	NA	NA	NA	NA	0	0	0	625	159	5184	32.60377358
1596	254	739	747	0	13	8	2007	8	7	5114	175	4858	27.76	1.384532714	0.111577706	1.439083187	F	1996	0	0	NA	NA	NA	NA	0	0	0	2337	281	7773	27.66192171	1.263452275	0.102270677	1.443362155	M	1979	0	0	NA	NA	NA	NA	0	0	0	1605	169	4203	24.86982249
1599	255	740	748	0	8	7	2007	7	6	4414	45	5003	111.1777778	4.51641719	0.188888889	2.041245669	M	1979	0	0	NA	NA	NA	NA	0	0	0	8697	602	97425	161.8355482	6.96449697	0.478906619	2.780587607	M	1980	0	0	NA	NA	NA	NA	0	0	0	4348	45	5003	111.1777778
1598	255	741	749	0	8	8	2007	8	7	3454	61	1585	25.98360656	1.438599224	0.163934426	1.413893222	M	1984	0	0	NA	NA	NA	NA	0	0	0	6207	251	3279	13.06374502	0.643738159	0.061752988	0.844515564	M	1983	0	0	NA	NA	NA	NA	0	0	0	4883	1	133	133
1597	255	742	750	0	8	3	2007	3	3	6500	54	1648	30.51851852	2.016400982	0.235433676	1.631928967	UNI	1980	0	0	NA	NA	NA	NA	0	0	0	6226	3	224	74.66666667	2.757208685	0.333333333	5.133347111	M	1992	0	0	NA	NA	NA	NA	0	0	0	6509	1	70	70
1601	256	746	751	0	12	2	2007	2	2	4857	49	694	14.16326531	0.644279408	0.020408163	1.024020872	M	1996	0	0	NA	NA	NA	NA	0	0	0	6202	43	369	8.581395349	0.665871496	0.051305312	1.053013175	UNK	1990	0	0	NA	NA	NA	NA	0	0	0	4803	49	694	14.16326531
1600	256	747	752	0	12	2	2007	2	2	4042	17	278	16.35294118	1.134566076	0.087387288	1.741008773	M	2003	0	0	NA	NA	NA	NA	0	0	0	3668	65	939	14.44615385	0.95139241	0.061538462	1.141940274	UNK	1998	0	0	NA	NA	NA	NA	0	0	0	3876	65	939	14.44615385
1602	256	748	753	0	9	3	2007	3	3	4838	20	258	12.9	1.115895054	0.134286961	1.190705949	M	2005	0	0	NA	NA	NA	NA	0	0	0	1749	133	7041	52.93984962	1.383293065	0.183031336	1.15589197	M	1980	0	0	NA	NA	NA	NA	0	0	0	8186	29	608	20.96551724
1604	257	749	754	1	3	6	2007	6	4	1943	20	50	2.5	0.379874364	0.05	0.362957553	M	1993	0	0	NA	NA	NA	NA	0	0	0	6553	172	1913	11.12209302	0.93235701	0.067585349	1.05350152	M	1980	0	0	NA	NA	NA	NA	0	0	0	1134	378	4891	12.93915344
1603	257	750	755	1	2	4	2007	4	1	235	1	2	2	0.614474612	0	0.288916088	M	2007	1	NA	NA	NA	NA	NA	0	0	0	8838	3	7	2.333333333	0.405718763	0	0.25310895	F	2006	1	2	1.999999999	0.614474611	0	0.288916088	1	0	1	8666	1	2	2
1605	257	751	756	1	3	4	2007	4	4	4908	146	415	2.842465753	0.302489301	0.020547945	0.348614028	M	1988	0	0	NA	NA	NA	NA	0	0	0	2413	156	926	5.935897436	0.473908768	0.032051282	0.402145483	M	1981	0	0	NA	NA	NA	NA	0	0	0	2841	6	6	1
1608	258	755	757	1	10	5	2007	5	5	6882	3	18	6	0.783610735	0	0.776857718	UNK	2005	0	0	NA	NA	NA	NA	0	0	0	6081	18	171	9.5	1.184594008	0.055555556	0.792632253	F	2003	0	0	NA	NA	NA	NA	0	0	0	316	30	309	10.3
1606	258	756	758	1	9	5	2007	5	3	4921	1	0	0	0	0	0.808360999	M	2007	1	NA	NA	NA	NA	NA	0	0	0	4359	1	0	0	0	0	0.808360999	M	2007	NA	NA	NA	NA	NA	NA	1	1	1	3650	1	0	0
1607	258	757	759	1	13	6	2007	6	5	4899	89	4393	49.35955056	3.174390201	0.274976181	1.936067465	M	1993	0	0	NA	NA	NA	NA	0	0	0	1937	146	6361	43.56849315	2.546771726	0.32750888	1.522419953	F	1980	0	0	NA	NA	NA	NA	0	0	0	8836	30	1025	34.16666667
1611	259	761	760	1	11	3	2007	3	3	734	35	330	9.428571429	0.753354085	0.085714286	0.368470327	M	1999	0	0	NA	NA	NA	NA	0	0	0	5422	18	78	4.333333333	0.394605373	0.055555556	0.310685959	UNK	2007	0	0	NA	NA	NA	NA	0	0	0	675	35	330	9.428571429
1610	259	762	761	1	9	5	2007	5	5	6589	98	464	4.734693878	0.464478211	0.013605442	0.693702944	M	2002	2	7	3.50000000599999	0.231852019000002	-1.39999999371199e-08	0.373106768000007	0	0	0	4167	3	4	1.333333333	0.089599224	0	0.461823631	F	2006	1	2	1.999999999	0.1471189	0	0.378746353	0	0	0	5796	346	2464	7.121387283
1609	259	763	762	1	4	5	2007	5	4	4644	10	36	3.6	0.243767623	0	0.385231499	F	2003	0	0	NA	NA	NA	NA	0	0	0	8389	174	3616	20.7816092	1.392085902	0.126145104	1.204168636	M	1997	0	0	NA	NA	NA	NA	0	0	0	4578	10	36	3.6
1612	260	770	763	1	6	7	2007	7	7	8036	38	1456	38.31578947	1.532925547	0.175438596	1.084195976	F	1999	0	0	NA	NA	NA	NA	0	0	0	4837	238	7715	32.41596639	1.402863602	0.167318473	1.176931754	F	1992	0	0	NA	NA	NA	NA	0	0	0	2938	51	1886	36.98039216
1614	260	771	764	1	5	4	2007	4	4	1524	2	117	58.5	3.464208303	1	0.95835896	UNK	2006	1	54	54	2.681946032	1	0.663556415	0	0	0	6902	66	1217	18.43939394	0.766748775	0.075757576	1.077097592	UNK	1979	1	54	54.0000001899998	2.68194602000001	0.999999986	0.663556412000005	0	0	0	1449	2	117	58.5
1613	260	772	765	1	4	7	2007	7	6	7623	11	528	48	2.911175225	0.688081236	1.524629847	F	2005	0	0	NA	NA	NA	NA	0	0	0	4356	36	2228	61.88888889	3.631852746	0.543580378	1.464202486	F	2001	0	0	NA	NA	NA	NA	0	0	1	7681	11	528	48
1616	261	764	766	0	8	11	2007	11	8	2658	3	180	60	2.338649359	0.526241236	4.643386827	M	2005	0	0	NA	NA	NA	NA	0	0	0	8426	194	9210	47.4742268	2.01481598	0.258066473	1.703549702	M	1980	0	0	NA	NA	NA	NA	0	0	0	6770	4	67	16.75
1617	261	765	767	0	6	11	2007	11	11	2474	44	520	11.81818182	0.718726564	0.049242424	1.423882439	F	1997	0	0	NA	NA	NA	NA	0	0	0	3943	86	2465	28.6627907	1.197927586	0.134577129	1.606985643	F	1991	0	0	NA	NA	NA	NA	0	0	0	334	57	1386	24.31578947
1615	261	766	768	0	9	7	2007	7	6	204	55	2314	42.07272727	2.607360112	0.355704326	1.880849901	F	2002	0	0	NA	NA	NA	NA	0	0	0	172	140	8960	64	2.99471707	0.396744333	2.239776816	M	1998	0	0	NA	NA	NA	NA	0	0	0	76	3	370	123.3333333
1618	262	767	769	1	7	3	2007	3	2	3657	39	1024	26.25641026	0.934588069	0.102564103	1.195213082	M	1991	0	0	NA	NA	NA	NA	0	0	0	2414	151	3255	21.55629139	0.964182797	0.081677704	1.118718071	F	1980	0	0	NA	NA	NA	NA	0	0	0	3607	39	1024	26.25641026
1620	262	768	770	1	9	4	2007	4	3	3943	357	16364	45.83753501	1.575208097	0.176615669	1.703157265	M	1992	17	732	43.0588234100001	1.520809737	0.178898429	2.284152945	0	0	1	3811	40	1846	46.15	1.831840239	0.201031837	2.549689685	UNK	2000	12	436	36.3333333266667	1.58932998733333	0.170106124	2.81022780433333	0	0	0	2463	24	523	21.79166667
1619	262	769	771	1	8	13	2007	13	11	525	4	134	33.5	2.127442998	0.75	1.196821904	M	2004	0	0	NA	NA	NA	NA	0	0	0	2926	141	10017	71.04255319	2.364754578	0.284522545	1.795225895	M	1980	0	0	NA	NA	NA	NA	0	0	0	5111	2	95	47.5
1621	263	773	772	0	18	3	2007	3	3	1106	18	257	14.27777778	1.179614017	0.068302094	0.89422809	M	1994	0	0	NA	NA	NA	NA	0	0	0	4293	32	209	6.53125	0.58733082	0.03125	0.910141639	F	1999	0	0	NA	NA	NA	NA	0	0	0	3772	70	941	13.44285714
1622	263	774	773	0	13	2	2007	2	1	3450	42	734	17.47619048	2.474961929	0.245600414	1.099302146	M	1995	0	0	NA	NA	NA	NA	0	0	0	7398	1	27	27	4.182898641	1	0.81373262	F	2007	0	0	NA	NA	NA	NA	1	0	1	3413	42	734	17.47619048
1623	263	775	774	0	4	2	2007	2	2	3152	456	4319	9.471491228	1.740510937	0.218306849	0.976200231	UNK	1996	0	0	NA	NA	NA	NA	0	0	0	4669	132	898	6.803030303	0.914500115	0.064559551	0.941971858	UNK	1986	0	0	NA	NA	NA	NA	0	0	0	3106	456	4319	9.471491228
1625	264	776	775	0	14	3	2007	3	2	4755	11	109	9.909090909	1.45095804	0.171514741	0.789508352	F	2005	0	0	NA	NA	NA	NA	0	0	0	8544	4	28	7	0.847173784	0.096665537	1.081994202	M	2007	0	0	NA	NA	NA	NA	0	0	1	8745	2	22	11
1624	264	777	776	0	10	1	2007	1	1	1874	52	393	7.557692308	1.158500293	0.146739784	0.878128927	M	2004	0	0	NA	NA	NA	NA	0	0	0	1731	52	393	7.557692308	1.158500293	0.146739784	0.878128927	M	2004	0	0	NA	NA	NA	NA	0	0	0	1811	52	393	7.557692308
1626	264	778	777	0	23	2	2007	2	2	4119	41	337	8.219512195	0.490885435	0.073170732	0.780973334	M	1980	0	0	NA	NA	NA	NA	0	0	0	5999	89	587	6.595505618	0.844464042	0.094203274	0.886128009	M	1980	0	0	NA	NA	NA	NA	0	0	0	6280	89	587	6.595505618
1629	265	782	778	1	5	4	2007	4	4	3927	23	517	22.47826087	0.658555258	0.086956522	0.800129405	F	1990	0	0	NA	NA	NA	NA	0	0	0	3621	45	796	17.68888889	0.505684411	0.044444444	0.863595716	M	1982	0	0	NA	NA	NA	NA	0	0	0	3835	23	517	22.47826087
1628	265	783	779	1	13	8	2007	8	7	1036	24	1004	41.83333333	1.331815208	0.074456733	1.423178923	F	1999	13	567	43.6153846069231	1.43988843107692	0.0512820514615385	1.25654563115385	0	0	0	958	90	2788	30.97777778	1.158431889	0.153188462	1.489943136	F	1995	14	571	40.7857143085714	1.35105414414286	0.0476190442857143	1.25922019714286	0	0	0	6554	1	44	44
1627	265	784	780	1	8	6	2007	6	4	5311	7	129	18.42857143	0.985818794	0.008425021	0.871969657	F	2005	0	0	NA	NA	NA	NA	0	0	0	7301	48	1572	32.75	1.847723149	0.222882998	1.48438694	M	1985	0	0	NA	NA	NA	NA	0	0	0	3461	1	6	6
1632	266	785	781	0	11	6	2007	6	5	7711	248	894	3.60483871	0.273949843	0.014284897	0.24360164	M	1979	0	0	NA	NA	NA	NA	0	0	0	1144	3	64	21.33333333	1.300583687	0	0.929266271	F	2006	0	0	NA	NA	NA	NA	0	0	0	6456	6	39	6.5
1630	266	786	782	0	29	1	2007	1	1	727	1	1	1	0.162032548	0	0.307009038	F	2007	0	0	NA	NA	NA	NA	0	0	0	662	1	1	1	0.162032548	0	0.307009038	F	2007	0	0	NA	NA	NA	NA	0	0	0	667	1	1	1
1631	266	787	783	0	25	1	2007	1	1	7506	5	10	2	0.700958813	0.1	1.453399212	UNK	1992	0	0	NA	NA	NA	NA	0	0	0	7307	5	10	2	0.700958813	0.1	1.453399212	UNK	1992	0	0	NA	NA	NA	NA	0	0	0	7543	5	10	2
1634	267	788	784	0	10	3	2007	3	3	6331	8	863	107.875	4.329080433	0.541666667	2.645546327	F	2006	0	0	NA	NA	NA	NA	0	0	0	4577	30	2734	91.13333333	9.34383795	0.461111111	2.698399853	UNK	1998	0	0	NA	NA	NA	NA	0	0	0	6327	203	33137	163.2364532
1633	267	789	785	0	8	5	2007	5	5	5934	20	331	16.55	1.172194542	0.15	1.325469336	M	2003	0	0	NA	NA	NA	NA	0	0	0	6771	100	2736	27.36	1.695189353	0.209704194	1.602684211	M	1989	0	0	NA	NA	NA	NA	0	0	0	5912	20	331	16.55
1635	267	790	786	0	7	4	2007	4	4	7598	9	1559	173.2222222	4.443896017	0.333333333	2.468109485	F	2000	0	0	NA	NA	NA	NA	0	0	0	679	146	31894	218.4520548	5.080997504	0.546532375	2.958186958	UNI	1980	0	0	NA	NA	NA	NA	0	0	0	1742	3	295	98.33333333
1636	268	796	787	1	8	5	2007	5	5	5571	4	25	6.25	0.966053449	0.083333333	0.873127755	F	2007	0	0	NA	NA	NA	NA	0	0	0	7152	66	638	9.666666667	0.721314439	0.04040404	1.00400624	M	2001	0	0	NA	NA	NA	NA	0	0	0	5561	4	25	6.25
1637	268	794	788	1	9	2	2007	2	2	4025	6	59	9.833333333	0.476803385	0	0.468316785	M	2007	1	7	6.99999999800001	0.28869374	0	0.460068115	0	0	0	7163	135	1029	7.622222222	0.309974972	0.011111111	0.409268442	M	1981	1	7	6.99999992200003	0.288693762000001	-3.50000000093331e-08	0.460068110000009	0	0	0	3934	6	59	9.833333333
1638	268	795	789	1	8	5	2007	5	5	2856	14	324	23.14285714	0.914275867	0	1.284380814	F	2001	0	0	NA	NA	NA	NA	0	0	0	4198	13	248	19.07692308	0.876735636	0.015384615	1.214328439	M	2001	0	0	NA	NA	NA	NA	0	0	0	2519	28	624	22.28571429
1641	269	797	790	1	11	4	2007	4	3	2479	63	3830	60.79365079	1.797916938	0.262318072	1.452375921	M	1980	0	0	NA	NA	NA	NA	0	0	0	3757	1	28	28	0.69979236	0	1.161113812	M	2007	0	0	NA	NA	NA	NA	1	1	1	3993	1	28	28
1639	269	798	791	1	7	3	2007	3	2	1350	1	11	11	0.622930947	0	1.271785889	F	2007	NA	NA	NA	NA	NA	NA	1	1	1	8396	378	17614	46.5978836	1.657859168	0.244424259	1.663768717	M	1980	6	63	10.4999999400006	0.521301208000011	0.0101760450000015	1.66094275699999	0	0	0	8617	378	17614	46.5978836
1640	269	799	792	1	8	7	2007	7	7	3047	38	765	20.13157895	0.816733478	0.112599073	0.963994574	M	1995	0	0	NA	NA	NA	NA	0	0	0	7457	149	2053	13.77852349	0.464154191	0.012408983	0.690286314	M	1990	0	0	NA	NA	NA	NA	0	0	0	5622	9	246	27.33333333
1642	270	800	793	1	5	6	2007	6	5	2209	14	47	3.357142857	1.399695454	0.142857143	0.815342756	UNK	2002	0	0	NA	NA	NA	NA	0	0	0	3805	2	7	3.5	0.590933887	0	0.751886848	F	2007	0	0	NA	NA	NA	NA	0	0	0	495	20	85	4.25
1643	270	801	794	1	6	6	2007	6	5	5279	24	454	18.91666667	1.830099085	0.291666667	0.932044816	UNK	2007	10	149	14.900000002	1.446556667	0.200000001	0.6446774532	0	0	0	5995	101	1081	10.7029703	0.80643973	0.071496206	0.72147974	M	1997	21	268	12.7619047761905	0.788968796666666	0.047619047904762	0.671113423809524	0	0	0	6708	54	718	13.2962963
1644	270	802	795	1	6	5	2007	5	3	1611	3	21	7	0.44723903	0	0.351355362	F	2003	0	0	NA	NA	NA	NA	0	0	0	1994	2	16	8	0.995828284	0	0.504435041	UNK	2007	0	0	NA	NA	NA	NA	0	0	0	2103	2	16	8
1645	271	803	796	0	6	2	2007	2	2	3438	5	48	9.6	0.962190114	0	0.558787967	UNK	2006	0	0	NA	NA	NA	NA	0	0	0	1019	11	76	6.909090909	0.801054364	0	0.768584617	M	2005	0	0	NA	NA	NA	NA	0	0	0	1032	11	76	6.909090909
1646	271	804	797	0	21	2	2007	2	2	5063	65	1134	17.44615385	0.92640728	0.074417441	1.031704561	M	1985	0	0	NA	NA	NA	NA	0	0	0	42	9	63	7	0.689973588	0	0.789889399	F	2005	0	0	NA	NA	NA	NA	0	0	0	36	9	63	7
1647	271	805	798	0	10	2	2007	2	2	5008	6	49	8.166666667	2.267641896	0.055555556	1.918894175	F	2001	0	0	NA	NA	NA	NA	0	0	0	8020	40	571	14.275	1.518689048	0.173973517	1.440262378	F	1994	0	0	NA	NA	NA	NA	0	0	0	8267	40	571	14.275
1650	272	807	799	0	16	2	2007	2	2	5166	11	117	10.63636364	0.921539891	0	1.156329948	M	2007	0	0	NA	NA	NA	NA	0	0	0	2471	60	1311	21.85	1.232760283	0.126666667	1.227165662	M	1980	0	0	NA	NA	NA	NA	0	0	0	2587	60	1311	21.85
1648	272	808	800	0	11	2	2007	2	2	5166	11	117	10.63636364	0.921539891	0	1.156329948	M	2007	0	0	NA	NA	NA	NA	0	0	0	2471	60	1311	21.85	1.232760283	0.126666667	1.227165662	M	1980	0	0	NA	NA	NA	NA	0	0	0	2587	60	1311	21.85
1651	273	812	801	0	14	4	2007	4	3	568	7	98	14	1.359764644	0.142857143	0.933930681	F	2006	0	0	NA	NA	NA	NA	0	0	0	7952	112	1587	14.16964286	0.979874085	0.069172075	0.991039927	M	1992	0	0	NA	NA	NA	NA	0	0	0	535	143	1757	12.28671329
1653	273	813	802	0	19	10	2007	10	10	6641	78	1103	14.14102564	0.920786706	0.06040003	1.164944957	M	1997	0	0	NA	NA	NA	NA	0	0	0	8322	137	4165	30.40145985	1.55499967	0.125531831	1.268113499	M	1981	0	0	NA	NA	NA	NA	0	0	0	6652	78	1103	14.14102564
1652	273	814	803	0	8	6	2007	6	5	632	17	31	1.823529412	0.270705831	0.014705882	0.785151193	M	2003	0	0	NA	NA	NA	NA	0	0	0	3067	28	248	8.857142857	0.715175054	0.017857143	0.873348727	M	1992	0	0	NA	NA	NA	NA	0	0	0	3725	45	1059	23.53333333
1655	274	809	804	0	6	9	2007	9	7	306	62	314	5.064516129	0.576808995	0.048387097	0.436764918	F	1992	0	0	NA	NA	NA	NA	0	0	0	7196	9	112	12.44444444	0.831596269	0.111111111	0.457912581	M	1994	0	0	NA	NA	NA	NA	0	0	0	183	55	412	7.490909091
1654	274	810	805	0	7	2	2007	2	2	1311	32	1150	35.9375	1.720496875	0.15625	1.662155972	M	2003	0	0	NA	NA	NA	NA	0	0	0	4035	218	16891	77.48165138	2.724638771	0.259174312	2.094997686	M	1990	0	0	NA	NA	NA	NA	0	0	0	4261	218	16891	77.48165138
1656	274	811	806	0	5	5	2007	5	5	1895	83	1840	22.1686747	1.395314979	0.139505421	1.009286551	M	1980	0	0	NA	NA	NA	NA	0	0	0	437	25	324	12.96	1.012370853	0.086343768	0.997031125	F	1999	0	0	NA	NA	NA	NA	0	0	0	1828	83	1840	22.1686747
1659	275	815	807	0	5	4	2007	4	3	2674	1	14	14	1.262878486	0	0.691205097	M	2007	0	0	NA	NA	NA	NA	0	0	0	882	23	906	39.39130435	2.899562885	0.371066672	1.103986676	M	1992	0	0	NA	NA	NA	NA	0	0	0	4288	6	164	27.33333333
1658	275	816	808	0	3	2	2007	2	2	4909	35	136	3.885714286	0.809176592	0.057142857	0.820355426	M	1999	0	0	NA	NA	NA	NA	0	0	0	7235	14	40	2.857142857	0.341191713	0	0.946956904	F	2005	0	0	NA	NA	NA	NA	0	0	0	7473	14	40	2.857142857
1657	275	817	809	0	7	3	2007	3	2	7224	194	2136	11.01030928	0.942681429	0.083333333	0.906911356	F	1988	0	0	NA	NA	NA	NA	0	0	0	1728	48	369	7.6875	0.745635721	0.027087649	0.822687927	M	1999	0	0	NA	NA	NA	NA	0	0	0	6934	5	71	14.2
1660	276	818	810	0	15	1	2007	1	1	5030	64	933	14.578125	0.954686433	0.116812197	1.135081611	M	1980	0	0	NA	NA	NA	NA	0	0	0	4734	64	933	14.578125	0.954686433	0.116812197	1.135081611	M	1980	0	0	NA	NA	NA	NA	0	0	0	5003	64	933	14.578125
1662	276	819	811	0	20	2	2007	2	2	2387	66	3282	49.72727273	2.834589378	0.350847311	1.337757354	UNK	1991	0	0	NA	NA	NA	NA	0	0	0	3064	9	271	30.11111111	2.891603202	0.555555556	1.437122951	F	2007	0	0	NA	NA	NA	NA	0	0	0	3238	9	271	30.11111111
1664	276	820	812	0	7	1	2007	1	1	3896	100	886	8.86	0.577058637	0.08	0.865373511	M	1986	0	0	NA	NA	NA	NA	0	0	0	3592	100	886	8.86	0.577058637	0.08	0.865373511	M	1986	0	0	NA	NA	NA	NA	0	0	0	3804	100	886	8.86
1666	277	828	813	0	10	6	2007	6	5	8519	12	146	12.16666667	0.805085908	0	1.286807018	M	2005	0	0	NA	NA	NA	NA	0	0	0	239	102	4561	44.71568627	1.837477189	0.205344917	1.496295338	M	1989	0	0	NA	NA	NA	NA	0	0	0	6277	21	728	34.66666667
1667	277	829	814	0	11	2	2007	2	2	7033	6	93	15.5	2.017692646	0.285137556	1.728211405	F	2005	0	0	NA	NA	NA	NA	0	0	0	5019	90	3940	43.77777778	2.743379094	0.242703223	1.719399532	F	1992	0	0	NA	NA	NA	NA	0	0	0	7079	6	93	15.5
1668	277	830	815	0	9	6	2007	6	6	109	14	79	5.642857143	0.827768552	0.142857143	1.154894745	F	2007	0	0	NA	NA	NA	NA	0	0	0	5487	166	1480	8.915662651	0.55335394	0.043344103	0.775381981	M	1981	0	0	NA	NA	NA	NA	0	0	0	5765	166	1480	8.915662651
1670	278	824	816	0	5	4	2007	4	4	3585	14	692	49.42857143	3.580174568	0.511904762	0.914300368	F	2005	0	0	NA	NA	NA	NA	0	0	0	2957	301	17130	56.910299	3.09411285	0.30600536	1.352641685	M	1980	0	0	NA	NA	NA	NA	0	0	0	3018	44	1064	24.18181818
1669	278	825	817	0	9	7	2007	7	6	3467	23	276	12	1.545803409	0.144927536	1.484495174	M	2004	0	0	NA	NA	NA	NA	0	0	0	8214	43	1923	44.72093023	2.408413802	0.305925194	2.087601413	M	1995	0	0	NA	NA	NA	NA	0	0	0	3427	23	276	12
1671	278	826	818	0	4	7	2007	7	6	8270	1	9	9	0.429690941	0	0.550935857	F	2007	0	0	NA	NA	NA	NA	0	0	1	7228	59	237	4.016949153	0.524035512	0.033898305	0.868904071	M	1980	0	0	NA	NA	NA	NA	0	0	0	1833	2	10	5
1674	279	827	819	1	12	12	2007	12	12	4334	16	224	14	0.755127737	0	0.666971296	F	2004	0	0	NA	NA	NA	NA	0	0	0	5688	78	1224	15.69230769	0.670325816	0.049145299	0.699315418	F	1980	0	0	NA	NA	NA	NA	0	0	0	7381	49	521	10.63265306
1673	279	831	820	1	5	9	2006	9	8	6653	14	1264	90.28571429	2.696785349	0.214285714	1.212623633	M	1993	2	361	180.50000003	5.814930365	0.499999996	1.764493667	0	0	0	292	14	892	63.71428571	2.098570501	0.357142857	0.828594363	M	1997	2	361	180.49999997	5.814930361	0.500000001	1.764493659	0	0	0	5448	137	15812	115.4160584
1672	279	832	821	1	7	18	2006	18	16	1160	6	32	5.333333333	0.386658828	0	1.017842236	M	2004	0	0	NA	NA	NA	NA	0	0	0	2503	48	1378	28.70833333	0.938465763	0.107638889	1.391045312	M	1992	0	0	NA	NA	NA	NA	0	0	0	5018	56	374	6.678571429
1675	280	833	822	1	9	3	2007	3	3	6355	5	9	1.8	0.330025124	0	0.77105297	M	2007	0	0	NA	NA	NA	NA	0	0	0	2484	14	188	13.42857143	1.317908032	0.142857143	0.754064128	UNI	2001	0	0	NA	NA	NA	NA	0	0	0	2596	14	188	13.42857143
1677	280	834	823	1	8	3	2007	3	2	6418	72	63	0.875	0.182163828	0	0.270715469	M	2006	2	2	1.000000015	0.307237307999999	0	0.288916063999999	0	0	0	1233	1	1	1	0.307237306	0	0.288916088	F	2007	NA	NA	NA	NA	NA	NA	0	0	0	6485	153	221	1.444444444
1676	280	835	824	1	13	5	2007	5	5	7003	11	175	15.90909091	1.423756224	0.181818182	1.1707915	M	1995	0	0	NA	NA	NA	NA	0	0	0	501	279	27577	98.84229391	5.891963875	0.50652098	2.455509229	M	1979	21	1546	73.6190481185714	5.01281592585714	0.526077097428571	6.55924614728572	0	0	0	2946	19	1095	57.63157895
1680	281	842	825	0	12	5	2007	5	5	5233	2	15	7.5	0.482822409	0	1.202922625	F	2005	0	0	NA	NA	NA	NA	0	0	0	3065	105	3026	28.81904762	1.271057053	0.160194638	1.73601037	M	1979	0	0	NA	NA	NA	NA	0	0	0	5221	2	15	7.5
1679	281	843	826	0	10	8	2007	8	8	1214	20	193	9.65	0.724961757	0	1.099112508	F	2005	0	0	NA	NA	NA	NA	0	0	0	4495	55	1265	23	1.534335521	0.100611905	1.032229343	M	2002	0	0	NA	NA	NA	NA	0	0	0	1121	20	193	9.65
1678	281	844	827	0	12	2	2007	2	2	2806	64	1986	31.03125	1.36340064	0.15625	1.187633544	M	1992	0	0	NA	NA	NA	NA	0	0	0	4188	12	511	42.58333333	1.973696784	0.25	1.355757813	M	2000	0	0	NA	NA	NA	NA	0	0	0	2736	64	1986	31.03125
1683	282	839	828	0	3	2	2007	2	2	8606	3	24	8	0.358657942	0	0.512532833	F	2007	0	0	NA	NA	NA	NA	0	0	0	8612	30	2571	85.7	2.977063121	0.294428502	1.618763376	UNK	1980	0	0	NA	NA	NA	NA	0	0	0	8805	30	2571	85.7
1682	282	840	829	0	16	9	2007	9	9	3278	61	1858	30.45901639	1.743515657	0.240634448	1.595938306	M	1980	0	0	NA	NA	NA	NA	0	0	0	8582	15	496	33.06666667	2.033988417	0.377777778	1.324394266	UNK	1995	0	0	NA	NA	NA	NA	0	0	0	2192	1	19	19
1681	282	841	830	0	12	3	2007	3	2	5094	19	488	25.68421053	1.471673494	0.245614035	1.654260335	M	1986	0	0	NA	NA	NA	NA	0	0	0	4946	2	15	7.5	0.721452238	0	1.15417842	F	2006	0	0	NA	NA	NA	NA	0	0	0	5072	19	488	25.68421053
1686	283	848	831	0	7	4	2007	4	4	2555	36	2151	59.75	1.451995239	0.156878307	1.280188072	F	1986	0	0	NA	NA	NA	NA	0	0	0	1252	15	486	32.4	2.29259351	0.2	1.877043456	F	2004	0	0	NA	NA	NA	NA	0	0	0	2610	9	193	21.44444444
1685	283	849	832	0	11	2	2007	2	2	4795	97	5781	59.59793814	1.965621216	0.29952663	1.785112726	M	1990	0	0	NA	NA	NA	NA	0	0	0	4192	33	1334	40.42424242	1.429260074	0.214558737	1.008814499	F	1991	0	0	NA	NA	NA	NA	0	0	0	4415	33	1334	40.42424242
1684	283	850	833	0	7	6	2007	6	6	1963	26	1133	43.57692308	1.774190098	0.102564103	0.918497395	M	1997	0	0	NA	NA	NA	NA	0	0	0	793	167	2456	14.70658683	0.64069689	0.032266757	0.687710356	M	1980	0	0	NA	NA	NA	NA	0	0	0	797	167	2456	14.70658683
1688	284	851	834	0	42	3	2007	3	3	1397	22	618	28.09090909	4.024262406	0.594837063	2.378367277	M	2002	0	0	NA	NA	NA	NA	0	0	0	7500	18	510	28.33333333	3.406325001	0.44831774	2.874000407	UNI	2002	0	0	NA	NA	NA	NA	0	0	0	7725	18	510	28.33333333
1687	284	852	835	0	45	1	2007	1	1	6885	6	120	20	2.851286306	0.333333333	4.206502006	UNK	2006	0	0	NA	NA	NA	NA	0	0	0	6660	6	120	20	2.851286306	0.333333333	4.206502006	UNK	2006	0	0	NA	NA	NA	NA	0	0	0	6920	6	120	20
1689	284	853	836	0	42	1	2007	1	1	5344	3	48	16	2.41804344	0.475497779	3.076785338	F	2006	0	0	NA	NA	NA	NA	0	0	0	5051	3	48	16	2.41804344	0.475497779	3.076785338	F	2006	0	0	NA	NA	NA	NA	0	0	0	5316	3	48	16
1691	285	854	837	1	11	9	2007	9	1	7780	1	3	3	0.125337964	0	1.184883868	F	2007	0	0	NA	NA	NA	NA	0	0	0	4433	143	14290	99.93006993	2.944025112	0.304465148	2.190865647	M	1986	0	0	NA	NA	NA	NA	0	0	0	4202	1	3	3
1690	285	855	838	1	11	14	2007	14	5	3711	1	23	23	0.960924391	0	1.184883868	F	2007	1	NA	NA	NA	NA	NA	0	0	0	3484	3	27	9	0.397828924	0	1.539103389	M	2007	2	24	12	0.5319745525	0	1.67332239	0	0	0	4357	3	27	9
1692	285	856	839	1	10	9	2007	9	8	3871	17	194	11.41176471	0.744081509	0.058823529	0.91602518	UNK	2000	0	0	NA	NA	NA	NA	0	0	0	1059	169	4468	26.43786982	1.552073417	0.188184812	1.299677078	M	1980	0	0	NA	NA	NA	NA	0	0	0	1088	169	4468	26.43786982
1694	286	857	840	1	6	1	2007	1	1	4810	37	499	13.48648649	0.693648492	0.067567568	0.813227633	UNK	1990	0	0	NA	NA	NA	NA	0	0	0	4490	37	499	13.48648649	0.693648492	0.067567568	0.813227633	UNK	1990	0	0	NA	NA	NA	NA	0	0	0	4746	37	499	13.48648649
1693	286	858	841	1	8	9	2007	9	9	7520	83	1460	17.59036145	1.056840142	0.141146313	1.128856759	M	1990	2	102	51.0000001249999	3.113772205	1.000000005	3.8907769795	0	0	0	491	466	13558	29.0944206	1.319191718	0.171371733	1.048957668	M	1980	3	140	46.6666657733331	2.41771925366663	0.666666600333334	2.86161146500001	0	0	0	6270	72	984	13.66666667
1695	286	859	842	1	7	3	2007	3	3	513	5	120	24	1.940266149	0.2	1.467230412	F	2006	0	0	NA	NA	NA	NA	0	0	0	3704	30	433	14.43333333	1.616198744	0.210893653	1.384915226	F	2003	0	0	NA	NA	NA	NA	0	0	0	481	5	120	24
1696	287	870	843	0	1	5	2007	5	5	1337	18	239	13.27777778	0.819491912	0.083333333	1.480502331	M	1998	0	0	NA	NA	NA	NA	0	0	0	1849	71	1304	18.36619718	1.091969603	0.116278348	1.497287896	M	1994	0	0	NA	NA	NA	NA	0	0	0	1252	18	239	13.27777778
1698	287	860	844	0	5	10	2007	10	10	864	408	16611	40.71323529	2.16096498	0.240797921	1.614147809	M	1988	0	0	NA	NA	NA	NA	0	0	0	1674	256	10956	42.796875	2.804106234	0.313276729	1.432712569	UNK	1980	0	0	NA	NA	NA	NA	0	0	0	6574	94	12560	133.6170213
1697	287	861	845	0	6	3	2007	3	3	6749	5	23	4.6	1.129184267	0	0.82808991	F	2007	0	0	NA	NA	NA	NA	0	0	0	576	4	20	5	1.190313404	0	0.700743442	F	2007	0	0	NA	NA	NA	NA	0	0	0	5567	30	79	2.633333333
1700	288	871	846	0	3	6	2007	6	6	6007	5	4	0.8	0.068796191	0	0.34680862	F	2001	0	0	NA	NA	NA	NA	0	0	0	3553	5	9	1.8	0.159625713	0	0.31533234	F	2003	0	0	NA	NA	NA	NA	0	0	0	5990	5	4	0.8
1699	288	872	847	0	6	4	2007	4	4	3016	15	410	27.33333333	1.532073019	0.249398332	1.565694109	F	2002	0	0	NA	NA	NA	NA	0	0	0	4683	106	2341	22.08490566	1.404424419	0.140461216	1.21029148	M	1981	0	0	NA	NA	NA	NA	0	0	0	2956	15	410	27.33333333
1701	288	873	848	0	9	5	2007	5	5	4220	26	198	7.615384615	1.122675872	0.038461538	0.893017984	M	1997	0	0	NA	NA	NA	NA	0	0	0	3647	99	652	6.585858586	1.046103005	0.07991333	0.794506081	M	2001	0	0	NA	NA	NA	NA	0	0	0	5347	28	162	5.785714286
1703	289	874	849	0	16	2	2006	2	1	8306	1	3	3	0.339551093	0	0.29480405	M	2006	0	0	NA	NA	NA	NA	0	0	0	3192	1	3	3	0.339551093	0	0.29480405	M	2006	0	0	NA	NA	NA	NA	0	0	0	8424	1	3	3
1704	289	875	850	0	13	3	2006	3	3	8733	12	12	1	0.134260279	0	0.495889889	M	1998	0	0	NA	NA	NA	NA	0	0	0	273	8	47	5.875	0.583134252	0.083333333	0.501639934	M	1997	0	0	NA	NA	NA	NA	0	0	0	8881	12	12	1
1702	289	876	851	0	1	1	2007	1	0	6161	1	0	0	0	0.020753409	0.310349374	M	2007	0	0	NA	NA	NA	NA	0	0	0	5855	1	0	0	0	0.020753409	0.310349374	M	2007	0	0	NA	NA	NA	NA	0	0	0	6143	1	0	0
1706	290	862	852	1	9	1	2007	1	1	6657	5	12	2.4	0.182288127	0	1.044969825	UNK	1995	0	0	NA	NA	NA	NA	0	0	0	6396	5	12	2.4	0.182288127	0	1.044969825	UNK	1995	0	0	NA	NA	NA	NA	0	0	0	6673	5	12	2.4
1707	290	863	853	1	6	5	2007	5	4	829	368	5614	15.25543478	0.860580951	0.072605175	0.721394203	M	1984	37	698	18.8648648051352	1.06093670024324	0.0608108130270269	0.649025731729731	0	0	0	2982	90	1387	15.41111111	0.651528478	0.044444444	0.775035359	M	1980	1	9	8.99999966999985	0.417832367000003	-2.00000003225398e-08	0.396360383999991	0	0	0	5253	24	454	18.91666667
1705	290	864	854	1	5	5	2007	5	3	7032	24	343	14.29166667	1.050439653	0.083333333	0.844734734	F	2005	0	0	NA	NA	NA	NA	0	0	0	4624	292	9356	32.04109589	1.603378776	0.144414827	1.021070603	M	1980	0	0	NA	NA	NA	NA	0	0	0	4773	9	114	12.66666667
1708	291	868	855	1	16	2	2007	2	2	5042	2	4	2	0.281194112	0	1.616142323	M	2006	0	0	NA	NA	NA	NA	0	0	0	1625	8	43	5.375	0.548891524	0	0.824343108	M	1998	0	0	NA	NA	NA	NA	0	0	0	1692	8	43	5.375
1710	291	869	856	1	12	4	2007	4	2	6388	2	17	8.5	1.046317972	0	0.667221135	UNK	2007	1	5	5	0.506570373	0	0.812047657	0	0	0	8358	1	5	5	0.506570373	0	0.812047658	UNK	2007	NA	NA	NA	NA	NA	NA	0	0	0	3973	1	5	5
1709	291	880	857	1	23	3	2007	3	3	5728	64	349	5.453125	0.552813244	0.037071131	0.870186341	F	1982	0	0	NA	NA	NA	NA	0	0	0	2125	8	12	1.5	0.128915503	0	0.673661166	M	1982	0	0	NA	NA	NA	NA	0	0	0	5842	13	28	2.153846154
1712	292	886	858	1	11	3	2007	3	2	1035	25	584	23.36	1.454077834	0.19638518	1.125495214	F	1993	0	0	NA	NA	NA	NA	0	0	0	4211	104	5193	49.93269231	2.894771211	0.418810356	1.41149358	M	1980	0	0	NA	NA	NA	NA	0	0	0	4426	104	5193	49.93269231
1711	292	887	859	1	5	7	2007	7	5	3806	26	110	4.230769231	0.284764472	0.019230769	0.35839446	F	1986	1	0	5.99997918016015e-09	-3.00000024822111e-09	-5.99999994133071e-09	0.79454116	0	0	0	5262	1	0	0	0	0	0.794541149	F	2007	NA	NA	NA	NA	NA	NA	0	0	0	7125	11	27	2.454545455
1713	292	888	860	1	6	2	2007	2	1	3053	52	567	10.90384615	0.397106644	0.017857143	0.90634649	M	1982	0	0	NA	NA	NA	NA	0	0	0	205	1	1	1	0.09827019	0	0.794541149	F	2007	0	0	NA	NA	NA	NA	0	0	0	2996	52	567	10.90384615
1714	293	877	861	0	5	4	2007	4	4	2266	14	46	3.285714286	0.63541251	0.056821703	0.587936358	M	2004	0	0	NA	NA	NA	NA	0	0	0	8154	65	756	11.63076923	1.032102199	0.077359933	1.049639319	M	1980	0	0	NA	NA	NA	NA	0	0	0	7728	15	47	3.133333333
1716	293	878	862	0	4	1	2007	1	1	1484	25	143	5.72	0.676465428	0.05	1.059083524	M	1981	0	0	NA	NA	NA	NA	0	0	0	1340	25	143	5.72	0.676465428	0.05	1.059083524	M	1981	0	0	NA	NA	NA	NA	0	0	0	1390	25	143	5.72
1715	293	879	863	0	4	4	2007	4	2	7559	3	16	5.333333333	0.964752755	0.166666667	0.740390754	UNI	2003	0	0	NA	NA	NA	NA	0	0	0	8231	1	2	2	0.365648713	0	0.536265401	M	2007	0	0	NA	NA	NA	NA	0	0	0	2549	2	12	6
1719	294	881	864	1	7	8	2007	8	8	737	16	78	4.875	0.419887217	0	0.676296482	F	2007	0	0	NA	NA	NA	NA	0	0	0	7128	64	1136	17.75	0.812783351	0.09765625	0.97609562	M	1985	0	0	NA	NA	NA	NA	0	0	0	4242	11	105	9.545454545
1717	294	882	865	1	6	7	2007	7	5	1461	12	60	5	0.434922591	0	0.639240817	M	2006	1	3	2.999999998	0.163752241	0	0.837507259	0	0	0	8682	9	54	6	0.452459759	0	0.681608553	UNK	2006	1	3	3	0.163752247	0	0.837507257	0	0	0	4870	14	111	7.928571429
1718	294	883	866	1	1	1	2007	1	1	415	59	863	14.62711864	0.792578114	0.050847458	0.930751743	M	2001	0	0	NA	NA	NA	NA	0	0	0	385	59	863	14.62711864	0.792578114	0.050847458	0.930751743	M	2001	0	0	NA	NA	NA	NA	0	0	0	384	59	863	14.62711864
1720	295	884	867	0	10	5	2007	5	5	5635	35	1356	38.74285714	3.924187205	0.376190476	1.862593668	M	2003	0	0	NA	NA	NA	NA	0	0	0	968	195	7908	40.55384615	2.023733998	0.256610944	1.895642769	UNI	1987	0	0	NA	NA	NA	NA	0	0	0	984	195	7908	40.55384615
1721	295	885	868	0	8	2	2007	2	2	1687	16	365	22.8125	1.248747751	0.109375	1.84633402	M	2001	0	0	NA	NA	NA	NA	0	0	0	3095	70	1216	17.37142857	0.865471072	0.061630266	1.308449859	M	1980	0	0	NA	NA	NA	NA	0	0	0	3272	70	1216	17.37142857
1724	296	889	869	1	9	4	2007	4	4	4488	10	34	3.4	0.917876869	0.1	0.720200155	M	2007	0	0	NA	NA	NA	NA	0	0	0	8699	3	5	1.666666667	0.331474605	0	0.626956939	UNK	2007	0	0	NA	NA	NA	NA	0	0	0	4421	10	34	3.4
1723	296	890	870	1	8	10	2007	10	10	8533	43	910	21.1627907	1.353400152	0.127906977	0.956070728	M	2003	1	166	166.00000028	5.62698684	1.000000017	0.987508022000007	0	0	0	8547	179	2948	16.46927374	1.105878929	0.098408943	1.00212367	M	1998	4	303	75.7500000524999	3.22043647899999	0.624999999249999	0.935710470000004	0	0	0	8699	43	910	21.1627907
1722	296	891	871	1	11	2	2007	2	1	1295	1	26	26	0.881335289	0	0.987508042	UNK	2007	0	0	NA	NA	NA	NA	0	0	0	2197	23	849	36.91304348	1.419060493	0.166228065	1.652073811	F	1996	0	0	NA	NA	NA	NA	0	0	0	2318	23	849	36.91304348
1727	297	913	872	0	6	9	2007	9	8	7421	2	27	13.5	1.219718731	0	1.057691381	UNK	2007	0	0	NA	NA	NA	NA	0	0	0	3424	184	2529	13.74456522	0.754761056	0.050267084	1.084731021	UNI	1980	0	0	NA	NA	NA	NA	0	0	0	3022	202	4545	22.5
1726	297	914	873	0	4	4	2007	4	3	3685	30	413	13.76666667	1.238208214	0.13026737	0.747756496	M	2007	0	0	NA	NA	NA	NA	0	0	0	8106	68	729	10.72058824	1.052083959	0.092256922	0.685145175	M	2001	0	0	NA	NA	NA	NA	0	0	0	4575	10	88	8.8
1725	297	915	874	0	11	13	2007	13	13	4353	54	526	9.740740741	0.793196631	0.026280568	1.260128644	UNK	1995	0	0	NA	NA	NA	NA	0	0	0	1346	41	295	7.195121951	0.349962799	0.010223188	0.64095494	M	1981	0	0	NA	NA	NA	NA	0	0	0	6881	24	229	9.541666667
1728	298	892	875	1	8	1	2007	1	1	8336	115	379	3.295652174	0.470686736	0.02865249	0.658648848	M	1996	0	0	NA	NA	NA	NA	0	0	0	8218	115	379	3.295652174	0.470686736	0.02865249	0.658648848	M	1996	0	0	NA	NA	NA	NA	0	0	0	8462	115	379	3.295652174
1730	298	893	876	1	13	4	2007	4	3	3415	14	22	1.571428571	0.436000511	0	0.521275918	M	2006	4	7	1.7499999985	0.4909900435	0	0.2443817655	0	0	0	1213	1	1	1	0.307237306	0	0.288916088	F	2007	NA	NA	NA	NA	NA	NA	0	0	0	2220	45	179	3.977777778
1729	298	894	877	1	8	4	2007	4	2	3443	37	2610	70.54054054	4.462522956	0.706514207	1.698177896	M	2003	0	0	NA	NA	NA	NA	0	0	0	5447	1959	5922	3.022970904	0.395817638	0.02685269	0.347701361	M	1982	0	0	NA	NA	NA	NA	0	0	0	5726	1959	5922	3.022970904
1733	299	898	878	1	12	3	2007	3	2	3418	1	2	2	0.614474612	0	0.288916088	M	2007	0	0	NA	NA	NA	NA	0	0	1	5447	1959	5922	3.022970904	0.395817638	0.02685269	0.347701361	M	1982	0	0	NA	NA	NA	NA	0	0	0	3391	1	2	2
1732	299	899	879	1	13	4	2007	4	2	7555	63	314	4.984126984	0.730981772	0.051609933	0.80869089	F	2002	14	22	1.5714285725	0.4181039725	-2.99999999445585e-09	0.2412165525	0	0	0	4398	1	1	1	0.307237306	0	0.288916088	M	2007	NA	NA	NA	NA	NA	NA	1	0	1	7609	63	314	4.984126984
1731	299	900	880	1	12	4	2007	4	4	1791	4	3	0.75	0.213666943	0	0.54294048	UNI	2007	0	0	NA	NA	NA	NA	0	0	0	6229	171	2295	13.42105263	0.852156719	0.101316113	0.960173963	UNK	1980	0	0	NA	NA	NA	NA	0	0	0	1567	64	783	12.234375
1736	300	901	881	1	8	4	2007	4	4	6327	8	269	33.625	2.03643287	0.375	1.314448386	F	2006	0	0	NA	NA	NA	NA	0	0	0	1831	80	2994	37.425	1.887174868	0.22013838	1.566518628	F	1993	0	0	NA	NA	NA	NA	0	0	0	1913	80	2994	37.425
1735	300	902	882	1	7	3	2007	3	2	3592	12	97	8.083333333	0.3796249	0	0.827329687	UNK	1997	1	3	3.00000000100002	0.139277441	0	0.831504649000001	0	0	0	8411	25	1792	71.68	3.251195792	0.32	2.522425611	M	1986	1	3	2.99999992000016	0.139277456000002	7.99999977374455e-09	0.831504650999996	0	0	0	3550	12	97	8.083333333
1734	300	903	883	1	3	6	2007	6	4	2819	40	165	4.125	0.274514112	0	0.42004072	M	1981	0	0	NA	NA	NA	NA	0	0	0	5147	205	1147	5.595121951	0.352893904	0.017073171	0.592036943	UNK	1980	0	0	NA	NA	NA	NA	0	0	0	2753	40	165	4.125
1739	301	904	884	1	8	3	2007	3	3	2905	121	492	4.066115702	0.428485516	0.016528926	0.320452897	M	1981	0	0	NA	NA	NA	NA	0	0	0	4813	5	9	1.8	0.36632618	0	0.200296898	F	2007	0	0	NA	NA	NA	NA	0	0	0	5085	5	9	1.8
1738	301	905	885	1	11	2	2007	2	1	3425	1	1	1	0.307237306	0	0.288916088	F	2007	NA	NA	NA	NA	NA	NA	0	0	0	1212	1	1	1	0.307237306	0	0.288916088	M	2007	NA	NA	NA	NA	NA	NA	0	0	1	3396	1	1	1
1737	301	906	886	1	11	2	2007	2	2	3493	68	1546	22.73529412	1.876148611	0.191176471	1.076388225	F	2005	0	0	NA	NA	NA	NA	0	0	0	2795	154	45	0.292207792	0.130812682	0	0.177496703	F	2006	0	0	NA	NA	NA	NA	0	0	0	2940	154	45	0.292207792
1741	302	907	887	1	15	2	2007	2	2	8357	100	906	9.06	0.892864319	0.105	0.496830359	M	2002	0	0	NA	NA	NA	NA	0	0	0	5447	1959	5922	3.022970904	0.395817638	0.02685269	0.347701361	M	1982	0	0	NA	NA	NA	NA	0	0	0	5726	1959	5922	3.022970904
1740	302	908	888	1	9	4	2007	4	3	4788	11	19	1.727272727	0.53068262	0	0.288916088	F	2007	6	13	2.16666666616667	0.665680830833333	0	0.288916088	0	0	1	8510	1	3	3	0.921711919	0	0.288916088	F	2007	NA	NA	NA	NA	NA	NA	0	0	0	8708	1	3	3
1742	302	909	889	1	13	4	2007	4	2	4778	29	885	30.51724138	2.224246313	0.327586207	1.272592839	M	2003	0	0	NA	NA	NA	NA	1	0	1	8122	1	0	0	0	0	0.288916088	M	2007	0	0	NA	NA	NA	NA	0	0	1	8973	54	135	2.5
1743	303	910	890	1	7	14	2007	14	14	1091	6	88	14.66666667	0.77115671	0	1.064533896	M	2002	0	0	NA	NA	NA	NA	0	0	0	5825	37	1301	35.16216216	2.11681542	0.230810811	1.735729963	M	1993	0	0	NA	NA	NA	NA	0	0	0	7005	94	2720	28.93617021
1744	303	911	891	1	7	2	2007	2	1	1350	1	4	4	0.226520344	0	1.271785889	F	2007	NA	NA	NA	NA	NA	NA	1	1	1	8396	378	17614	46.5978836	1.657859168	0.244424259	1.663768717	M	1980	6	63	10.4999999400006	0.521301208000011	0.0101760450000015	1.66094275699999	0	0	0	8617	378	17614	46.5978836
1745	303	912	892	1	9	7	2007	7	6	8825	7	123	17.57142857	0.761387281	0.011278195	1.271111202	M	2005	0	0	NA	NA	NA	NA	1	1	1	730	44	1421	32.29545455	1.223585917	0.130308818	1.086465541	M	1989	0	0	NA	NA	NA	NA	0	0	0	8646	10	136	13.6
1748	304	943	893	1	1	1	2007	1	0	3257	0	NA	NA	NA	NA	NA	F	2007	0	NA	NA	NA	NA	NA	0	0	0	3051	0	NA	NA	NA	NA	NA	F	2007	0	NA	NA	NA	NA	NA	0	0	0	3220	0	NA	NA
1747	304	944	894	1	12	5	2007	5	4	4086	1	10	10	0.338975111	0	1.660893512	M	2007	NA	NA	NA	NA	NA	NA	1	1	1	5032	32	3256	101.75	2.29466005	0.265190972	2.691265345	M	1988	1	10	10.0000006	0.338975108999989	-1.59999995474891e-08	1.66089351400001	0	0	0	8603	5	439	87.8
1746	304	945	895	1	4	3	2007	3	3	8002	12	188	15.66666667	1.44206227	0.25	1.763146296	M	2005	0	0	NA	NA	NA	NA	0	0	0	425	228	7541	33.0745614	1.951845804	0.209289141	2.128804103	F	1982	0	0	NA	NA	NA	NA	0	0	0	143	46	353	7.673913043
1750	305	917	896	0	6	7	2007	7	3	1422	1	11	11	0.625860516	0	0.379546472	M	2007	0	0	NA	NA	NA	NA	0	0	0	3231	1	11	11	0.625860516	0	0.379546472	M	2007	0	0	NA	NA	NA	NA	0	0	0	3404	22	139	6.318181818
1749	305	918	897	0	5	6	2007	6	5	4541	1	6	6	0.341378464	0	0.379546472	M	2007	0	0	NA	NA	NA	NA	1	0	1	5791	3	56	18.66666667	1.478260937	0.166666667	0.658006635	F	2006	0	0	NA	NA	NA	NA	0	0	0	4475	1	6	6
1753	306	919	898	1	14	3	2007	3	3	8796	4	4	1	0.120536335	0	0.155313118	F	2007	0	0	NA	NA	NA	NA	0	0	1	3936	141	2529	17.93617021	1.446121577	0.197532506	0.970562676	M	1996	0	0	NA	NA	NA	NA	0	0	0	4167	141	2529	17.93617021
1754	306	920	899	1	8	3	2007	3	1	4788	11	19	1.727272727	0.53068262	0	0.288916088	F	2007	6	13	2.16666666616667	0.665680830833333	0	0.288916088	0	0	1	1233	1	1	1	0.307237306	0	0.288916088	F	2007	NA	NA	NA	NA	NA	NA	0	0	0	8912	1	1	1
1752	306	921	900	1	12	4	2007	4	4	3011	145	960	6.620689655	0.624684638	0.062763909	0.562046095	M	1981	1	0	-7.30001374904532e-08	-3.39999957077453e-08	6.90000003800151e-08	0.706337695000002	0	0	0	7426	97	914	9.422680412	0.780849987	0.077319588	0.965542214	M	1990	0	0	NA	NA	NA	NA	1	1	1	5422	15	26	1.733333333
1757	307	928	901	0	14	4	2007	4	4	6233	8	128	16	1.704594611	0.25	0.981550792	F	2005	0	0	NA	NA	NA	NA	0	0	0	7602	39	602	15.43589744	1.512942207	0.191489974	0.997683212	UNK	2004	0	0	NA	NA	NA	NA	0	0	0	6224	8	128	16
1755	307	929	902	0	12	8	2007	8	8	8372	7	220	31.42857143	3.188984736	0.523809524	1.597748165	M	2006	0	0	NA	NA	NA	NA	0	0	0	7811	69	1123	16.27536232	1.51965847	0.141402947	1.180706741	M	1999	0	0	NA	NA	NA	NA	0	0	0	8056	69	1123	16.27536232
1756	307	930	903	0	14	4	2007	4	4	4331	3	22	7.333333333	0.813548028	0	1.672279223	UNK	2007	0	0	NA	NA	NA	NA	0	0	0	6316	3	22	7.333333333	0.813548028	0	1.672279223	M	2007	0	0	NA	NA	NA	NA	0	0	0	7579	9	52	5.777777778
1760	308	949	904	1	8	2	2007	2	1	4312	5	27	5.4	0.691737677	0	1.003081756	M	2004	0	0	NA	NA	NA	NA	1	1	1	7078	3	11	3.666666667	0.420931988	0	0.970656923	M	2004	0	0	NA	NA	NA	NA	1	0	1	4252	5	27	5.4
1758	308	950	905	1	3	3	2007	3	3	7766	3	4	1.333333333	0.138654827	0	1.166813719	M	2007	1	1	0.999999999	0.129472155	0	1.037569243	0	0	0	4694	1	1	1	0.129472155	0	1.037569243	F	2007	1	NA	NA	NA	NA	NA	0	0	0	6490	1	1	1
1759	308	951	906	1	18	2	2007	2	2	3800	2	15	7.5	0.733537088	0	0.878239862	F	2007	0	0	NA	NA	NA	NA	0	0	0	4228	2	15	7.5	0.733537088	0	0.878239862	M	2007	0	0	NA	NA	NA	NA	1	0	1	4452	2	15	7.5
1761	309	931	907	1	5	6	2007	6	2	8580	82	2591	31.59756098	2.655510453	0.266040378	1.37465825	M	1994	0	0	NA	NA	NA	NA	0	0	1	7697	212	5609	26.45754717	1.522893827	0.185372774	0.841600226	F	1981	0	0	NA	NA	NA	NA	0	0	0	3868	1	5	5
1763	309	932	908	1	5	3	2007	3	3	6242	9	632	70.22222222	5.724164368	0.555555556	2.134888223	UNK	2001	0	0	NA	NA	NA	NA	0	0	0	6592	2	55	27.5	1.981990019	0.5	0.886283748	M	2007	0	0	NA	NA	NA	NA	0	0	0	6847	2	55	27.5
1762	309	933	909	1	7	1	2007	1	1	5399	30	411	13.7	1.103949512	0.127532903	0.893436087	M	2003	0	0	NA	NA	NA	NA	0	0	0	5117	30	411	13.7	1.103949512	0.127532903	0.893436087	M	2003	0	0	NA	NA	NA	NA	0	0	0	5382	30	411	13.7
1764	310	925	910	1	8	4	2007	4	3	2582	17	21	1.235294118	0.149818743	0	0.637843321	F	1999	0	0	NA	NA	NA	NA	0	0	0	3330	1	2	2	0.311368742	0	1.43835826	F	2007	0	0	NA	NA	NA	NA	0	0	0	3496	1	2	2
1765	310	926	911	1	5	33	2007	33	25	2586	109	218	2	0.288157819	0	0.645362537	M	1994	1	5	5.000000024	0.778421874999999	0	1.438358261	1	0	1	8104	26	259	9.961538462	0.858881773	0.076923077	0.961188109	UNK	1995	1	5	5.00000001199999	0.778421872999999	2.00000016548074e-09	1.438358259	0	0	0	3010	8	13	1.625
1766	310	927	912	1	7	2	2007	2	1	3816	10	2	0.2	0.055956591	0	0.274382852	M	1992	0	0	NA	NA	NA	NA	0	0	0	6047	3	1	0.333333333	0.110720146	0	0.12825699	F	1992	0	0	NA	NA	NA	NA	0	0	0	6322	3	1	0.333333333
1769	311	937	913	0	8	4	2008	4	4	8487	33	202	6.121212121	1.13360687	0.100703305	0.851584898	M	2006	0	0	NA	NA	NA	NA	1	0	1	7394	213	3312	15.54929577	1.311500227	0.141488421	1.382934102	M	1988	0	0	NA	NA	NA	NA	0	0	0	7623	213	3312	15.54929577
1768	311	938	914	0	8	2	2008	2	1	1135	1	15	15	2.019758099	0	1.441841913	F	2008	0	0	NA	NA	NA	NA	0	0	0	7707	38	504	13.26315789	1.017799564	0.080640641	0.929202545	F	1988	0	0	NA	NA	NA	NA	0	0	0	7941	38	504	13.26315789
1767	311	939	915	0	15	5	2008	5	3	2801	6	55	9.166666667	1.448314672	0.25	1.465995014	M	2007	0	0	NA	NA	NA	NA	0	0	0	6623	29	203	7	0.989394055	0.132877731	1.327631832	F	1987	0	0	NA	NA	NA	NA	0	0	0	5862	1	20	20
1772	312	940	916	0	6	2	2007	2	2	7348	20	360	18	0.757809254	0.072344912	0.837652121	UNK	1999	0	0	NA	NA	NA	NA	0	0	0	6525	128	3521	27.5078125	1.321289698	0.102753955	0.896085412	UNK	1985	0	0	NA	NA	NA	NA	0	0	0	6782	128	3521	27.5078125
1771	312	941	917	0	6	4	2007	4	3	359	118	2127	18.02542373	1.040545565	0.117790081	0.903020237	F	2002	1	63	63.00000026	0.933102007999992	-1.99999998784506e-08	0.35102406499999	0	0	0	6689	153	2912	19.03267974	1.037709482	0.08433722	0.87652874	UNK	1993	1	63	63.0000006200003	0.933102018	2.00000016548074e-08	0.351024156000022	0	0	0	5147	1	13	13
1770	312	942	918	0	10	6	2007	6	2	2027	137	197	1.437956204	0.131676765	0	0.253845815	F	1981	0	0	NA	NA	NA	NA	0	0	0	62	1	0	0	0	0	0.134536326	F	2007	0	0	NA	NA	NA	NA	0	0	0	8039	1	0	0
1775	313	952	919	0	9	7	2007	7	7	3179	6	43	7.166666667	0.683844474	0	0.710562752	M	2007	0	0	NA	NA	NA	NA	0	0	0	566	32	548	17.125	0.744388564	0.078437252	0.921755135	M	1993	0	0	NA	NA	NA	NA	0	0	0	579	32	548	17.125
1774	313	953	920	0	6	4	2007	4	4	4003	1	16	16	0.89161304	0	1.0229787	M	2007	0	0	NA	NA	NA	NA	0	0	0	5316	244	15137	62.03688525	2.753253807	0.220795784	1.547636604	F	1980	0	0	NA	NA	NA	NA	0	0	0	3910	1	16	16
1773	313	954	921	0	10	9	2007	9	7	5306	1	4	4	0.22290326	0	1.0229787	F	2007	0	0	NA	NA	NA	NA	0	0	0	2647	66	5148	78	2.275293002	0.310606061	1.796983831	F	1980	0	0	NA	NA	NA	NA	0	0	0	7305	67	5522	82.41791045
1776	314	958	922	0	16	3	2007	3	2	547	31	408	13.16129032	0.944996007	0.064516129	0.997295429	M	2005	0	0	NA	NA	NA	NA	0	0	0	4523	89	2287	25.69662921	1.779197181	0.252808989	1.380453492	M	1995	0	0	NA	NA	NA	NA	0	0	0	4785	89	2287	25.69662921
1777	314	959	923	0	10	7	2007	7	5	6793	7	98	14	0.923122965	0	1.208892173	F	2003	0	0	NA	NA	NA	NA	0	0	0	6986	132	2804	21.24242424	1.501551394	0.12404209	1.286317949	UNI	1992	0	0	NA	NA	NA	NA	0	0	0	7640	7	68	9.714285714
1778	314	960	924	0	7	4	2007	4	1	6843	1	5	5	0.392294195	0	2.140745207	F	2007	0	0	NA	NA	NA	NA	0	0	0	7614	61	1602	26.26229508	1.434556781	0.156668184	1.298282977	M	1988	0	0	NA	NA	NA	NA	0	0	0	7814	2	22	11
1779	315	964	925	1	12	7	2007	7	6	2946	6	97	16.16666667	0.512200217	0	1.167713441	F	2005	0	0	NA	NA	NA	NA	0	0	0	3267	164	4696	28.63414634	1.262446313	0.135162602	1.285830682	M	1980	0	0	NA	NA	NA	NA	0	0	0	1342	34	1538	45.23529412
1780	315	965	926	1	10	2	2007	2	2	6521	9	391	43.44444444	1.9994788	0.111111111	2.132212158	M	1999	3	219	72.99999998	3.67904745	0.333333333	4.026520462	0	0	0	3055	56	1868	33.35714286	1.738738069	0.245996449	1.683868237	M	1982	3	219	73.0000000033334	3.67904743433333	0.333333329333334	4.02652045966667	0	0	0	6522	9	391	43.44444444
1781	315	966	927	1	9	2	2007	2	2	7201	1	2	2	0.080546668	0	0.414318818	M	2007	0	0	NA	NA	NA	NA	0	0	0	4451	9	23	2.555555556	0.274412518	0	0.922811841	M	2005	0	0	NA	NA	NA	NA	1	1	1	7265	1	2	2
1783	316	967	928	0	8	4	2007	4	4	3861	5	8	1.6	0.213733417	0	0.619379239	M	1992	0	0	NA	NA	NA	NA	0	0	0	7561	27	213	7.888888889	0.634855714	0.062841973	0.615590076	M	1987	0	0	NA	NA	NA	NA	0	0	0	1239	29	696	24
1784	316	968	929	0	10	2	2007	2	2	7396	4	4	1	0.159302169	0	0.571863283	M	2007	0	0	NA	NA	NA	NA	0	0	0	7730	74	1002	13.54054054	0.810731586	0.050032252	0.891547428	M	1986	0	0	NA	NA	NA	NA	0	0	0	7965	74	1002	13.54054054
1782	316	969	930	0	17	7	2007	7	4	8503	57	1468	25.75438596	1.365110842	0.136890506	1.240988089	M	1989	0	0	NA	NA	NA	NA	0	0	0	894	21	151	7.19047619	0.534601873	0.047073304	0.562387787	M	1987	0	0	NA	NA	NA	NA	0	0	0	1568	1	23	23
1785	317	970	931	0	18	3	2007	3	3	5878	16	63	3.9375	1.129379224	0.15625	2.353134975	F	1998	0	0	NA	NA	NA	NA	0	0	0	966	94	1311	13.94680851	2.146291787	0.323126995	1.426292743	M	1997	0	0	NA	NA	NA	NA	0	0	0	5860	16	63	3.9375
1787	317	971	932	0	26	5	2007	5	5	2836	1	1	1	0.185733936	0	0.742935744	M	2007	0	0	NA	NA	NA	NA	0	0	0	8242	12	16	1.333333333	0.081599057	0	0.740058985	M	2001	0	0	NA	NA	NA	NA	0	0	0	917	6	46	7.666666667
1786	317	972	933	0	15	6	2007	6	3	7331	12	43	3.583333333	0.923763026	0.112032348	1.828195933	M	2000	0	0	NA	NA	NA	NA	0	0	0	6012	28	422	15.07142857	0.740081552	0.071428571	1.145000603	M	1980	0	0	NA	NA	NA	NA	0	0	0	6441	1	2	2
1788	318	973	934	1	2	1	2007	1	1	2614	117	4487	38.35042735	1.93511638	0.256410256	1.945012089	M	1979	0	0	NA	NA	NA	NA	0	0	0	2427	117	4487	38.35042735	1.93511638	0.256410256	1.945012089	M	1979	0	0	NA	NA	NA	NA	0	0	0	2550	117	4487	38.35042735
1789	318	974	935	1	8	14	2007	14	13	3404	13	453	34.84615385	2.135372122	0.414909372	2.374184739	M	2007	3	136	45.33333335	2.38842417533333	0.659722222	2.49803419233333	0	0	0	6068	112	3450	30.80357143	1.435258853	0.154258971	1.609102401	M	1997	9	950	105.555555575556	4.49053473766666	0.553240743777778	3.54631444155555	0	0	0	1983	57	4475	78.50877193
1790	318	975	936	1	9	10	2007	10	10	8023	12	1745	145.4166667	4.94170852	0.75	2.638788239	F	1993	0	0	NA	NA	NA	NA	0	0	0	7890	380	17459	45.94473684	1.943988779	0.239892551	1.652480704	F	1980	0	0	NA	NA	NA	NA	0	0	0	8138	380	17459	45.94473684
1792	319	976	937	0	7	5	2007	5	5	6227	22	82	3.727272727	0.286702978	0	0.641683157	F	1991	0	0	NA	NA	NA	NA	0	0	0	2238	45	897	19.93333333	0.932112263	0.08563633	0.958813119	M	1984	0	0	NA	NA	NA	NA	0	0	0	6218	22	82	3.727272727
1793	319	977	938	0	10	4	2007	4	2	3235	63	613	9.73015873	0.516771628	0.015873016	0.668523009	M	1980	0	0	NA	NA	NA	NA	0	0	0	4454	1	2	2	0.260213525	0	0.817409879	F	2007	0	0	NA	NA	NA	NA	0	0	0	4048	15	547	36.46666667
1791	319	978	939	0	15	4	2007	4	4	1711	2	1	0.5	0.065053381	0	0.515369832	F	2007	0	0	NA	NA	NA	NA	0	0	0	6789	53	332	6.264150943	0.696169938	0.09109967	0.830759312	M	1994	0	0	NA	NA	NA	NA	0	0	0	1629	2	1	0.5
1795	320	693	940	0	10	2	2006	2	2	408	10	87	8.7	0.606196031	0	0.724658269	M	2004	0	0	NA	NA	NA	NA	0	0	0	6628	13	82	6.307692308	0.916630707	0.076923077	0.679615677	M	2005	0	0	NA	NA	NA	NA	0	0	0	6893	13	82	6.307692308
1796	320	694	941	0	4	5	2006	5	2	2916	1	3	3	0.227800653	0	0.864557716	M	2006	0	0	NA	NA	NA	NA	0	0	0	7563	3	55	18.33333333	1.067226962	0	0.941142457	UNK	2003	0	0	NA	NA	NA	NA	0	0	0	6601	1	3	3
1794	320	695	942	0	7	3	2006	3	2	46	26	226	8.692307692	0.639578273	0	0.744723729	M	1997	0	0	NA	NA	NA	NA	0	0	0	4255	16	91	5.6875	0.568802276	0.0625	1.092488286	M	2005	0	0	NA	NA	NA	NA	0	0	0	313	1	1	1
1798	321	696	943	0	7	2	2007	2	2	1382	13	66	5.076923077	1.001909867	0.163220342	0.876742776	M	2006	0	0	NA	NA	NA	NA	0	0	0	1163	5	48	9.6	1.440263965	0.266666667	1.140088363	F	2005	0	0	NA	NA	NA	NA	0	0	0	1293	13	66	5.076923077
1797	321	697	944	0	9	2	2007	2	2	8498	18	325	18.05555556	3.321301964	0.315939549	1.483502587	F	2005	0	0	NA	NA	NA	NA	0	0	0	4262	4	158	39.5	5.560265808	0.5	1.671388955	F	2007	0	0	NA	NA	NA	NA	0	0	0	4481	4	158	39.5
1799	321	698	945	0	17	3	2007	3	2	6676	2	21	10.5	1.391172143	0.166666667	1.778587362	M	2007	0	0	NA	NA	NA	NA	0	0	0	6620	22	162	7.363636364	1.380703333	0.177364885	1.222030302	M	2001	0	0	NA	NA	NA	NA	0	0	0	6886	22	162	7.363636364
1800	322	725	946	0	8	2	2007	2	2	2925	7	9	1.285714286	0.195148946	0	1.1384839	M	2003	0	0	NA	NA	NA	NA	0	0	0	4084	54	613	11.35185185	1.254814199	0.134611348	1.169903107	M	1989	0	0	NA	NA	NA	NA	0	0	0	2865	7	9	1.285714286
1801	322	726	947	0	7	3	2007	3	2	8241	2	73	36.5	5.687307434	0.5	1.369092684	UNK	2007	0	0	NA	NA	NA	NA	0	0	0	4362	29	486	16.75862069	2.515925189	0.24362571	1.073242292	M	2002	0	0	NA	NA	NA	NA	0	0	1	4607	29	486	16.75862069
1802	322	727	948	0	10	2	2007	2	1	6255	8	75	9.375	1.57959526	0.260387435	1.500662146	M	2002	0	0	NA	NA	NA	NA	0	0	0	6001	2	14	7	0.986974949	0	1.760954316	F	2006	0	0	NA	NA	NA	NA	0	0	0	6247	8	75	9.375
1805	323	728	949	1	8	7	2007	7	6	2758	11	305	27.72727273	2.215571579	0.272727273	2.17603633	F	2005	0	0	NA	NA	NA	NA	0	0	0	4539	48	1434	29.875	1.427993143	0.221501213	1.423519334	F	1996	0	0	NA	NA	NA	NA	0	0	0	5802	6	350	58.33333333
1804	323	729	950	1	7	5	2007	5	5	6452	18	317	17.61111111	0.761360608	0.055555556	1.547766837	M	2002	10	248	24.799999998	1.0082505928	0.1000000008	1.7999336498	0	0	0	5864	167	13682	81.92814371	2.437408464	0.092954463	1.699172966	M	1980	12	254	21.1666666891667	0.868349715666668	0.0833333288333334	1.79642967933333	0	0	0	8136	22	414	18.81818182
1803	323	730	951	1	9	8	2007	8	8	6940	24	1027	42.79166667	1.63317127	0.229166667	1.479846431	F	2001	0	0	NA	NA	NA	NA	0	0	0	4561	80	3100	38.75	1.403953886	0.181845962	1.626615538	M	1995	0	0	NA	NA	NA	NA	0	0	0	3170	347	26838	77.34293948
1807	324	731	952	0	10	7	2007	7	7	6296	109	453	4.155963303	0.523970788	0.020254552	0.863691822	M	2003	0	0	NA	NA	NA	NA	0	0	0	7633	131	2565	19.58015267	1.471181356	0.129918585	1.673222974	M	1990	0	0	NA	NA	NA	NA	0	0	0	5426	5	22	4.4
1808	324	732	953	0	8	3	2007	3	3	3845	52	3489	67.09615385	3.361056619	0.326554176	1.200405953	M	1997	0	0	NA	NA	NA	NA	0	0	0	4789	9	3974	441.5555556	15.87298066	0.666666667	1.734221702	UNI	1996	0	0	NA	NA	NA	NA	0	0	0	3759	52	3489	67.09615385
1806	324	733	954	0	12	4	2007	4	3	6482	5	407	81.4	3.028231771	0.45	2.963195308	M	2005	0	0	NA	NA	NA	NA	0	0	0	1865	185	28327	153.1189189	3.776830043	0.408943176	2.069670885	M	1984	0	0	NA	NA	NA	NA	0	0	0	6493	5	407	81.4
1810	325	743	955	1	9	13	2007	13	12	487	18	352	19.55555556	0.706910831	0.108858859	1.13785549	F	1993	0	0	NA	NA	NA	NA	0	0	0	7222	161	6653	41.32298137	1.44387233	0.163404729	1.599456474	M	1989	0	0	NA	NA	NA	NA	0	0	0	4624	114	7907	69.35964912
1809	325	744	956	1	10	7	2007	7	7	6452	18	317	17.61111111	0.761360608	0.055555556	1.547766837	M	2002	10	248	24.799999998	1.0082505928	0.1000000008	1.7999336498	0	0	0	5864	167	13682	81.92814371	2.437408464	0.092954463	1.699172966	M	1980	12	254	21.1666666891667	0.868349715666668	0.0833333288333334	1.79642967933333	0	0	0	6150	167	13682	81.92814371
1811	325	745	957	1	9	5	2007	5	4	7971	9	378	42	1.905561013	0.341816365	1.978283351	M	2004	0	0	NA	NA	NA	NA	0	0	0	3688	106	6591	62.17924528	1.96514881	0.272209451	2.447729971	F	1980	0	0	NA	NA	NA	NA	0	0	0	3907	106	6591	62.17924528
1813	326	752	958	1	8	3	2007	3	3	7289	59	671	11.37288136	0.797821824	0.042372881	1.250522622	M	2001	0	0	NA	NA	NA	NA	0	0	0	8860	220	3501	15.91363636	1.445211973	0.157368742	1.198839355	M	1990	0	0	NA	NA	NA	NA	0	0	0	7352	59	671	11.37288136
1814	326	753	959	1	5	6	2007	6	3	6050	30	203	6.766666667	0.844320814	0.111111111	0.572513479	M	2006	1	4	3.99999999600001	0.383361348000001	-1.10000000219657e-08	0.702829155000003	0	0	0	1210	1	4	4	0.383361355	0	0.702829151	M	2007	NA	NA	NA	NA	NA	NA	1	1	1	8786	103	948	9.203883495
1812	326	754	960	1	12	2	2007	2	2	2923	12	96	8	0.968528548	0.084407021	0.823878003	M	2006	0	0	NA	NA	NA	NA	0	0	0	1435	41	719	17.53658537	0.889887492	0.086800784	0.967993181	M	1992	0	0	NA	NA	NA	NA	0	0	0	1490	41	719	17.53658537
1816	327	758	961	1	8	1	2007	1	1	7528	73	1452	19.89041096	1.82832833	0.268127979	1.585685456	M	2000	0	0	NA	NA	NA	NA	0	0	0	7346	73	1452	19.89041096	1.82832833	0.268127979	1.585685456	M	2000	0	0	NA	NA	NA	NA	0	0	0	7575	73	1452	19.89041096
1817	327	759	962	1	8	10	2007	10	5	8504	1	19	19	1.558506316	0	2.49930814	M	2006	0	0	NA	NA	NA	NA	0	0	0	2423	17	347	20.41176471	4.859345155	0.176470588	0.97261342	M	1991	0	0	NA	NA	NA	NA	0	0	0	1873	3	165	55
1815	327	760	963	1	9	7	2007	7	7	4407	22	722	32.81818182	2.18078839	0.234848485	1.673402028	M	2002	0	0	NA	NA	NA	NA	0	0	0	2859	27	353	13.07407407	0.959274239	0.024691358	1.392484538	M	2001	0	0	NA	NA	NA	NA	0	0	0	221	10	224	22.4
1818	328	779	964	1	10	11	2007	11	9	1604	4	158	39.5	1.886866919	0.5	1.432826957	F	2005	0	0	NA	NA	NA	NA	0	0	0	821	40	1613	40.325	2.091499452	0.355726161	1.143012204	M	1995	0	0	NA	NA	NA	NA	0	0	0	1654	2	110	55
1819	328	780	965	1	6	6	2007	6	6	8654	5	42	8.4	0.910479649	0	1.472626591	M	2004	1	9	9	2.070378861	0	1.769915715	0	0	0	4156	96	7941	82.71875	2.99153002	0.208901736	2.433367053	M	1990	1	9	9.0000001999997	2.07037886000001	-3.40000028131726e-08	1.76991574300001	0	0	0	4380	96	7941	82.71875
1820	328	781	966	1	6	9	2007	9	9	148	9	46	5.111111111	1.156054314	0.073338274	1.136222057	F	2004	0	0	NA	NA	NA	NA	0	0	0	2097	291	22861	78.56013746	2.779170562	0.257159574	1.647879421	UNK	1980	0	0	NA	NA	NA	NA	0	0	0	6685	313	8994	28.73482428
1823	329	791	967	1	5	1	2007	1	1	999	9	9	1	0.119692944	0	0.296730866	F	1988	0	0	NA	NA	NA	NA	0	0	0	935	9	9	1	0.119692944	0	0.296730866	F	1988	0	0	NA	NA	NA	NA	0	0	0	939	9	9	1
1821	329	792	968	1	7	1	2007	1	1	1460	29	71	2.448275862	0.258563643	0	0.531787074	F	1999	1	0	-9.99999372197635e-09	-4.99999863734502e-09	0	0.297086930000003	0	0	0	1315	29	71	2.448275862	0.258563643	0	0.531787074	F	1999	1	0	-9.99999372197635e-09	-4.99999863734502e-09	0	0.297086930000003	0	0	0	1365	29	71	2.448275862
1822	329	793	969	1	12	2	2007	2	2	6404	9	22	2.444444444	0.268433057	0	0.669319054	M	2005	0	0	NA	NA	NA	NA	0	0	0	5901	5	7	1.4	0.209529245	0	0.760355169	UNK	1996	0	0	NA	NA	NA	NA	0	0	0	6187	5	7	1.4
1824	330	821	970	0	9	3	2007	3	3	7295	3	23	7.666666667	1.218238279	0.070021546	1.91001013	UNI	2007	0	0	NA	NA	NA	NA	0	0	0	5639	7	61	8.714285714	1.079064682	0.030009234	1.737292828	M	1998	0	0	NA	NA	NA	NA	0	0	0	5916	7	61	8.714285714
1826	330	822	971	0	8	3	2007	3	2	8252	2	12	6	0.929963636	0	1.734440005	F	2007	0	0	NA	NA	NA	NA	0	0	1	4347	1	6	6	0.76704279	0	2.087424906	F	2007	0	0	NA	NA	NA	NA	1	1	1	4585	1	6	6
1825	330	823	972	0	10	5	2007	5	5	293	98	686	7	0.680925378	0.045918367	1.188464892	M	1983	0	0	NA	NA	NA	NA	0	0	0	1102	31	204	6.580645161	0.867568796	0.043874671	1.388835162	M	2006	0	0	NA	NA	NA	NA	0	0	0	5907	164	1639	9.993902439
1828	331	836	973	1	11	4	2007	4	3	3111	490	6262	12.77959184	1.021326115	0.118962261	0.867272231	M	1982	0	0	NA	NA	NA	NA	0	0	0	1762	179	796	4.446927374	0.598137627	0.062307779	0.435068796	F	1985	0	0	NA	NA	NA	NA	0	0	0	6514	21	100	4.761904762
1829	331	837	974	1	10	3	2007	3	2	6418	72	63	0.875	0.182163828	0	0.270715469	M	2006	2	2	1.000000015	0.307237307999999	0	0.288916063999999	0	0	0	1233	1	1	1	0.307237306	0	0.288916088	F	2007	NA	NA	NA	NA	NA	NA	0	0	0	6427	72	63	0.875
1827	331	838	975	1	10	3	2007	3	3	6126	23	184	8	0.594009416	0.065217391	1.367109048	M	2001	0	0	NA	NA	NA	NA	0	0	0	2828	158	2958	18.72151899	1.165964934	0.104548162	1.331497421	M	1990	0	0	NA	NA	NA	NA	0	0	0	6103	23	184	8
1832	332	845	976	1	8	6	2007	6	6	2688	23	522	22.69565217	1.124582472	0.067744887	1.447452336	M	2001	0	0	NA	NA	NA	NA	0	0	0	8565	105	4652	44.3047619	1.413361206	0.159029832	1.443561315	M	1988	0	0	NA	NA	NA	NA	0	0	0	5181	19	628	33.05263158
1831	332	846	977	1	10	7	2007	7	5	3338	3	68	22.66666667	0.722871866	0	2.227265556	M	2003	1	8	8.00000001000001	0.351763624	0	1.7405365	0	0	0	2550	23	1144	49.73913043	1.487082841	0.157582185	2.76521515	F	1990	1	8	7.99999980999996	0.351763623000004	1.30000001874464e-08	1.740536506	0	0	0	2791	1	8	8
1830	332	847	978	1	9	10	2007	10	7	3647	1	38	38	1.670877215	0	1.740536499	UNK	2007	0	0	NA	NA	NA	NA	0	0	0	1248	34	1483	43.61764706	2.102333871	0.273367255	1.763356342	M	1996	0	0	NA	NA	NA	NA	0	0	0	448	4	199	49.75
1833	333	865	979	1	7	9	2007	9	8	201	8	95	11.875	0.45521659	0	1.617562826	M	2003	0	0	NA	NA	NA	NA	0	0	0	6452	46	993	21.58695652	0.638575211	0.023968785	1.158777046	UNI	1988	0	0	NA	NA	NA	NA	0	0	0	2407	1	1	1
1834	333	866	980	1	7	10	2007	10	9	7856	29	475	16.37931034	0.736438493	0	0.909821062	F	2004	15	233	15.53333332	0.735740313933333	0	0.926749232933333	0	0	0	5211	123	2320	18.86178862	0.79250031	0.043443349	1.067287728	F	1989	28	412	14.7142857110714	0.666819072678572	-1.71428572924372e-09	1.01424372139286	0	0	0	5900	24	299	12.45833333
1835	333	867	981	1	23	1	2007	1	1	1099	42	130	3.095238095	1.483253927	0.210663794	1.129395589	UNK	1979	0	0	NA	NA	NA	NA	0	0	0	1016	42	130	3.095238095	1.483253927	0.210663794	1.129395589	UNK	1979	0	0	NA	NA	NA	NA	0	0	0	1028	42	130	3.095238095
1837	334	895	982	1	13	5	2007	5	3	7555	63	314	4.984126984	0.730981772	0.051609933	0.80869089	F	2002	14	22	1.5714285725	0.4181039725	-2.99999999445585e-09	0.2412165525	0	0	0	8510	1	0	0	0	0	0.288916088	F	2007	0	0	NA	NA	NA	NA	0	0	0	2220	45	179	3.977777778
1836	334	896	983	1	13	4	2007	4	3	7555	63	314	4.984126984	0.730981772	0.051609933	0.80869089	F	2002	14	22	1.5714285725	0.4181039725	-2.99999999445585e-09	0.2412165525	0	0	0	8617	3	4	1.333333333	0.211969956	0	0.543471254	M	2007	2	3	1.4999999995	0.2741549885	0	0.199847441	0	0	0	7609	63	314	4.984126984
1838	334	897	984	1	12	4	2007	4	4	5732	14	40	2.857142857	0.403946931	0	0.495128126	M	2005	0	0	NA	NA	NA	NA	0	0	0	2991	219	3814	17.41552511	1.043532567	0.098173516	0.988151052	M	1980	0	0	NA	NA	NA	NA	0	0	0	5707	14	40	2.857142857
1839	335	922	985	1	10	3	2007	3	1	3416	1	2	2	0.614474612	0	0.288916088	M	2007	0	0	NA	NA	NA	NA	0	0	0	8736	116	1649	14.21551724	1.78794821	0.21015238	0.884133928	M	2002	0	0	NA	NA	NA	NA	0	0	0	8949	1	2	2
1841	335	923	986	1	10	2	2007	2	2	4788	11	19	1.727272727	0.53068262	0	0.288916088	F	2007	6	13	2.16666666616667	0.665680830833333	0	0.288916088	0	0	1	8740	40	140	3.5	0.486681065	0.025	0.576601807	M	2003	5	12	2.400000001	0.730766466	-2.99999998176759e-09	0.303059265	0	0	0	4730	11	19	1.727272727
1840	335	924	987	1	9	5	2007	5	4	92	142	454	3.197183099	0.336873309	0.018259006	0.394789494	M	2000	0	0	NA	NA	NA	NA	0	0	1	7309	448	6585	14.69866071	1.09733752	0.131152392	1.008557559	F	1984	0	0	NA	NA	NA	NA	0	0	0	3015	46	69	1.5
1844	336	934	988	1	10	3	2007	3	3	1296	6	4	0.666666667	0.173824842	0	0.663509551	M	2007	0	0	NA	NA	NA	NA	0	0	0	7910	6	3	0.5	0.096942364	0	0.380627205	M	2006	0	0	NA	NA	NA	NA	0	0	0	8156	6	3	0.5
1842	336	935	989	1	54	2	2007	2	2	2651	103	858	8.330097087	0.610468422	0.01618123	0.741960492	M	1985	0	0	NA	NA	NA	NA	0	0	0	3620	105	827	7.876190476	0.718124005	0.03633684	0.905514746	M	1984	0	0	NA	NA	NA	NA	0	0	0	3833	105	827	7.876190476
1843	336	936	990	1	40	5	2007	5	5	2380	2	44	22	1.858442989	0.5	0.892357274	M	2007	0	0	NA	NA	NA	NA	0	0	0	1014	26	936	36	2.058577229	0.399691904	1.747078764	F	1995	0	0	NA	NA	NA	NA	0	0	0	1025	26	936	36
1847	337	946	991	1	5	6	2007	6	6	2431	62	357	5.758064516	0.653082354	0.016129032	0.659604183	M	2004	0	0	NA	NA	NA	NA	0	0	0	5140	90	699	7.766666667	0.707941468	0.022222222	0.659629858	M	1998	0	0	NA	NA	NA	NA	0	0	0	8918	43	144	3.348837209
1846	337	947	992	1	4	3	2007	3	3	423	67	789	11.7761194	1.306043662	0.119402985	1.008959363	F	2002	1	8	8.00000002000002	0.668883753999992	8.99999985648492e-09	1.14874637299999	0	0	0	6458	158	2043	12.93037975	1.027160897	0.105276228	0.975263684	M	1987	1	8	8.00000042000011	0.668883757000003	-1.22000002988898e-07	1.14874648599999	0	0	0	6728	158	2043	12.93037975
1845	337	948	993	1	5	3	2007	3	3	1750	1	1	1	0.048864663	0	1.231389503	UNK	2007	0	0	NA	NA	NA	NA	0	0	0	1934	121	1075	8.884297521	0.577864522	0.009075883	0.998096017	M	1983	0	0	NA	NA	NA	NA	0	0	0	2052	121	1075	8.884297521
1849	338	955	994	1	8	2	2007	2	2	3156	6	37	6.166666667	0.951108928	0.045291704	0.842253756	F	2006	0	0	NA	NA	NA	NA	0	0	0	3574	3	7	2.333333333	0.258857603	0	0.530546803	F	2007	0	0	NA	NA	NA	NA	0	0	0	3111	6	37	6.166666667
1848	338	956	995	1	11	1	2007	1	1	8320	8	20	2.5	0.42089154	0	0.755051214	M	2006	2	4	1.999999999	0.107191491	0	0.378877908	0	0	0	8196	8	20	2.5	0.42089154	0	0.755051214	M	2006	2	4	1.999999999	0.107191491	0	0.378877908	0	0	0	8437	8	20	2.5
1850	338	957	996	1	12	6	2007	6	1	7959	10	112	11.2	1.349023935	0.15	0.978708628	F	2002	0	0	NA	NA	NA	NA	0	0	0	6609	1	7	7	0.776572808	0	0.648446107	F	2007	0	0	NA	NA	NA	NA	0	0	0	3906	1	7	7
1853	339	961	997	0	7	6	2007	6	5	36	127	9938	78.2519685	3.999119538	0.369323599	2.35485498	M	1982	0	0	NA	NA	NA	NA	0	0	0	582	424	19292	45.5	2.379033085	0.289508002	1.830175063	M	1980	0	0	NA	NA	NA	NA	0	0	0	590	424	19292	45.5
1852	339	962	998	0	7	10	2007	10	7	3722	8	669	83.625	4.263694632	0.375	2.093383997	F	2005	0	0	NA	NA	NA	NA	1	0	1	2837	122	6831	55.99180328	2.846165259	0.425393738	1.563666821	M	1985	0	0	NA	NA	NA	NA	0	0	0	2985	122	6831	55.99180328
1851	339	963	999	0	5	2	2007	2	2	5852	6	59	9.833333333	1.163891281	0.166666667	1.585761303	UNK	2005	0	0	NA	NA	NA	NA	0	0	0	6017	99	5303	53.56565657	2.617248101	0.34962528	1.976759435	M	1987	0	0	NA	NA	NA	NA	0	0	0	5835	6	59	9.833333333
1854	340	982	1000	1	7	1	2007	1	1	8841	1	0	0	0	0	0.288916088	M	2007	0	0	NA	NA	NA	NA	0	0	1	8801	1	0	0	0	0	0.288916088	M	2007	0	0	NA	NA	NA	NA	0	0	1	8987	1	0	0
1856	340	983	1001	1	8	1	2007	1	1	8599	1	2	2	0.614474612	0	0.288916088	F	2007	NA	NA	NA	NA	NA	NA	0	0	0	8567	1	2	2	0.614474612	0	0.288916088	F	2007	NA	NA	NA	NA	NA	NA	0	0	0	8761	1	2	2
1855	340	984	1002	1	7	3	2007	3	3	8881	7	28	4	0.393611711	0.020664793	0.902012721	F	2007	0	0	NA	NA	NA	NA	0	0	0	3270	364	1812	4.978021978	0.683635602	0.054290732	0.532435535	M	1999	0	0	NA	NA	NA	NA	0	0	0	9020	7	28	4
1857	341	979	1003	1	9	5	2007	5	3	5808	1	0	0	0	0	0.288916088	F	2007	0	0	NA	NA	NA	NA	0	0	0	8537	224	726	3.241071429	0.420548618	0.040722995	0.368030143	UNK	1984	0	0	NA	NA	NA	NA	0	0	0	3730	13	13	1
1859	341	980	1004	1	9	3	2007	3	1	4650	2	1	0.5	0.153618653	0	0.288916088	UNK	2007	1	1	1	0.307237306	0	0.288916088	0	0	0	2340	2	1	0.5	0.153618653	0	0.288916088	M	2007	1	1	1	0.307237306	0	0.288916088	0	0	0	2457	2	1	0.5
1858	341	981	1005	1	11	1	2007	1	1	4639	6	0	0	0	0	0.259226539	M	2007	0	0	NA	NA	NA	NA	1	1	1	4335	6	0	0	0	0	0.259226539	M	2007	0	0	NA	NA	NA	NA	1	1	1	4572	6	0	0
1860	342	985	1006	1	11	2	2007	2	1	8769	58	296	5.103448276	0.819797043	0.106792688	0.59049576	M	2006	0	0	NA	NA	NA	NA	0	0	0	4453	1	0	0	0	0	0.288916088	F	2007	0	0	NA	NA	NA	NA	0	0	0	4703	1	0	0
1862	342	986	1007	1	10	2	2007	2	1	4788	11	19	1.727272727	0.53068262	0	0.288916088	F	2007	6	13	2.16666666616667	0.665680830833333	0	0.288916088	0	0	1	8245	1	1	1	0.307237306	0	0.288916088	M	2007	NA	NA	NA	NA	NA	NA	0	0	0	4730	11	19	1.727272727
1861	342	987	1008	1	11	4	2007	4	2	3063	41	23	0.56097561	0.179113697	0	0.276743896	F	2006	0	0	NA	NA	NA	NA	0	0	0	8470	66	63	0.954545455	0.253190256	0.015151515	0.295613686	M	2006	0	0	NA	NA	NA	NA	0	0	0	8344	1	0	0
1864	343	988	1009	1	11	2	2007	2	1	6739	80	372	4.65	0.371530239	0	1.138727335	M	1997	0	0	NA	NA	NA	NA	0	0	0	4143	1	0	0	0	0	0.288916088	M	2007	0	0	NA	NA	NA	NA	0	0	0	6762	80	372	4.65
1865	343	989	1010	1	16	5	2007	5	1	4743	1	1	1	0.307237306	0	0.288916088	M	2007	NA	NA	NA	NA	NA	NA	1	0	1	4351	1	1	1	0.307237306	0	0.288916088	M	2007	NA	NA	NA	NA	NA	NA	1	1	1	4644	1	1	1
1863	343	990	1011	1	9	2	2007	2	2	7308	2	8	4	0.811770709	0.166666667	1.659516414	M	2007	0	0	NA	NA	NA	NA	0	0	0	7113	25	470	18.8	1.293977516	0.133333333	1.204031923	UNK	1997	0	0	NA	NA	NA	NA	0	0	0	7371	25	470	18.8
1868	344	997	1012	0	9	9	2007	9	9	7743	63	958	15.20634921	2.011182232	0.270115685	1.174380082	M	2007	0	0	NA	NA	NA	NA	0	0	0	1726	405	8272	20.42469136	1.568197643	0.198403054	1.248767609	M	1983	0	0	NA	NA	NA	NA	0	0	0	1802	405	8272	20.42469136
1867	344	998	1013	0	5	5	2007	5	5	7509	3	9	3	0.46031893	0	1.083469867	M	2007	0	0	NA	NA	NA	NA	0	0	0	7065	1	4	4	0.360822425	0	1.070780051	M	2007	0	0	NA	NA	NA	NA	0	0	0	7324	1	4	4
1866	344	999	1014	0	2	4	2007	4	2	1539	21	274	13.04761905	0.78624587	0	1.066749707	M	1992	0	0	NA	NA	NA	NA	0	0	0	734	81	1739	21.4691358	1.820359984	0.219135802	1.230822154	M	2000	0	0	NA	NA	NA	NA	0	0	0	2003	0	NA	NA
1869	345	991	1015	1	7	9	2007	9	9	1120	17	175	10.29411765	0.749505987	0	1.049794879	UNK	2005	0	0	NA	NA	NA	NA	0	0	0	5621	133	4848	36.45112782	1.570589298	0.178196154	1.147876084	M	1981	0	0	NA	NA	NA	NA	0	0	0	2037	34	501	14.73529412
1871	345	992	1016	1	8	11	2007	11	11	6933	8	71	8.875	0.642289369	0	1.107884938	M	2007	4	32	8	0.617284384	0	1.154330955	0	0	0	5211	123	2320	18.86178862	0.79250031	0.043443349	1.067287728	F	1989	28	412	14.7142857110714	0.666819072678572	-1.71428572924372e-09	1.01424372139286	0	0	0	4027	20	224	11.2
1870	345	993	1017	1	7	7	2007	7	7	7072	12	84	7	0.679926633	0.027777778	1.094303435	M	2003	0	0	NA	NA	NA	NA	0	0	0	624	51	1571	30.80392157	1.130886557	0.173202614	1.196794309	M	1991	0	0	NA	NA	NA	NA	0	0	0	6437	5	30	6
1873	346	994	1018	0	6	6	2007	6	4	4780	1	2	2	0.162145969	0	0.561991029	M	2007	0	0	NA	NA	NA	NA	0	0	0	8689	24	136	5.666666667	0.389202323	0	0.837943623	UNK	1995	0	0	NA	NA	NA	NA	0	0	0	3393	15	60	4
1874	346	995	1019	0	10	5	2007	5	2	5730	4	9	2.25	0.19041437	0	0.718976795	F	2007	0	0	NA	NA	NA	NA	0	0	0	5642	43	492	11.44186047	0.60644787	0.007751938	1.234164794	M	1980	0	0	NA	NA	NA	NA	0	0	0	22	1	4	4
1872	346	996	1020	0	6	8	2007	8	4	5786	2	9	4.5	0.383093674	0	0.744296417	M	2007	0	0	NA	NA	NA	NA	0	0	0	3663	8	78	9.75	0.453699195	0	0.72742387	M	1999	0	0	NA	NA	NA	NA	0	0	0	3875	8	78	9.75
1877	347	1000	1021	0	10	6	2008	6	4	868	15	167	11.13333333	1.173977905	0.033333333	1.292659371	F	2001	0	0	NA	NA	NA	NA	0	0	0	2081	86	2332	27.11627907	1.563909245	0.218023256	1.322434034	M	1981	0	0	NA	NA	NA	NA	0	0	0	2195	86	2332	27.11627907
1875	347	1001	1022	0	12	2	2008	2	2	3116	5	30	6	1.197808884	0.1	1.717708254	M	2008	0	0	NA	NA	NA	NA	0	0	0	5019	90	3940	43.77777778	2.743379094	0.242703223	1.719399532	F	1992	0	0	NA	NA	NA	NA	0	0	0	3062	5	30	6
1876	347	1002	1023	0	8	1	2008	1	1	3780	69	1533	22.2173913	1.158775828	0.120642136	1.086306814	M	1982	0	0	NA	NA	NA	NA	0	0	0	3518	69	1533	22.2173913	1.158775828	0.120642136	1.086306814	M	1982	0	0	NA	NA	NA	NA	0	0	0	3697	69	1533	22.2173913
1878	348	1005	1024	0	142	3	2007	3	3	4929	42	139	3.30952381	0.228145782	0	0.279974008	M	1981	0	0	NA	NA	NA	NA	0	0	0	7961	1	8	8	0.664281208	0	0.135228674	UNK	2007	0	0	NA	NA	NA	NA	0	0	0	8205	1	8	8
1880	348	1006	1025	0	4	2	2007	2	2	1268	1	0	0	0	0	0.135228674	F	2007	0	0	NA	NA	NA	NA	0	0	0	5506	26	201	7.730769231	0.440820621	0	0.303819759	M	1980	0	0	NA	NA	NA	NA	0	0	0	1180	1	0	0
1879	348	1007	1026	0	5	1	2007	1	1	4686	1	0	0	0	0	0.135228674	F	2007	0	0	NA	NA	NA	NA	0	0	0	4386	1	0	0	0	0	0.135228674	F	2007	0	0	NA	NA	NA	NA	0	0	0	4628	1	0	0
1882	349	1026	1027	1	12	13	2008	13	13	3083	33	342	10.36363636	0.333661777	0	0.918022709	F	1984	0	0	NA	NA	NA	NA	0	0	0	8546	103	3968	38.52427184	1.005405822	0.116504854	1.187278991	M	1981	0	0	NA	NA	NA	NA	0	0	0	3029	33	342	10.36363636
1881	349	1027	1028	1	6	2	2008	2	2	4762	9	74	8.222222222	0.988669044	0.111111111	0.67237764	M	2008	1	4	3.99999999799999	0.296448292000001	-9.99999971718069e-10	0.750075959999999	1	0	1	8502	93	1028	11.05376344	0.776501603	0.045835914	0.91473091	M	1996	1	4	4.00000016000013	0.296448270999988	-4.99999996961265e-08	0.75007593399998	1	0	1	8704	93	1028	11.05376344
1883	349	1028	1029	1	17	5	2007	5	5	564	5	11	2.2	0.808641847	0	0.746839381	M	2007	0	0	NA	NA	NA	NA	0	0	0	3253	147	2163	14.71428571	1.492461786	0.162486566	1.243109775	M	1984	0	0	NA	NA	NA	NA	0	0	0	523	5	11	2.2
1885	350	1003	1030	1	15	7	2007	7	7	3096	27	207	7.666666667	0.641801996	0.055555556	0.880790204	F	1982	0	0	NA	NA	NA	NA	0	0	0	8015	2	43	21.5	1.340018354	0	1.023832256	F	1996	0	0	NA	NA	NA	NA	0	0	0	8262	2	43	21.5
1884	350	1004	1031	1	29	1	2007	1	1	4291	14	74	5.285714286	0.294973124	0	0.528308592	M	1985	1	3	2.99999999800001	0.269213467999999	0	0.713210399999999	0	0	0	4005	14	74	5.285714286	0.294973124	0	0.528308592	M	1985	1	3	2.99999999800001	0.269213467999999	0	0.713210399999999	0	0	0	4238	14	74	5.285714286
1887	351	1008	1032	1	4	7	2007	7	7	801	145	5441	37.52413793	1.523346914	0.180246212	1.347020833	M	1992	0	0	NA	NA	NA	NA	0	0	0	6441	22	73	3.318181818	1.050424597	0.090909091	0.968477349	M	2002	0	0	NA	NA	NA	NA	0	0	0	1549	17	55	3.235294118
1888	351	1009	1033	1	9	2	2007	2	2	6121	10	210	21	1.228426454	0.266666667	1.37678363	F	1992	1	2	2.00000001000001	0.352929755000002	6.00000005235302e-09	1.333866869	0	0	0	4726	1	2	2	0.352929755	0	1.333866868	F	2007	1	NA	NA	NA	NA	NA	0	0	0	6095	10	210	21
1886	351	1010	1034	1	7	3	2007	3	3	5844	7	8	1.142857143	0.260025414	0	1.109572366	UNK	2006	0	0	NA	NA	NA	NA	0	0	0	3376	27	71	2.62962963	0.213614977	0	0.726441844	M	1992	0	0	NA	NA	NA	NA	0	0	0	3551	27	71	2.62962963
1890	352	1014	1035	1	8	3	2008	3	3	8779	18	16	0.888888889	0.179842657	0	0.22112423	M	2007	0	0	NA	NA	NA	NA	0	0	0	5464	57	110	1.929824561	0.275829493	0.00877193	0.257101723	F	2000	0	0	NA	NA	NA	NA	0	0	0	8924	18	16	0.888888889
1891	352	1015	1036	1	13	4	2008	4	4	3415	14	22	1.571428571	0.436000511	0	0.521275918	M	2006	4	7	1.7499999985	0.4909900435	0	0.2443817655	0	0	0	2939	1	1	1	0.120536335	0	0.110778795	F	2008	NA	NA	NA	NA	NA	NA	0	0	0	7609	63	314	4.984126984
1889	352	1016	1037	1	11	4	2008	4	4	4923	82	498	6.073170732	1.032812337	0.105552197	0.943536834	M	2004	0	0	NA	NA	NA	NA	0	0	0	4342	46	255	5.543478261	0.735683306	0.075179857	0.636813517	F	2004	0	0	NA	NA	NA	NA	0	0	0	4865	82	498	6.073170732
1893	353	1011	1038	1	9	2	2008	2	2	1555	84	1148	13.66666667	0.768217127	0.036352359	0.863713824	F	1988	0	0	NA	NA	NA	NA	0	0	0	5204	63	682	10.82539683	0.760396486	0.032596796	0.833146559	F	1993	0	0	NA	NA	NA	NA	0	0	0	5466	63	682	10.82539683
1892	353	1012	1039	1	7	6	2008	6	6	6648	25	781	31.24	1.422407264	0.213796547	1.408285252	F	1993	1	12	11.9999999200001	1.15556847200001	1.10000000219657e-08	0.949640236	0	0	0	3460	3	32	10.66666667	1.2163293	0	0.837949182	F	2008	1	12	12.00000001	1.155568472	0	0.949640246	0	0	1	6662	25	781	31.24
1894	353	1013	1040	1	1	3	2008	3	3	8576	44	788	17.90909091	0.901965684	0.037878788	1.323538478	UNK	1987	0	0	NA	NA	NA	NA	0	0	0	7516	18	265	14.72222222	0.949628156	0.111111111	1.434117253	M	1992	0	0	NA	NA	NA	NA	0	0	0	3774	59	1221	20.69491525
1895	354	1017	1041	1	10	3	2008	3	3	1373	1	1	1	0.120536335	0	0.110778795	M	2008	0	0	NA	NA	NA	NA	1	1	1	4354	43	143	3.325581395	0.395141783	0	0.869999445	F	2004	0	0	NA	NA	NA	NA	1	1	1	9006	1	1	1
1896	354	1018	1042	1	8	3	2008	3	3	4672	14	18	1.285714286	0.280980083	0	0.230141655	M	2005	1	1	1	0.120536345	0	0.110778801	0	0	1	6128	14	26	1.857142857	0.286624366	0	0.350741315	M	2005	1	1	0.999999999	0.120536327000001	0	0.1107788	0	0	0	4607	14	18	1.285714286
1897	354	1019	1043	1	14	2	2008	2	2	7650	20	137	6.85	0.950782991	0.2	1.226855723	M	2007	0	0	NA	NA	NA	NA	0	0	0	3309	122	698	5.721311475	0.7558756	0.061058368	0.949154389	M	1983	0	0	NA	NA	NA	NA	0	0	0	7709	20	137	6.85
1898	355	1023	1044	0	6	5	2008	5	5	5736	270	9761	36.15185185	2.218662331	0.329642085	1.289199869	F	1995	0	0	NA	NA	NA	NA	0	0	0	4162	36	1035	28.75	2.500727479	0.401146629	1.421972373	F	2006	0	0	NA	NA	NA	NA	0	0	0	2476	85	2682	31.55294118
1899	355	1024	1045	0	5	2	2008	2	2	4656	11	138	12.54545455	1.988136041	0.227272727	1.742959363	F	2004	0	0	NA	NA	NA	NA	0	0	0	2438	4	122	30.5	2.158808277	0.5	1.043309737	M	2004	0	0	NA	NA	NA	NA	0	0	0	4589	11	138	12.54545455
1900	355	1025	1046	0	8	6	2008	6	6	2761	26	352	13.53846154	1.71910808	0.230769231	1.17960341	F	2002	0	0	NA	NA	NA	NA	0	0	0	7657	1	41	41	4.712203469	1	2.223796532	F	2008	0	0	NA	NA	NA	NA	0	0	0	2490	33	502	15.21212121
1901	356	1020	1047	0	9	9	2008	9	8	6585	13	295	22.69230769	0.923332088	0.153846154	1.660406319	F	2003	0	0	NA	NA	NA	NA	0	0	0	3317	177	6161	34.8079096	1.357387156	0.143634685	1.556323104	F	1983	0	0	NA	NA	NA	NA	0	0	0	7750	8	67	8.375
1902	356	1021	1048	0	6	11	2008	11	6	3716	12	48	4	0.34117711	0	0.714224234	M	2007	0	0	NA	NA	NA	NA	0	0	1	4458	9	52	5.777777778	0.372084102	0	0.692985751	F	2005	0	0	NA	NA	NA	NA	1	0	1	8650	1	9	9
1903	356	1022	1049	0	7	6	2008	6	5	5022	17	810	47.64705882	3.228986689	0.529411765	2.765884695	UNK	2006	0	0	NA	NA	NA	NA	0	0	0	7403	22	1197	54.40909091	1.679377883	0.181818182	2.096943395	M	1999	0	0	NA	NA	NA	NA	0	0	0	2924	4	101	25.25
1904	357	1029	1050	0	11	2	2007	2	2	2449	43	858	19.95348837	1.01445567	0.104651163	1.025800205	M	1992	0	0	NA	NA	NA	NA	0	0	0	6447	136	2022	14.86764706	0.988499935	0.072672841	1.228292205	M	1988	0	0	NA	NA	NA	NA	0	0	0	2416	43	858	19.95348837
1905	357	1030	1051	0	25	2	2007	2	1	3341	46	494	10.73913043	0.838501808	0.000805153	1.302118863	M	1984	0	0	NA	NA	NA	NA	0	0	0	8216	4	52	13	0.495488281	0	0.381160402	M	1992	0	0	NA	NA	NA	NA	0	0	0	3326	46	494	10.73913043
1906	357	1031	1052	0	14	4	2007	4	4	1016	28	166	5.928571429	0.353077196	0.017857143	0.482311169	M	1997	0	0	NA	NA	NA	NA	0	0	0	7150	57	104	1.824561404	0.117901778	0	0.130618428	F	1996	0	0	NA	NA	NA	NA	0	0	0	3047	4	0	0
1907	358	1032	1053	0	19	2	2008	2	2	7811	1	1	1	0.116532914	0	0.423518874	F	2008	0	0	NA	NA	NA	NA	0	0	0	8142	78	690	8.846153846	1.295686055	0.170045084	1.025369227	M	2004	0	0	NA	NA	NA	NA	1	1	1	7859	1	1	1
1908	358	1033	1054	0	10	2	2008	2	2	7237	7	85	12.14285714	1.64548748	0.142857143	0.81661151	F	2004	0	0	NA	NA	NA	NA	0	0	0	261	11	61	5.545454545	0.698454635	0	0.677878524	F	2005	0	0	NA	NA	NA	NA	0	0	0	7303	7	85	12.14285714
1909	358	1034	1055	0	8	3	2008	3	3	47	11	13	1.181818182	0.332866865	0	0.494343035	M	2007	0	0	NA	NA	NA	NA	0	0	0	5105	6	7	1.166666667	0.384032181	0	0.539535239	UNK	2008	0	0	NA	NA	NA	NA	0	0	0	5371	6	7	1.166666667
1910	359	1038	1056	0	6	6	2008	6	6	3130	19	233	12.26315789	1.176611141	0.131578947	0.983942112	F	1997	0	0	NA	NA	NA	NA	0	0	0	3547	162	6703	41.37654321	2.369337703	0.302642746	1.912832759	F	1988	0	0	NA	NA	NA	NA	0	0	0	3074	19	233	12.26315789
1911	359	1039	1057	0	10	5	2007	5	5	709	2	0	0	0	0	0.171481428	F	2007	0	0	NA	NA	NA	NA	0	0	0	6227	30	229	7.633333333	0.372149533	0.033333333	0.600932825	F	1996	0	0	NA	NA	NA	NA	0	0	0	655	2	0	0
1912	359	1040	1058	0	7	1	2007	1	1	6006	2	5	2.5	0.172897435	0	0.948721813	UNK	2007	0	0	NA	NA	NA	NA	0	0	0	5714	2	5	2.5	0.172897435	0	0.948721813	UNK	2007	0	0	NA	NA	NA	NA	0	0	0	5987	2	5	2.5
1915	360	1035	1059	1	2	1	2008	1	1	8482	157	4113	26.19745223	2.14123586	0.314730734	1.840203919	M	1997	0	0	NA	NA	NA	NA	0	0	0	8428	157	4113	26.19745223	2.14123586	0.314730734	1.840203919	M	1997	0	0	NA	NA	NA	NA	0	0	0	8639	157	4113	26.19745223
1913	360	1036	1060	1	10	13	2008	13	13	2218	16	497	31.0625	1.350820078	0.145833333	1.275791682	M	2002	2	131	65.50000002	3.265477207	0.499999999	2.611729957	0	0	0	2872	69	4721	68.42028986	2.528710319	0.268845487	1.661309679	M	1987	2	131	65.5000000550003	3.265477226	0.500000009499999	2.61172997149999	0	0	0	2156	16	497	31.0625
1914	360	1037	1061	1	2	2	2008	2	2	1491	75	1100	14.66666667	0.857989446	0.082608119	0.771784495	M	1982	0	0	NA	NA	NA	NA	0	0	0	2614	15	715	47.66666667	2.849500317	0.466666667	1.757207159	M	1999	0	0	NA	NA	NA	NA	0	0	0	1402	75	1100	14.66666667
1917	361	1044	1062	0	10	6	2008	6	5	1897	29	675	23.27586207	2.36592737	0.438404797	1.707284938	M	2006	0	0	NA	NA	NA	NA	0	0	0	1476	64	1671	26.109375	1.337589337	0.171545808	1.309300321	M	1985	0	0	NA	NA	NA	NA	0	0	0	1424	9	238	26.44444444
1916	361	1045	1063	0	13	2	2008	2	2	4534	3	53	17.66666667	2.287598273	0.333333333	1.652165176	UNI	2004	0	0	NA	NA	NA	NA	0	0	0	5749	37	430	11.62162162	1.805566129	0.271965869	1.354404976	F	1994	0	0	NA	NA	NA	NA	0	0	0	6020	37	430	11.62162162
1918	361	1046	1064	0	12	5	2008	5	5	4637	1	22	22	3.365727666	0.792061502	1.050311524	M	2008	0	0	NA	NA	NA	NA	0	0	0	5452	111	1217	10.96396396	1.555446829	0.205850768	1.013245223	M	1992	0	0	NA	NA	NA	NA	0	0	0	5735	111	1217	10.96396396
1919	362	1050	1065	0	8	3	2008	3	3	7261	4	24	6	0.473199487	0	1.337398688	F	2006	0	0	NA	NA	NA	NA	0	0	0	4614	286	7005	24.49300699	0.99826945	0.082167832	1.198126122	M	1980	0	0	NA	NA	NA	NA	0	0	0	7327	4	24	6
1920	362	1051	1066	0	8	5	2008	5	5	6	17	282	16.58823529	2.15291462	0.472734946	1.788365041	M	2007	0	0	NA	NA	NA	NA	0	0	0	752	31	849	27.38709677	1.661233249	0.22698368	1.153093715	M	1982	0	0	NA	NA	NA	NA	0	0	0	3	17	282	16.58823529
1921	362	1052	1067	0	6	8	2008	8	7	3347	49	854	17.42857143	1.078246391	0.152186798	1.379716302	M	2001	0	0	NA	NA	NA	NA	0	0	0	6032	187	3305	17.67379679	0.890021067	0.100385611	1.440914788	M	1993	0	0	NA	NA	NA	NA	0	0	0	4576	1	36	36
1924	363	1053	1068	1	3	4	2008	4	4	6238	42	330	7.857142857	1.179993018	0.134597437	1.105129594	M	1997	0	0	NA	NA	NA	NA	0	0	0	5412	87	386	4.436781609	0.395154329	0.017241379	0.85312013	M	1999	0	0	NA	NA	NA	NA	0	0	0	6273	38	419	11.02631579
1923	363	1054	1069	1	4	3	2008	3	3	2948	38	169	4.447368421	0.632559581	0.021929825	1.189806351	M	2006	9	24	2.66666666644445	0.333778683888889	2.44444443698989e-09	1.11714010688889	0	0	0	7986	34	150	4.411764706	0.573976787	0.009803922	1.15373118	F	2001	9	24	2.66666666711111	0.333778687	2.55555555729438e-09	1.117140105	0	0	0	2889	38	169	4.447368421
1922	363	1055	1070	1	4	4	2008	4	4	6235	7	19	2.714285714	0.283039367	0	1.230288225	UNK	2008	0	0	NA	NA	NA	NA	0	0	0	5447	1959	5922	3.022970904	0.395817638	0.02685269	0.347701361	M	1982	0	0	NA	NA	NA	NA	0	0	0	5661	107	1002	9.364485981
1926	364	1057	1071	0	6	2	2008	2	2	2068	10	145	14.5	1.19421651	0.1	1.340606665	UNK	2005	0	0	NA	NA	NA	NA	0	0	0	6253	60	2624	43.73333333	2.09256487	0.312825172	1.789008018	M	2001	0	0	NA	NA	NA	NA	0	0	0	6533	60	2624	43.73333333
1925	364	1058	1072	0	8	12	2008	12	12	3125	1	7	7	0.606077059	0	1.197553942	M	2008	0	0	NA	NA	NA	NA	0	0	1	3812	447	7137	15.96644295	0.724207933	0.054426578	0.779307791	M	1988	0	0	NA	NA	NA	NA	0	0	0	7228	101	1168	11.56435644
1927	364	1059	1073	0	9	13	2008	13	13	1567	62	362	5.838709677	0.545173524	0	1.026244289	M	2005	0	0	NA	NA	NA	NA	0	0	0	2029	250	2366	9.464	0.557587706	0.033598841	0.817645157	UNK	1989	0	0	NA	NA	NA	NA	0	0	0	2137	250	2366	9.464
1929	365	1072	1074	0	16	2	2008	2	2	7919	16	108	6.75	0.987323388	0.125	1.148002002	M	1996	0	0	NA	NA	NA	NA	0	0	0	8109	1	10	10	1.680044109	0	1.638860149	M	2008	0	0	NA	NA	NA	NA	0	0	1	7987	16	108	6.75
1928	365	1073	1075	0	8	2	2008	2	2	8715	17	255	15	3.092312413	0.352941176	1.155698451	F	2005	0	0	NA	NA	NA	NA	0	0	0	3239	19	513	27	4.838886136	0.592738746	1.245009746	M	1996	0	0	NA	NA	NA	NA	0	0	0	8863	17	255	15
1930	365	1074	1076	0	12	4	2008	4	4	4501	5	14	2.8	0.536897152	0	0.975830776	F	2006	0	0	NA	NA	NA	NA	0	0	0	8566	31	205	6.612903226	1.151836089	0.14516129	1.137249149	M	1995	0	0	NA	NA	NA	NA	0	0	0	8659	1	6	6
1931	366	1066	1077	0	12	4	2008	4	4	8521	22	327	14.86363636	0.992060592	0	0.944510269	M	2005	0	0	NA	NA	NA	NA	0	0	0	8831	18	388	21.55555556	0.93780709	0.055555556	1.077608502	M	1997	0	0	NA	NA	NA	NA	0	0	1	9009	18	388	21.55555556
1933	366	1067	1078	0	8	9	2008	9	9	6954	10	47	4.7	0.431270586	0	0.850877937	UNK	2007	0	0	NA	NA	NA	NA	0	0	0	5619	405	22577	55.74567901	2.367316751	0.279885921	1.831875578	M	1981	0	0	NA	NA	NA	NA	0	0	0	6300	51	1901	37.2745098
1932	366	1068	1079	0	10	7	2008	7	7	4943	19	375	19.73684211	1.396524843	0.157894737	1.146545925	F	2002	0	0	NA	NA	NA	NA	0	0	0	1405	64	2092	32.6875	1.153504062	0.1328125	1.122234715	M	1992	0	0	NA	NA	NA	NA	0	0	0	1461	64	2092	32.6875
1934	367	1075	1080	0	21	3	2008	3	3	6385	12	83	6.916666667	0.38790437	0	1.077505241	F	1998	0	0	NA	NA	NA	NA	0	0	0	6457	1	6	6	0.495108936	0	0.870485646	UNI	2008	0	0	NA	NA	NA	NA	0	0	0	2895	2	8	4
1935	367	1076	1081	0	29	2	2008	2	2	246	36	533	14.80555556	2.303785834	0.25	1.807761753	M	1990	0	0	NA	NA	NA	NA	0	0	0	3022	18	195	10.83333333	1.87159216	0.178071853	1.394739885	M	1996	0	0	NA	NA	NA	NA	0	0	0	3195	18	195	10.83333333
1936	367	1077	1082	0	6	1	2008	1	1	6453	11	10	0.909090909	0.23261999	0	0.685516254	M	2005	0	0	NA	NA	NA	NA	0	0	0	6169	11	10	0.909090909	0.23261999	0	0.685516254	M	2005	0	0	NA	NA	NA	NA	0	0	0	6458	11	10	0.909090909
1939	368	1078	1083	0	9	1	2008	1	1	8894	36	898	24.94444444	1.734065239	0.279048062	0.965817558	M	1989	0	0	NA	NA	NA	NA	0	0	0	8866	36	898	24.94444444	1.734065239	0.279048062	0.965817558	M	1989	0	0	NA	NA	NA	NA	0	0	0	9038	36	898	24.94444444
1938	368	1079	1084	0	17	2	2008	2	2	2200	1	1	1	0.159835917	0	0.658835851	F	2008	0	0	NA	NA	NA	NA	0	0	0	5430	1	1	1	0.159835917	0	0.658835851	M	2008	0	0	NA	NA	NA	NA	0	0	0	2145	1	1	1
1937	368	1080	1085	0	5	6	2008	6	6	8352	24	193	8.041666667	2.559523195	0.25	1.089578705	M	1999	0	0	NA	NA	NA	NA	0	0	0	5586	28	293	10.46428571	1.004787181	0.107142857	0.67639885	M	1998	0	0	NA	NA	NA	NA	0	0	0	8484	24	193	8.041666667
1940	369	1081	1086	0	12	11	2008	11	11	5863	10	313	31.3	2.118143897	0.313074368	2.295919559	F	2000	0	0	NA	NA	NA	NA	0	0	0	438	57	8192	143.7192982	4.048734059	0.369883041	3.05868534	M	1988	0	0	NA	NA	NA	NA	0	0	0	431	57	8192	143.7192982
1941	369	1082	1087	0	11	2	2008	2	1	8817	1	36	36	5.763279081	0.75	2.303919536	F	2008	0	0	NA	NA	NA	NA	1	1	1	1898	151	6533	43.26490066	2.812339373	0.401544797	1.653683225	M	1988	0	0	NA	NA	NA	NA	0	0	0	2007	151	6533	43.26490066
1942	369	1083	1088	0	13	11	2008	11	10	5178	25	266	10.64	0.924099635	0.076318166	1.121309691	F	1995	0	0	NA	NA	NA	NA	0	0	0	7968	69	519	7.52173913	0.81964908	0.064748214	1.039621074	F	1981	0	0	NA	NA	NA	NA	0	0	0	8212	69	519	7.52173913
1943	370	1105	1089	0	12	4	2008	4	4	1575	10	367	36.7	1.690283387	0.1	1.679264419	F	2004	0	0	NA	NA	NA	NA	0	0	0	3738	215	8912	41.45116279	1.530344023	0.173029868	1.456726068	F	1981	0	0	NA	NA	NA	NA	0	0	0	2312	26	1000	38.46153846
1944	370	1106	1090	0	9	9	2008	9	9	4354	20	2282	114.1	5.144372657	0.641666667	2.373377673	F	1997	0	0	NA	NA	NA	NA	0	0	0	1025	67	4075	60.82089552	2.790136208	0.378109453	1.509899739	M	1985	0	0	NA	NA	NA	NA	0	0	0	1043	67	4075	60.82089552
1945	370	1056	1091	0	3	3	2008	3	2	4532	63	227	3.603174603	0.402894172	0.037037037	0.87722196	F	2000	0	0	NA	NA	NA	NA	0	0	0	2101	2	13	6.5	0.84614363	0	1.24857564	F	2008	0	0	NA	NA	NA	NA	0	0	0	2215	2	13	6.5
1948	371	1110	1092	0	9	4	2007	4	4	8737	8	12	1.5	0.192286151	0	0.595423309	M	2007	0	0	NA	NA	NA	NA	0	0	0	4611	1	0	0	0	0	0.164901891	M	2007	0	0	NA	NA	NA	NA	0	0	0	4170	1	0	0
1947	371	1111	1093	0	6	8	2007	8	8	476	10	10	1	0.09641079	0	0.322307615	M	2007	0	0	NA	NA	NA	NA	0	0	0	7704	41	147	3.585365854	0.238403158	0.004736817	0.562870767	M	2001	0	0	NA	NA	NA	NA	0	0	0	9043	25	53	2.12
1946	371	1112	1094	0	5	1	2007	1	1	3907	32	586	18.3125	0.821361792	0.0625	0.999433776	M	2000	0	0	NA	NA	NA	NA	0	0	0	3601	32	586	18.3125	0.821361792	0.0625	0.999433776	M	2000	0	0	NA	NA	NA	NA	0	0	0	3812	32	586	18.3125
1949	372	1121	1095	1	8	1	2007	1	1	7454	1	1	1	0.173371989	0	0.093714588	F	2007	0	0	NA	NA	NA	NA	0	0	0	7262	1	1	1	0.173371989	0	0.093714588	F	2007	0	0	NA	NA	NA	NA	0	0	0	7505	1	1	1
1951	372	1122	1096	1	10	2	2008	2	2	2682	13	47	3.615384615	0.478200449	0	0.538349694	M	2006	1	2	1.999999995	0.184738145	0	0.66250197	0	0	0	519	6	25	4.166666667	0.497940452	0	0.750876945	M	2006	1	2	2.000000002	0.184738142	0	0.66250197	0	0	0	528	6	25	4.166666667
1950	372	1123	1097	1	17	3	2008	3	3	6419	3	36	12	1.531001925	0.069376029	0.688555342	M	2008	0	0	NA	NA	NA	NA	0	0	0	3273	13	94	7.230769231	0.791930844	0	0.344299176	UNK	2005	0	0	NA	NA	NA	NA	0	0	0	6428	3	36	12
1953	373	1041	1098	0	4	1	2008	1	1	6578	62	1187	19.14516129	0.793584068	0.093148977	0.788613934	M	1980	0	0	NA	NA	NA	NA	0	0	0	6308	62	1187	19.14516129	0.793584068	0.093148977	0.788613934	M	1980	0	0	NA	NA	NA	NA	0	0	0	6592	62	1187	19.14516129
1954	373	1042	1099	0	11	11	2008	11	11	5821	5	92	18.4	0.968500102	0	1.129032289	M	2005	0	0	NA	NA	NA	NA	0	0	0	3829	203	11455	56.42857143	2.187526689	0.277059392	2.088245925	M	1994	0	0	NA	NA	NA	NA	0	0	0	4399	49	3703	75.57142857
1952	373	1043	1100	0	8	22	2008	22	22	3375	72	2144	29.77777778	1.690864176	0.253847136	1.339477172	F	1995	0	0	NA	NA	NA	NA	0	0	0	3461	46	876	19.04347826	1.349777393	0.219140108	1.109297471	M	1998	0	0	NA	NA	NA	NA	0	0	0	8809	9	141	15.66666667
1955	374	1047	1101	0	6	3	2008	3	3	5434	42	871	20.73809524	1.045592625	0.071428571	1.191333903	F	1996	0	0	NA	NA	NA	NA	0	0	0	4690	77	1386	18	0.992416971	0.064935065	1.189776457	F	1980	0	0	NA	NA	NA	NA	0	0	0	4955	77	1386	18
1957	374	1048	1102	0	14	5	2008	5	4	6374	10	155	15.5	1.739844733	0.133333333	1.330136905	F	2002	0	0	NA	NA	NA	NA	0	0	0	3723	201	4357	21.67661692	1.184158185	0.145197941	1.380228809	M	1996	0	0	NA	NA	NA	NA	0	0	0	7837	3	57	19
1956	374	1049	1103	0	6	5	2008	5	4	7229	1	2	2	0.235733392	0	1.955270877	F	2008	0	0	NA	NA	NA	NA	0	0	0	8047	38	247	6.5	0.612750369	0.026315789	0.732353219	F	1987	0	0	NA	NA	NA	NA	0	0	0	3722	2	4	2
1959	375	1124	1104	1	9	4	2008	4	4	6433	9	8	0.888888889	0.105572946	0	0.453440807	M	2008	0	0	NA	NA	NA	NA	0	0	0	8798	23	44	1.913043478	0.186766466	0.014492754	1.220103947	F	2001	0	0	NA	NA	NA	NA	0	0	0	8982	23	44	1.913043478
1960	375	1125	1105	1	9	1	2008	1	1	3069	2	2	1	0.285553892	0	0.152208225	F	2008	1	1	1	0.120536336	0	0.110778794	0	0	0	2861	2	2	1	0.285553892	0	0.152208225	F	2008	1	1	1	0.120536336	0	0.110778794	0	0	0	3013	2	2	1
1958	375	1126	1106	1	12	3	2008	3	3	6798	49	98	2	0.294555825	0.020408163	0.432971226	M	2000	0	0	NA	NA	NA	NA	0	0	0	3726	198	845	4.267676768	0.592996941	0.050505051	0.597594352	M	2002	0	0	NA	NA	NA	NA	0	0	0	3665	9	5	0.555555556
1963	376	1060	1107	1	8	2	2008	2	2	5011	25	181	7.24	0.687089095	0.036760615	1.241001096	F	2000	0	0	NA	NA	NA	NA	0	0	0	647	133	3810	28.64661654	1.501836576	0.19720705	1.594130599	F	1996	0	0	NA	NA	NA	NA	0	0	0	4987	25	181	7.24
1962	376	1061	1108	1	8	4	2008	4	4	6818	2	6	3	0.535789498	0	1.622548762	F	2006	1	6	6	1.071578996	0	0.980179612	0	0	0	6352	1	6	6	1.071578997	0	0.980179612	M	2008	1	NA	NA	NA	NA	NA	0	0	0	7160	1	6	6
1961	376	1062	1109	1	11	2	2008	2	2	5321	10	48	4.8	0.769097647	0.1	1.08193833	F	2002	0	0	NA	NA	NA	NA	0	0	0	1278	23	38	1.652173913	0.143073093	0	0.640660106	M	1987	0	0	NA	NA	NA	NA	0	0	0	1325	23	38	1.652173913
1965	377	1063	1110	1	3	1	2008	1	1	2247	0	NA	NA	NA	NA	NA	UNK	2008	0	NA	NA	NA	NA	NA	0	0	0	2076	0	NA	NA	NA	NA	NA	UNK	2008	0	NA	NA	NA	NA	NA	0	0	0	2188	0	NA	NA
1966	377	1064	1111	1	7	6	2008	6	6	5279	24	454	18.91666667	1.830099085	0.291666667	0.932044816	UNK	2007	10	149	14.900000002	1.446556667	0.200000001	0.6446774532	0	0	0	5995	101	1081	10.7029703	0.80643973	0.071496206	0.72147974	M	1997	21	268	12.7619047761905	0.788968796666666	0.047619047904762	0.671113423809524	0	0	0	6708	54	718	13.2962963
1964	377	1065	1112	1	7	6	2008	6	6	8633	58	231	3.982758621	0.555070166	0.00254457	0.714667631	M	1993	0	0	NA	NA	NA	NA	0	0	0	7114	37	259	7	0.76142639	0.054054054	0.935756569	M	2004	0	0	NA	NA	NA	NA	0	0	0	2094	2	8	4
1969	378	1069	1113	1	4	5	2008	5	5	3599	3	5	1.666666667	0.182777697	0	0.494168204	M	2008	0	0	NA	NA	NA	NA	0	0	0	7433	12	79	6.583333333	0.567989836	0	0.610006324	M	2001	0	0	NA	NA	NA	NA	0	0	0	1715	9	35	3.888888889
1967	378	1070	1114	1	9	2	2008	2	2	1350	1	5	5	0.351333196	0	0.991999612	F	2008	NA	NA	NA	NA	NA	NA	1	1	1	8396	378	17614	46.5978836	1.657859168	0.244424259	1.663768717	M	1980	6	63	10.4999999400006	0.521301208000011	0.0101760450000015	1.66094275699999	0	0	0	8617	378	17614	46.5978836
1968	378	1071	1115	1	12	5	2008	5	5	1198	175	2189	12.50857143	0.797808574	0.062095072	1.020180842	M	1980	0	0	NA	NA	NA	NA	0	0	0	1463	19	67	3.526315789	0.235206721	0	1.001796268	F	2002	0	0	NA	NA	NA	NA	0	0	0	5273	54	711	13.16666667
1970	379	1084	1116	0	9	5	2008	5	5	3607	77	1913	24.84415584	1.683026489	0.173129394	1.418760689	M	1997	0	0	NA	NA	NA	NA	0	0	0	1057	39	581	14.8974359	1.571072474	0.200470188	1.35113581	M	2001	0	0	NA	NA	NA	NA	0	0	0	1767	141	3291	23.34042553
1972	379	1085	1117	0	12	3	2008	3	3	6406	17	296	17.41176471	1.458691245	0.196078431	1.428881299	F	2001	0	0	NA	NA	NA	NA	0	0	0	2748	43	1120	26.04651163	1.769903214	0.260468114	1.357438304	F	1989	0	0	NA	NA	NA	NA	0	0	0	2893	43	1120	26.04651163
1971	379	1086	1118	0	16	11	2008	11	11	270	100	2491	24.91	2.224688843	0.27504974	1.190199412	M	1985	0	0	NA	NA	NA	NA	0	0	0	1902	98	6907	70.47959184	3.210122522	0.450065524	1.286045943	M	1998	0	0	NA	NA	NA	NA	0	0	0	5549	97	1629	16.79381443
1974	380	1093	1119	1	2	1	2008	1	1	5815	167	8145	48.77245509	3.053425302	0.398922151	2.050502981	M	1982	0	0	NA	NA	NA	NA	0	0	0	5512	167	8145	48.77245509	3.053425302	0.398922151	2.050502981	M	1982	0	0	NA	NA	NA	NA	0	0	0	5795	167	8145	48.77245509
1973	380	1094	1120	1	6	4	2008	4	4	2004	16	400	25	2.062869551	0.323291682	2.075697643	F	2004	0	0	NA	NA	NA	NA	0	0	0	2159	125	11006	88.048	3.260446439	0.417123942	3.066928924	M	1981	0	0	NA	NA	NA	NA	0	0	0	4812	36	2087	57.97222222
1975	380	1095	1121	1	6	2	2008	2	2	2798	13	289	22.23076923	1.704503936	0.152842551	2.456808577	M	2003	0	0	NA	NA	NA	NA	0	0	0	6464	78	9957	127.6538462	3.408291372	0.379249779	2.154117895	M	1980	0	0	NA	NA	NA	NA	0	0	0	6733	78	9957	127.6538462
1977	381	1099	1122	0	6	11	2008	11	11	155	1	2	2	0.173660974	0	0.38108936	UNK	2006	0	0	NA	NA	NA	NA	0	0	0	1077	119	1812	15.22689076	0.979164277	0.073629998	0.84081739	UNK	1983	0	0	NA	NA	NA	NA	0	0	0	7353	9	62	6.888888889
1978	381	1100	1123	0	9	6	2008	6	6	6098	24	216	9	0.75126062	0.083333333	0.771229671	M	2004	0	0	NA	NA	NA	NA	0	0	1	1520	2	16	8	0.660756696	0	0.343648997	M	2008	0	0	NA	NA	NA	NA	0	0	0	5794	12	71	5.916666667
1976	381	1101	1124	0	8	8	2008	8	8	7624	16	274	17.125	1.082443008	0.074444951	1.125388641	F	1999	0	0	NA	NA	NA	NA	0	0	0	5867	34	220	6.470588235	0.569668101	0.01215716	0.834895748	M	1995	0	0	NA	NA	NA	NA	0	0	0	6981	2	12	6
1981	382	1087	1125	0	5	4	2008	4	4	8456	2	15	7.5	0.608449697	0	0.99652309	F	2008	0	0	NA	NA	NA	NA	0	0	0	2782	68	2288	33.64705882	1.829805684	0.258700554	1.532168686	F	1998	0	0	NA	NA	NA	NA	0	0	0	8612	2	15	7.5
1980	382	1088	1126	0	9	2	2008	2	0	3829	0	NA	NA	NA	NA	NA	F	2008	0	NA	NA	NA	NA	NA	0	0	0	155	0	NA	NA	NA	NA	NA	F	2008	0	NA	NA	NA	NA	NA	0	0	0	158	0	NA	NA
1979	382	1089	1127	0	12	2	2007	2	2	6556	1	8	8	1.108784603	0	0.618811125	F	2007	0	0	NA	NA	NA	NA	0	0	0	6848	7	41	5.857142857	0.863220648	0	1.092902359	F	2003	0	0	NA	NA	NA	NA	0	0	0	7091	7	41	5.857142857
1983	383	1090	1128	0	1	2	2008	2	2	4492	110	686	6.236363636	0.725531502	0.057769424	0.962328207	M	1993	0	0	NA	NA	NA	NA	0	0	0	4731	59	492	8.338983051	0.595995086	0.033898305	1.054701118	F	1986	0	0	NA	NA	NA	NA	0	0	0	5002	59	492	8.338983051
1982	383	1091	1129	0	5	14	2008	14	13	1681	83	1078	12.98795181	1.262987551	0.186975916	1.378421111	F	1994	0	0	NA	NA	NA	NA	0	0	0	8862	44	259	5.886363636	0.787853718	0.090909091	1.351870361	F	1993	0	0	NA	NA	NA	NA	0	0	0	7412	55	463	8.418181818
1984	383	1092	1130	0	5	15	2008	15	15	81	19	44	2.315789474	0.441202343	0	1.480630789	F	2005	0	0	NA	NA	NA	NA	0	0	0	6174	233	4417	18.95708155	1.316843218	0.138797813	1.3782663	M	1980	0	0	NA	NA	NA	NA	0	0	0	3063	105	757	7.20952381
1987	384	1127	1131	0	15	3	2008	3	3	5429	18	992	55.11111111	6.207182115	0.625310706	2.127389742	M	2003	0	0	NA	NA	NA	NA	0	0	0	4377	130	4778	36.75384615	2.84231015	0.362747468	1.682433217	M	1997	0	0	NA	NA	NA	NA	0	0	0	6599	25	254	10.16
1985	384	1128	1132	0	5	3	2008	3	3	1284	18	235	13.05555556	1.971761082	0.229612204	1.067157033	F	2004	0	0	NA	NA	NA	NA	0	0	0	4090	99	7687	77.64646465	5.180589482	0.374229126	2.739864241	M	1987	0	0	NA	NA	NA	NA	0	0	0	7476	41	187	4.56097561
1986	384	1129	1133	0	4	2	2008	2	2	8699	36	331	9.194444444	1.055628833	0.098144742	0.961925241	M	2003	0	0	NA	NA	NA	NA	0	0	0	7187	165	1266	7.672727273	0.856515461	0.098590122	0.556695553	F	1992	0	0	NA	NA	NA	NA	0	0	0	8852	36	331	9.194444444
1988	385	1096	1134	0	12	10	2008	10	10	4515	1	4	4	0.26550073	0	0.573549653	F	2008	0	0	NA	NA	NA	NA	0	0	1	8639	22	197	8.954545455	0.76182486	0.022727273	0.67002215	M	1997	0	0	NA	NA	NA	NA	0	0	0	3981	57	695	12.19298246
1990	385	1097	1135	0	9	4	2008	4	4	4545	1	28	28	1.858505107	0	0.573549653	M	2008	0	0	NA	NA	NA	NA	0	0	1	5808	4	40	10	0.74266806	0	0.511774331	UNK	2008	0	0	NA	NA	NA	NA	1	0	1	1332	3	75	25
1989	385	1098	1136	0	12	5	2008	5	5	4524	1	15	15	0.995627736	0	0.573549653	UNK	2008	0	0	NA	NA	NA	NA	0	0	0	4260	13	136	10.46153846	0.84387374	0.057692308	0.727152951	M	2008	0	0	NA	NA	NA	NA	0	0	0	4479	13	136	10.46153846
1992	386	1102	1137	0	5	3	2008	3	2	7810	9	39	4.333333333	0.534473719	0	0.456753485	F	2005	0	0	NA	NA	NA	NA	0	0	0	1232	1	2	2	0.206310806	0	0.346874212	M	2008	0	0	NA	NA	NA	NA	0	0	0	8756	27	100	3.703703704
1991	386	1103	1138	0	6	9	2008	9	9	3790	2	74	37	2.289396588	0.5	1.240923622	F	2006	0	0	NA	NA	NA	NA	0	0	0	3105	334	10675	31.96107784	1.772211344	0.192385235	1.44591647	M	1993	0	0	NA	NA	NA	NA	0	0	0	4638	52	1569	30.17307692
1993	386	1104	1139	0	58	1	2008	1	1	4616	6	44	7.333333333	3.17420574	0.5	1.228689365	M	2006	0	0	NA	NA	NA	NA	0	0	0	4315	6	44	7.333333333	3.17420574	0.5	1.228689365	M	2006	0	0	NA	NA	NA	NA	0	0	0	4541	6	44	7.333333333
1995	387	1133	1140	0	16	12	2008	12	12	7879	54	719	13.31481481	0.916606775	0.098765432	1.102351	M	2001	0	0	NA	NA	NA	NA	0	0	0	8876	173	5235	30.26011561	1.223905807	0.111386512	1.190035264	M	1983	0	0	NA	NA	NA	NA	0	0	0	9046	173	5235	30.26011561
1996	387	1134	1141	0	8	5	2008	5	5	8824	2	42	21	1.306797972	0	1.548279349	UNK	2008	0	0	NA	NA	NA	NA	1	1	1	2526	81	2297	28.35802469	2.462501204	0.253140067	1.274265224	M	1987	0	0	NA	NA	NA	NA	0	0	0	8961	2	42	21
1994	387	1135	1142	0	6	10	2008	10	10	3987	10	103	10.3	0.594578216	0	1.128547237	M	2006	0	0	NA	NA	NA	NA	0	0	0	6615	58	1096	18.89655172	1.03722409	0.13093683	1.456544621	F	1996	0	0	NA	NA	NA	NA	0	0	0	6879	58	1096	18.89655172
1999	388	1148	1143	0	17	2	2008	2	2	7682	1	1	1	0.181417293	0	2.145700994	M	2008	0	0	NA	NA	NA	NA	0	0	0	1259	17	92	5.411764706	1.58126807	0.173791726	1.310409914	UNK	2007	0	0	NA	NA	NA	NA	0	0	0	7729	1	1	1
1997	388	1149	1144	0	15	3	2008	3	3	4701	21	261	12.42857143	1.340941824	0.2162793	1.209489359	M	1998	0	0	NA	NA	NA	NA	0	0	0	3230	1	20	20	3.628345864	1	2.145700994	M	2008	0	0	NA	NA	NA	NA	0	0	0	4642	21	261	12.42857143
1998	388	1150	1145	0	15	3	2008	3	2	4738	10	57	5.7	1.740626807	0.15	1.209070283	F	2000	0	0	NA	NA	NA	NA	0	0	0	4918	1	13	13	2.358424812	0.5	2.145700994	UNI	2008	0	0	NA	NA	NA	NA	0	0	0	2211	4	19	4.75
2000	389	1151	1146	1	10	3	2008	3	3	7061	13	326	25.07692308	1.184740917	0.088278416	1.029062637	M	2000	0	0	NA	NA	NA	NA	0	0	0	6723	98	2373	24.21428571	0.724101605	0.040816327	1.153802221	F	1984	0	0	NA	NA	NA	NA	0	0	0	6239	7	98	14
2002	389	1152	1147	1	10	4	2008	4	3	6198	3	78	26	1.253247431	0.0125	0.992243004	F	2007	0	0	NA	NA	NA	NA	0	0	0	8710	48	2569	53.52083333	1.744307547	0.242387809	1.353675872	M	1991	0	0	NA	NA	NA	NA	0	0	0	2672	13	255	19.61538462
2001	389	1153	1148	1	12	6	2008	6	3	2207	1	7	7	0.28538981	0	0.982536064	F	2008	0	0	NA	NA	NA	NA	0	0	0	5940	14	1194	85.28571429	3.789016664	0.392857143	2.389807604	F	1995	0	0	NA	NA	NA	NA	0	0	0	8313	2	34	17
2003	390	1175	1149	0	8	1	2008	1	1	8147	14	10	0.714285714	0.25006436	0	0.735756607	M	2004	0	0	NA	NA	NA	NA	0	0	0	8013	14	10	0.714285714	0.25006436	0	0.735756607	M	2004	0	0	NA	NA	NA	NA	0	0	0	8259	14	10	0.714285714
2004	390	1176	1150	0	13	3	2008	3	3	2443	11	8	0.727272727	0.16781545	0	0.607763469	F	2000	0	0	NA	NA	NA	NA	0	0	0	7173	8	13	1.625	0.218110032	0	0.925871331	M	2000	0	0	NA	NA	NA	NA	0	0	0	2408	11	8	0.727272727
2005	390	1177	1151	0	15	4	2007	4	4	8901	37	345	9.324324324	0.975827839	0.137804423	0.53529649	M	1999	0	0	NA	NA	NA	NA	0	0	0	3939	36	113	3.138888889	0.38504759	0.027777778	0.515174679	M	1986	0	0	NA	NA	NA	NA	0	0	0	816	3	1	0.333333333
2007	391	1178	1152	1	13	4	2008	4	4	6829	159	31822	200.1383648	5.979523161	0.514194575	2.164104971	M	1981	0	0	NA	NA	NA	NA	0	0	0	5657	81	5771	71.24691358	2.244666017	0.222222222	2.062224807	M	1993	0	0	NA	NA	NA	NA	0	0	0	5924	81	5771	71.24691358
2006	391	1179	1153	1	12	2	2008	2	2	3894	4	143	35.75	1.570107366	0.25	3.280661601	F	2004	2	42	21	0.960004916	0	5.119645761	0	0	0	2260	43	5229	121.6046512	2.112468901	0.255813953	2.806285936	M	1990	2	42	21.00000125	0.960004923499994	-1.19999992165276e-08	5.11964576650001	0	0	0	3803	4	143	35.75
2008	391	1180	1154	1	14	14	2008	14	11	7218	12	618	51.5	2.053018416	0.345125718	3.02295889	M	2002	0	0	NA	NA	NA	NA	0	0	0	4511	296	23694	80.0472973	2.750581818	0.33893805	2.535376792	M	1980	0	0	NA	NA	NA	NA	0	0	0	7283	12	618	51.5
2009	392	1118	1155	1	13	5	2008	5	5	6065	2	168	84	4.12341345	1	1.229475384	F	2007	0	0	NA	NA	NA	NA	0	0	0	1434	181	9380	51.82320442	1.732081883	0.256305254	1.70214869	M	1980	0	0	NA	NA	NA	NA	0	0	0	6033	2	168	84
2011	392	1119	1156	1	14	6	2008	6	6	3364	3	27	9	0.602711697	0	1.053703897	F	2006	3	NA	NA	NA	NA	NA	0	0	0	2011	34	1094	32.17647059	0.899248514	0.111967863	1.206005024	M	1994	3	27	9.00000000666675	0.602711690000001	-3.66666667398855e-09	1.05370389433333	0	0	0	3343	3	27	9
2010	392	1120	1157	1	14	8	2008	8	8	6907	10	126	12.6	0.451350124	0	1.073500935	M	1999	0	0	NA	NA	NA	NA	0	0	0	5812	123	10025	81.50406504	2.313509429	0.309628416	1.625801405	M	1985	0	0	NA	NA	NA	NA	0	0	0	3664	17	492	28.94117647
2013	393	1130	1158	0	13	5	2008	5	4	8355	23	174	7.565217391	0.993057945	0.043478261	1.309338945	M	2004	0	0	NA	NA	NA	NA	0	0	0	6529	47	1213	25.80851064	1.898311187	0.258131724	1.303971194	M	1992	0	0	NA	NA	NA	NA	0	0	0	8966	1	11	11
2012	393	1131	1159	0	7	1	2008	1	1	474	6	6	1	0.102757754	0	0.708797761	UNK	1996	0	0	NA	NA	NA	NA	0	0	0	452	6	6	1	0.102757754	0	0.708797761	UNK	1996	0	0	NA	NA	NA	NA	0	0	0	441	6	6	1
2014	393	1132	1160	0	12	3	2008	3	3	712	11	224	20.36363636	2.635218027	0.454545455	1.660538712	F	2007	0	0	NA	NA	NA	NA	0	0	0	5027	214	5435	25.39719626	1.716122731	0.2308503	1.513144524	M	1980	0	0	NA	NA	NA	NA	0	0	0	8081	10	115	11.5
2017	394	1157	1161	0	4	5	2008	5	5	7445	65	2729	41.98461538	1.882670934	0.240534675	1.707273419	F	1982	0	0	NA	NA	NA	NA	0	0	0	6264	102	2971	29.12745098	1.8441582	0.213585284	1.324058892	M	1985	0	0	NA	NA	NA	NA	0	0	0	8139	18	232	12.88888889
2015	394	1158	1162	0	7	11	2008	11	11	2202	91	1881	20.67032967	1.379714205	0.17207413	1.478532871	UNI	2000	0	0	NA	NA	NA	NA	0	0	0	4861	272	22176	81.52941176	3.868271824	0.455661309	1.847659519	M	1980	0	0	NA	NA	NA	NA	0	0	0	2935	4	310	77.5
2016	394	1159	1163	0	6	6	2008	6	6	2633	5	109	21.8	1.544436722	0.2	1.125973081	F	2008	0	0	NA	NA	NA	NA	0	0	0	7838	36	2208	61.33333333	3.474417586	0.482016932	1.730038917	UNK	1997	0	0	NA	NA	NA	NA	0	0	0	8079	36	2208	61.33333333
2020	395	1136	1164	1	11	4	2007	4	4	1475	1	1	1	0.090205606	0	0.112757008	M	2007	0	0	NA	NA	NA	NA	0	0	0	7448	3	6	2	0.405794053	0	0.201966725	M	2007	0	0	NA	NA	NA	NA	0	0	0	7683	3	6	2
2019	395	1137	1165	1	12	8	2008	8	8	8518	20	126	6.3	1.611744528	0.201164227	1.227962347	UNK	2008	1	14	14.000000002	2.241275195	0.499999989	1.376136507	0	0	0	8777	18	82	4.555555556	1.280495083	0.141823733	0.965842677	M	2006	1	14	14.000000008	2.241275192	0.499999997	1.376136504	0	0	1	8401	68	1678	24.67647059
2018	395	1138	1166	1	17	11	2008	11	11	1660	16	167	10.4375	1.400025326	0.116880585	1.05543582	M	2006	0	0	NA	NA	NA	NA	0	0	0	1092	27	253	9.37037037	1.216665177	0.15537255	1.454300316	F	1998	0	0	NA	NA	NA	NA	0	0	0	3473	31	264	8.516129032
2023	396	1139	1167	1	10	10	2008	10	10	79	2	30	15	0.51236638	0	1.474541147	F	2004	0	0	NA	NA	NA	NA	0	0	0	2169	14	820	58.57142857	1.095056687	0.071428571	1.563848708	M	1993	0	0	NA	NA	NA	NA	0	0	0	3102	160	11884	74.275
2021	396	1140	1168	1	8	4	2008	4	4	6155	28	523	18.67857143	0.619330262	0	1.435187577	M	1994	2	6	3.00000008000001	0.168845343999999	0	1.778909761	0	0	0	5864	167	13682	81.92814371	2.437408464	0.092954463	1.699172966	M	1980	12	254	21.1666666891667	0.868349715666668	0.0833333288333334	1.79642967933333	0	0	0	6136	28	523	18.67857143
2022	396	1141	1169	1	9	10	2008	10	10	8262	25	618	24.72	1.268827558	0.136729329	1.355926332	F	2001	0	0	NA	NA	NA	NA	0	0	1	6958	220	15319	69.63181818	2.871581554	0.333769638	1.578488006	M	1992	0	0	NA	NA	NA	NA	0	0	0	6453	147	3949	26.86394558
2026	397	1163	1170	0	4	5	2008	5	5	25	2	15	7.5	0.514332575	0	0.929219699	M	2008	0	0	NA	NA	NA	NA	0	0	0	187	114	2065	18.11403509	0.802924092	0.035087719	0.966915248	M	1985	0	0	NA	NA	NA	NA	0	0	0	15	2	15	7.5
2024	397	1164	1171	0	5	6	2008	6	5	3511	20	385	19.25	1.160710189	0.119175754	1.403902539	UNI	2004	0	0	NA	NA	NA	NA	0	0	0	7901	30	1235	41.16666667	1.46909341	0.228650916	1.85951087	M	1995	0	0	NA	NA	NA	NA	0	0	0	2822	1	4	4
2025	397	1165	1172	0	4	6	2008	6	6	8819	1	11	11	0.754354443	0	0.712150237	M	2008	0	0	NA	NA	NA	NA	1	1	1	8501	54	437	8.092592593	0.313176489	0	0.614061451	F	1994	0	0	NA	NA	NA	NA	0	0	0	8954	1	11	11
2029	398	1107	1173	1	9	6	2008	6	6	6943	1	13	13	0.815247106	0	0.676051429	F	2008	0	0	NA	NA	NA	NA	0	0	0	976	189	4544	24.04232804	1.083263221	0.134038801	1.151138102	M	1980	0	0	NA	NA	NA	NA	0	0	0	3024	1	13	13
2027	398	1108	1174	1	8	8	2008	8	8	4671	1	23	23	1.442360265	0	0.676051429	M	2008	NA	NA	NA	NA	NA	NA	1	0	1	2451	25	240	9.6	0.756631034	0.08	0.601909575	M	1992	1	23	22.999999992	1.442360282	8.00000021783376e-09	0.676051430999999	0	0	0	8353	1	23	23
2028	398	1109	1175	1	10	9	2008	9	9	2821	9	13	1.444444444	0.130971446	0	0.723725439	F	2007	0	0	NA	NA	NA	NA	0	0	0	6639	114	1422	12.47368421	0.489302447	0.030701754	0.76105262	M	1984	0	0	NA	NA	NA	NA	0	0	0	6901	114	1422	12.47368421
2032	399	1113	1176	0	8	2	2008	2	2	1613	6	68	11.33333333	1.009874673	0.166666667	0.981389095	F	2008	0	0	NA	NA	NA	NA	0	0	0	7937	14	88	6.285714286	0.519846731	0	0.798528153	M	1992	0	0	NA	NA	NA	NA	0	0	0	1521	6	68	11.33333333
2031	399	1114	1177	0	9	3	2008	3	3	3050	10	106	10.6	0.924136343	0.05	1.072545749	F	2007	0	0	NA	NA	NA	NA	0	0	0	5019	90	3940	43.77777778	2.743379094	0.242703223	1.719399532	F	1992	0	0	NA	NA	NA	NA	0	0	0	2359	1	10	10
2030	399	1115	1178	0	10	5	2008	5	5	8031	39	458	11.74358974	0.706785659	0.038461538	1.068713808	UNK	1984	0	0	NA	NA	NA	NA	0	0	0	5474	6	17	2.833333333	0.270560146	0	0.92039751	F	2004	0	0	NA	NA	NA	NA	0	0	0	2128	32	248	7.75
2035	400	1181	1179	1	4	4	2008	4	2	5925	18	243	13.5	0.989642938	0.162756569	1.045335175	M	2005	0	0	NA	NA	NA	NA	0	0	0	2612	1	1	1	0.067367503	0	0.52056707	UNK	2008	0	0	NA	NA	NA	NA	0	0	0	5906	18	243	13.5
2034	400	1182	1180	1	5	4	2008	4	4	3869	25	87	3.48	0.602095897	0.01	0.651658498	UNK	2008	1	9	9	1.060800265	-7.99999999578915e-09	0.598042834000001	0	0	0	5160	69	244	3.536231884	0.49339935	0.003623188	0.554048731	F	2004	1	9	8.99999999200003	1.060800258	-5.59999999982796e-08	0.598042827	0	0	0	4260	4	17	4.25
2033	400	1183	1181	1	3	5	2008	5	4	7749	13	32	2.461538462	0.269987908	0	0.346695203	UNK	2007	0	0	NA	NA	NA	NA	0	0	0	3606	25	165	6.6	0.803709038	0.04	0.594118426	UNK	2006	0	0	NA	NA	NA	NA	0	0	0	2906	1	4	4
2038	401	1116	1182	0	4	6	2007	6	6	4273	1	1	1	0.060037106	0	0.397445639	M	2007	0	0	NA	NA	NA	NA	0	0	0	69	14	115	8.214285714	0.753490715	0.071428571	0.944670181	M	1998	0	0	NA	NA	NA	NA	0	0	0	7337	2	3	1.5
2036	401	1117	1183	0	4	4	2007	4	4	4312	3	16	5.333333333	0.484899826	0	0.562129769	UNK	2007	0	0	NA	NA	NA	NA	1	1	1	1139	31	156	5.032258065	0.366623741	0.006417829	0.68564304	F	1996	0	0	NA	NA	NA	NA	0	0	0	1238	167	2510	15.02994012
2037	401	1184	1184	0	37	1	2008	1	1	4191	6	0	0	0	0	0.678971361	M	2002	0	0	NA	NA	NA	NA	0	0	0	3878	6	0	0	0	0	0.678971361	M	2002	0	0	NA	NA	NA	NA	0	0	0	4107	6	0	0
2039	402	1191	1185	0	4	4	2008	4	2	191	2	12	6	0.463490399	0	0.602708736	M	2007	0	0	NA	NA	NA	NA	0	0	0	4702	3	19	6.333333333	0.465450047	0	0.591316451	M	2006	0	0	NA	NA	NA	NA	0	0	0	166	2	12	6
2040	402	1192	1186	0	17	2	2008	2	2	4287	6	47	7.833333333	1.077826029	0.033693916	1.17553021	M	2004	0	0	NA	NA	NA	NA	0	0	0	2486	13	47	3.615384615	0.478200449	0	0.538349694	M	2006	1	2	1.999999995	0.184738145	0	0.66250197	0	0	0	4234	6	47	7.833333333
2041	402	1193	1187	0	11	2	2008	2	2	6002	3	35	11.66666667	1.366243882	0.278745312	0.939352197	F	2008	0	0	NA	NA	NA	NA	0	0	0	1830	12	77	6.416666667	0.609333053	0.069686328	0.795909781	UNK	2002	0	0	NA	NA	NA	NA	0	0	0	1912	12	77	6.416666667
2042	403	1142	1188	0	6	5	2008	5	2	1565	8	99	12.375	1.338970097	0.125	0.871344191	F	2007	0	0	NA	NA	NA	NA	0	0	0	6728	5	92	18.4	1.633065627	0.2	1.167010581	M	2007	0	0	NA	NA	NA	NA	0	0	0	9060	2	70	35
2044	403	1143	1189	0	8	5	2008	5	5	829	368	5614	15.25543478	0.860580951	0.072605175	0.721394203	M	1984	37	698	18.8648648051352	1.06093670024324	0.0608108130270269	0.649025731729731	0	0	0	4992	24	454	18.91666667	1.830099085	0.291666667	0.932044816	UNK	2007	10	149	14.900000002	1.446556667	0.200000001	0.6446774532	0	0	0	762	368	5614	15.25543478
2043	403	1144	1190	0	7	3	2008	3	3	4204	6	62	10.33333333	0.583842744	0	1.148236966	M	2004	0	0	NA	NA	NA	NA	0	0	0	7676	111	1711	15.41441441	0.918751426	0.09009009	0.839882605	F	1981	0	0	NA	NA	NA	NA	0	0	0	4124	6	62	10.33333333
2045	404	1145	1191	0	75	1	2008	1	1	6851	9	83	9.222222222	1.083836415	0	1.175691537	M	2004	0	0	NA	NA	NA	NA	0	0	0	6625	9	83	9.222222222	1.083836415	0	1.175691537	M	2004	0	0	NA	NA	NA	NA	0	0	0	6891	9	83	9.222222222
2046	404	1146	1192	0	15	9	2008	9	9	8634	15	403	26.86666667	1.697836861	0.266666667	1.306910967	M	2002	0	0	NA	NA	NA	NA	0	0	0	2409	74	3700	50	1.770565728	0.202702703	1.623787205	M	1996	0	0	NA	NA	NA	NA	0	0	0	4583	4	76	19
2047	404	1147	1193	0	11	4	2008	4	4	3522	6	49	8.166666667	0.681111614	0	1.329371313	F	2006	0	0	NA	NA	NA	NA	0	0	0	3087	51	1083	21.23529412	0.663104728	0.019607843	1.191031306	M	1988	0	0	NA	NA	NA	NA	0	0	0	3265	51	1083	21.23529412
2049	405	1154	1194	1	12	5	2008	5	5	6493	3	36	12	1.031476341	0	0.878018395	M	2008	0	0	NA	NA	NA	NA	0	0	0	5383	51	1749	34.29411765	1.141631958	0.078431373	1.230118537	F	1984	0	0	NA	NA	NA	NA	0	0	0	5213	29	1035	35.68965517
2050	405	1155	1195	1	13	8	2008	8	8	8308	114	3457	30.3245614	1.797455131	0.258329687	1.38679133	M	1999	2	27	13.4999998000001	0.845509114999999	6.99999880282576e-09	1.25750250600001	0	0	0	3693	310	21988	70.92903226	2.154465483	0.276774166	1.596037225	M	1980	2	27	13.5000006000009	0.845509065000044	1.29999996545394e-07	1.25750256699999	0	0	0	3908	310	21988	70.92903226
2048	405	1156	1196	1	13	2	2008	2	2	5549	6	122	20.33333333	1.05335969	0	0.963074507	F	2005	0	0	NA	NA	NA	NA	0	0	1	6508	143	10243	71.62937063	2.011426589	0.236580274	1.647491414	M	1981	0	0	NA	NA	NA	NA	0	0	0	5535	6	122	20.33333333
2052	406	1160	1197	0	3	5	2008	5	5	2233	16	100	6.25	0.988763618	0.166666667	1.074393447	F	2006	0	0	NA	NA	NA	NA	0	0	0	1638	123	1339	10.88617886	0.862984243	0.088075881	1.123715592	F	1983	0	0	NA	NA	NA	NA	0	0	0	5957	8	51	6.375
2053	406	1161	1198	0	3	6	2008	6	6	3937	14	53	3.785714286	0.615421727	0	1.304815716	UNK	2008	0	0	NA	NA	NA	NA	0	0	0	3366	1	5	5	0.749001891	0	1.090794485	M	2008	0	0	NA	NA	NA	NA	0	0	1	311	41	111	2.707317073
2051	406	1162	1199	0	3	3	2008	3	3	7294	8	51	6.375	0.852967782	0	1.43831388	F	2006	0	0	NA	NA	NA	NA	0	0	0	7800	194	1456	7.505154639	0.550055456	0.054042543	0.59002252	UNK	1980	0	0	NA	NA	NA	NA	0	0	0	7359	8	51	6.375
2055	407	1194	1200	0	10	7	2008	7	7	1201	28	542	19.35714286	0.854817019	0.071428571	0.765467218	F	1993	0	0	NA	NA	NA	NA	0	0	0	5029	1	22	22	1.298541981	0	0.646659281	UNK	2008	0	0	NA	NA	NA	NA	0	0	0	1108	28	542	19.35714286
2056	407	1195	1201	0	10	9	2008	9	9	4516	1	6	6	0.354147813	0	0.646659281	F	2008	0	0	NA	NA	NA	NA	0	0	1	3766	25	109	4.36	0.367767882	0	0.551555115	F	2004	0	0	NA	NA	NA	NA	0	0	0	6078	4	22	5.5
2054	407	1196	1202	0	7	1	2008	1	1	2126	49	261	5.326530612	0.364638019	0.020640693	0.880670831	M	1991	0	0	NA	NA	NA	NA	0	0	0	1979	49	261	5.326530612	0.364638019	0.020640693	0.880670831	M	1991	0	0	NA	NA	NA	NA	0	0	0	2080	49	261	5.326530612
2059	408	1200	1203	0	15	1	2008	1	1	2845	24	1134	47.25	2.116502922	0.291287798	1.854718214	M	1996	0	0	NA	NA	NA	NA	0	0	0	2651	24	1134	47.25	2.116502922	0.291287798	1.854718214	M	1996	0	0	NA	NA	NA	NA	0	0	0	2783	24	1134	47.25
2058	408	1201	1204	0	74	6	2008	6	6	4140	16	573	35.8125	2.65793673	0.258205704	1.494845462	F	2004	0	0	NA	NA	NA	NA	0	0	0	7637	138	5146	37.28985507	1.559737107	0.177536232	1.229233494	M	1988	0	0	NA	NA	NA	NA	0	0	0	7866	138	5146	37.28985507
2057	408	1202	1205	0	23	7	2008	7	7	2597	35	438	12.51428571	1.299835488	0.176099879	1.194414119	F	2001	0	0	NA	NA	NA	NA	0	0	0	1736	135	3665	27.14814815	1.538840351	0.170500959	1.150711822	F	1980	0	0	NA	NA	NA	NA	0	0	0	4215	35	910	26
2061	409	1212	1206	1	9	4	2008	4	3	1273	5	48	9.6	0.597998989	0	0.953407504	F	2004	0	0	NA	NA	NA	NA	0	0	0	3207	34	824	24.23529412	0.704891032	0.0304774	1.895199263	F	1992	0	0	NA	NA	NA	NA	0	0	0	3383	34	824	24.23529412
2060	409	1213	1207	1	8	6	2008	6	6	5252	3	86	28.66666667	1.328920006	0	1.508474198	M	2006	2	55	27.500000005	1.4043646525	0	1.3924356465	0	0	0	6456	63	1898	30.12698413	0.8542961	0.063492063	1.390837885	M	1980	2	55	27.5000002200001	1.4043646675	-5.00000041370185e-10	1.39243562750001	0	0	0	5830	29	2826	97.44827586
2062	409	1214	1208	1	10	10	2008	10	10	6293	3	61	20.33333333	1.268220639	0.012783389	1.494287692	F	2008	0	0	NA	NA	NA	NA	0	0	0	660	44	3518	79.95454545	2.828484367	0.2908507	1.835948053	M	1999	0	0	NA	NA	NA	NA	0	0	0	7187	1	22	22
2064	410	1185	1209	0	3	1	2008	1	1	5113	3	0	0	0	0	0.953906588	M	2006	0	0	NA	NA	NA	NA	0	0	0	4820	3	0	0	0	0	0.953906588	M	2006	0	0	NA	NA	NA	NA	0	0	0	5094	3	0	0
2063	410	1186	1210	0	11	2	2008	2	2	5457	35	277	7.914285714	0.928824119	0.142263019	1.654617555	M	1980	0	0	NA	NA	NA	NA	0	0	0	5500	76	339	4.460526316	0.446616462	0.026315789	0.97463609	UNK	1994	0	0	NA	NA	NA	NA	0	0	0	5442	35	277	7.914285714
2065	410	1187	1211	0	7	2	2008	2	2	2584	45	182	4.044444444	0.703542679	0.050203569	0.901094313	M	2002	0	0	NA	NA	NA	NA	0	0	0	8551	1	7	7	1.048602647	0	0.95755631	M	2008	0	0	NA	NA	NA	NA	0	0	0	8749	1	7	7
2066	411	1225	1212	0	8	4	2008	4	4	1172	17	80	4.705882353	0.832947107	0.071057283	1.074740591	M	1999	0	0	NA	NA	NA	NA	0	0	0	7851	37	188	5.081081081	0.707479385	0.087278435	0.993709254	M	1997	0	0	NA	NA	NA	NA	0	0	0	8102	37	188	5.081081081
2068	411	1226	1213	0	7	7	2008	7	7	8314	32	261	8.15625	0.736074178	0.09375	1.245398423	UNI	2005	0	0	NA	NA	NA	NA	0	0	0	8183	27	472	17.48148148	1.501066892	0.151967967	1.386072604	F	1997	0	0	NA	NA	NA	NA	0	0	0	2928	4	712	178
2067	411	1227	1214	0	2	1	2008	1	1	1655	29	1076	37.10344828	2.669072444	0.323184495	1.94185411	M	2001	0	0	NA	NA	NA	NA	0	0	0	1524	29	1076	37.10344828	2.669072444	0.323184495	1.94185411	M	2001	0	0	NA	NA	NA	NA	0	0	0	1579	29	1076	37.10344828
2070	412	1237	1215	0	3	1	2008	1	1	3307	92	780	8.47826087	0.510067609	0.010869565	1.587636952	M	1993	0	0	NA	NA	NA	NA	0	0	0	3101	92	780	8.47826087	0.510067609	0.010869565	1.587636952	M	1993	0	0	NA	NA	NA	NA	0	0	0	3283	92	780	8.47826087
2069	412	1238	1216	0	3	4	2008	4	3	6429	101	3359	33.25742574	2.616944382	0.345708385	1.086636205	M	1996	0	0	NA	NA	NA	NA	0	0	0	7366	641	10338	16.12792512	1.757881239	0.20731635	1.06164076	M	1993	0	0	NA	NA	NA	NA	0	0	0	8387	1	43	43
2071	412	1239	1217	0	3	2	2008	2	2	4731	7	34	4.857142857	0.617870548	0	1.992475729	F	2008	0	0	NA	NA	NA	NA	0	0	0	1696	92	1083	11.77173913	1.020086081	0.109820298	1.29580797	F	1994	0	0	NA	NA	NA	NA	0	0	0	4677	7	34	4.857142857
2072	413	1197	1218	1	8	5	2008	5	3	8838	1	32	32	1.725107464	0	1.328136713	F	2008	0	0	NA	NA	NA	NA	0	0	1	8502	93	1028	11.05376344	0.776501603	0.045835914	0.91473091	M	1996	1	4	4.00000016000013	0.296448270999988	-4.99999996961265e-08	0.75007593399998	1	0	1	2876	7	64	9.142857143
2074	413	1198	1219	1	7	16	2008	16	16	1478	82	2128	25.95121951	1.282416437	0.170731707	1.357485609	F	1996	1	23	22.9999999000001	1.23992092099999	-1.19999992165276e-08	1.32813671700001	0	0	0	6591	368	14678	39.88586957	1.646130156	0.160670304	1.286784768	M	1980	1	23	23.0000013899989	1.239920977	2.72999997719126e-07	1.32813649299999	0	0	0	298	18	308	17.11111111
2073	413	1199	1220	1	9	8	2008	8	8	7657	8	105	13.125	0.548799861	0	0.775242684	M	2002	0	0	NA	NA	NA	NA	0	0	0	4052	349	6345	18.18051576	0.880925113	0.069595174	1.071930517	UNK	1988	0	0	NA	NA	NA	NA	0	0	0	7715	8	105	13.125
2076	414	1206	1221	0	3	5	2008	5	1	3525	14	160	11.42857143	0.629649142	0	0.530531542	M	2005	0	0	NA	NA	NA	NA	0	0	0	7682	27	203	7.518518519	0.375963001	0	0.417211602	UNK	1999	0	0	NA	NA	NA	NA	0	0	0	1661	1	3	3
2077	414	1207	1222	0	2	5	2008	5	5	8652	26	117	4.5	0.687214418	0.076923077	0.476970702	UNK	2005	0	0	NA	NA	NA	NA	0	0	0	2763	2	14	7	2.564646635	0.5	1.057334706	UNI	2007	0	0	NA	NA	NA	NA	0	0	0	356	36	221	6.138888889
2075	414	1208	1223	0	3	6	2008	6	6	3407	25	56	2.24	0.620056611	0.12	0.725761982	M	2008	0	0	NA	NA	NA	NA	0	0	0	6962	116	666	5.74137931	0.491980169	0.045527612	0.790230298	M	1991	0	0	NA	NA	NA	NA	0	0	0	8288	80	424	5.3
2080	415	1216	1224	0	7	2	2008	2	2	7955	4	12	3	0.087283029	0	0.544963525	F	2008	0	0	NA	NA	NA	NA	0	0	0	5565	24	108	4.5	0.234707537	0	0.378172584	F	1999	0	0	NA	NA	NA	NA	0	0	0	5851	24	108	4.5
2078	415	1217	1225	0	9	4	2008	4	4	2602	6	49	8.166666667	0.599719687	0	1.636723646	M	1996	0	0	NA	NA	NA	NA	0	0	0	6342	28	245	8.75	0.786756545	0.017857143	1.149745307	M	1991	0	0	NA	NA	NA	NA	0	0	0	6622	7	53	7.571428571
2079	415	1218	1226	0	9	3	2008	3	3	4035	2	44	22	1.155600677	0.166666667	2.013240739	F	2004	0	0	NA	NA	NA	NA	0	0	0	6124	13	133	10.23076923	0.679720371	0.025641026	1.241807029	F	1995	0	0	NA	NA	NA	NA	0	0	0	1922	7	108	15.42857143
2081	416	1219	1227	0	13	2	2008	2	2	872	2	32	16	1.303346132	0	2.002416122	UNK	2007	0	0	NA	NA	NA	NA	0	0	0	6345	2	32	16	1.303346132	0	2.002416122	M	2007	0	0	NA	NA	NA	NA	0	0	0	6627	2	32	16
2082	416	1220	1228	0	9	3	2008	3	3	1108	1	18	18	1.539640589	0	1.813182972	F	2008	0	0	NA	NA	NA	NA	0	0	0	8395	76	1824	24	1.75363008	0.216634497	1.875142088	M	1983	0	0	NA	NA	NA	NA	0	0	0	1034	1	18	18
2083	416	1221	1229	0	6	4	2008	4	4	2601	5	141	28.2	2.381731455	0.2	0.983038047	F	2007	0	0	NA	NA	NA	NA	0	0	0	6793	121	3782	31.25619835	1.371748118	0.14614172	1.110956345	M	1981	0	0	NA	NA	NA	NA	0	0	0	7789	5	144	28.8
2085	417	1246	1230	0	13	5	2008	5	5	7427	3	147	49	4.026901856	0.666666667	2.665456111	UNK	2005	0	0	NA	NA	NA	NA	0	0	0	4526	17	857	50.41176471	3.112180711	0.399342076	2.207497018	F	1995	0	0	NA	NA	NA	NA	0	0	0	1530	2	145	72.5
2084	417	1247	1231	0	20	11	2008	11	11	5476	4	107	26.75	1.180687414	0.125	2.034899403	F	2007	0	0	NA	NA	NA	NA	0	0	0	411	50	1931	38.62	1.712966931	0.222924503	2.032256694	M	1996	0	0	NA	NA	NA	NA	0	0	0	5458	4	107	26.75
2086	417	1248	1232	0	16	3	2008	3	3	6846	17	762	44.82352941	2.218252554	0.431917211	2.889050423	F	1998	0	0	NA	NA	NA	NA	0	0	0	4899	49	2229	45.48979592	2.012299376	0.336889193	2.270549954	UNK	1989	0	0	NA	NA	NA	NA	0	0	0	6888	17	762	44.82352941
2087	418	1166	1233	1	1	1	2008	1	0	1212	0	NA	NA	NA	NA	NA	UNK	2005	0	NA	NA	NA	NA	NA	0	0	0	1095	0	NA	NA	NA	NA	NA	UNK	2005	0	NA	NA	NA	NA	NA	0	0	0	1120	0	NA	NA
2089	418	1167	1234	1	11	1	2008	1	1	7498	51	1188	23.29411765	0.974159595	0.089869281	0.939724781	F	1985	1	134	134.00000015	2.858061845	0.999999980999999	3.215665831	0	0	0	7297	51	1188	23.29411765	0.974159595	0.089869281	0.939724781	F	1985	1	134	134.00000015	2.858061845	0.999999980999999	3.215665831	0	0	0	7536	51	1188	23.29411765
2088	418	1168	1235	1	12	2	2008	2	2	7598	9	1559	173.2222222	4.443896017	0.333333333	2.468109485	F	2000	0	0	NA	NA	NA	NA	0	0	0	679	146	31894	218.4520548	5.080997504	0.546532375	2.958186958	UNI	1980	0	0	NA	NA	NA	NA	0	0	0	7658	9	1559	173.2222222
2092	419	1169	1236	0	8	3	2008	3	3	1292	6	12	2	0.39190136	0	0.798761762	F	2007	0	0	NA	NA	NA	NA	0	0	0	1506	26	160	6.153846154	0.407220939	0.038461538	0.794799661	F	2001	0	0	NA	NA	NA	NA	0	0	0	1216	6	12	2
2090	419	1170	1237	0	6	4	2008	4	2	1188	1	2	2	0.360628723	0	1.49725318	F	2008	0	0	NA	NA	NA	NA	0	0	0	2	22	292	13.27272727	1.133600675	0.094034091	1.767399604	F	1986	0	0	NA	NA	NA	NA	0	0	0	7784	1	2	2
2091	419	1171	1238	0	1	1	2008	1	1	4718	245	4112	16.78367347	1.139981068	0.136529305	1.311769608	M	1980	0	0	NA	NA	NA	NA	0	0	0	4418	245	4112	16.78367347	1.139981068	0.136529305	1.311769608	M	1980	0	0	NA	NA	NA	NA	0	0	0	4665	245	4112	16.78367347
2093	420	1240	1239	1	8	6	2008	6	6	8539	1	4	4	0.375949296	0	0.586301878	F	2008	0	0	NA	NA	NA	NA	1	1	1	1263	71	1592	22.42253521	2.14102353	0.26727567	1.143100825	M	1991	0	0	NA	NA	NA	NA	0	0	0	3405	30	213	7.1
2094	420	1241	1240	1	5	4	2008	4	4	2956	462	21762	47.1038961	2.179750656	0.290934903	1.34555989	UNI	1980	1	8	7.99999983000089	0.545955130999914	1.08000023146815e-07	1.70279939300008	0	0	0	4337	41	1152	28.09756098	1.761477232	0.269938544	1.036466778	UNI	1997	1	8	8.00000018000014	0.545954752	-1.60000013238459e-08	1.702799738	0	0	0	3453	19	237	12.47368421
2095	420	1242	1241	1	9	5	2008	5	5	6260	12	348	29	2.071642961	0.208333333	1.507095161	F	2001	0	0	NA	NA	NA	NA	0	0	0	1684	3	71	23.66666667	2.098529934	0.333333333	1.458957783	UNI	2007	0	0	NA	NA	NA	NA	0	0	0	1751	3	71	23.66666667
2096	421	1172	1242	1	5	3	2008	3	3	170	62	566	9.129032258	0.852889925	0.080645161	1.09840382	UNK	1980	0	0	NA	NA	NA	NA	0	0	0	6547	1	0	0	0	0	0.383017701	F	2008	0	0	NA	NA	NA	NA	0	0	0	1051	34	203	5.970588235
2097	421	1173	1243	1	3	1	2008	1	1	3030	6	3	0.5	0.036605044	0	0.301684063	UNK	2003	1	0	0	-9.99999971718069e-10	0	0.383017703	0	0	0	2813	6	3	0.5	0.036605044	0	0.301684063	UNK	2003	1	0	0	-9.99999971718069e-10	0	0.383017703	0	0	0	2966	6	3	0.5
2098	421	1174	1244	1	5	3	2008	3	3	915	18	77	4.277777778	0.846528134	0.085424303	0.941494071	M	2006	0	0	NA	NA	NA	NA	0	0	0	1702	6	33	5.5	0.703772385	0	0.763943333	M	2007	0	0	NA	NA	NA	NA	0	0	0	1777	6	33	5.5
2100	422	1267	1245	0	12	2	2008	2	2	308	48	292	6.083333333	0.651499593	0.038194444	0.932192937	M	1979	0	0	NA	NA	NA	NA	0	0	0	1062	1	5	5	0.928463618	0	0.671832101	UNK	2008	0	0	NA	NA	NA	NA	0	0	0	1090	1	5	5
2101	422	1268	1246	0	15	1	2008	1	1	5382	22	67	3.045454545	0.356131248	0	0.831687381	M	1997	0	0	NA	NA	NA	NA	0	0	0	5097	22	67	3.045454545	0.356131248	0	0.831687381	M	1997	0	0	NA	NA	NA	NA	0	0	0	5365	22	67	3.045454545
2099	422	1269	1247	0	7	4	2008	4	4	7912	14	80	5.714285714	0.824255063	0.071428571	0.646343957	F	2002	0	0	NA	NA	NA	NA	0	0	0	549	200	4129	20.645	1.739126105	0.241016611	1.327076927	M	1980	0	0	NA	NA	NA	NA	0	0	0	2478	23	432	18.7826087
2102	423	1189	1248	1	7	9	2008	9	9	8087	9	446	49.55555556	1.944115198	0.32743855	2.424664352	F	1998	1	27	27.00000004	1.561683046	6.00000005235302e-09	6.82425692	0	0	0	7220	59	2249	38.11864407	1.514844914	0.184149146	1.457609467	M	1993	1	27	26.9999999900001	1.561683046	1.59999995474891e-08	6.82425689899999	0	0	0	151	1	27	27
2103	423	1190	1249	1	8	7	2008	7	7	2890	29	1262	43.51724138	1.337802541	0.21984277	1.553946896	UNK	1993	0	0	NA	NA	NA	NA	0	0	0	4794	107	9548	89.23364486	2.330994686	0.364747221	2.593865744	UNI	1985	0	0	NA	NA	NA	NA	0	0	0	2827	29	1262	43.51724138
2106	424	1270	1250	1	9	11	2008	11	11	8345	15	125	8.333333333	0.566344021	0.066666667	0.653215548	M	2001	0	0	NA	NA	NA	NA	0	0	0	2628	62	433	6.983870968	0.427716664	0.024193548	0.569927321	M	1989	0	0	NA	NA	NA	NA	0	0	0	867	2	4	2
2107	424	1271	1251	1	9	4	2008	4	4	5764	45	168	3.733333333	0.358236224	0.046331862	0.264089085	M	2003	1	14	13.999999985	1.709525328	0.0849338100000001	1.513381833	0	0	0	1046	2	15	7.5	0.916500304	0.042466905	0.870756982	UNK	2008	1	14	14	1.709525313	0.08493381	1.513381801	0	0	0	8693	9	81	9
2105	424	1274	1252	1	9	6	2008	6	6	1027	5	22	4.4	0.360070138	0	0.941757294	UNK	2006	0	0	NA	NA	NA	NA	0	0	0	363	24	412	17.16666667	0.622878094	0.020833333	0.954758405	M	1994	0	0	NA	NA	NA	NA	0	0	0	964	5	22	4.4
2109	425	1272	1253	1	16	5	2008	5	5	1980	94	839	8.925531915	1.261166699	0.137939351	1.281823103	F	1997	0	0	NA	NA	NA	NA	0	0	0	6186	35	361	10.31428571	1.704957286	0.218061669	1.1900101	UNK	2001	0	0	NA	NA	NA	NA	0	0	0	2885	37	410	11.08108108
2110	425	1273	1254	1	8	3	2008	3	3	8883	6	171	28.5	3.760768023	0.777777778	1.647711947	F	2007	1	28	28	3.419050628	1.000000003	1.513381802	0	0	0	8512	10	244	24.4	3.004595687	0.566666667	1.349124922	M	2002	1	28	28	3.419050619	0.999999999	1.513381807	0	0	0	3353	12	214	17.83333333
2108	425	1215	1255	1	5	5	2008	5	5	8778	1	0	0	0	0	0.208809605	F	2008	0	0	NA	NA	NA	NA	0	0	0	1559	1	0	0	0	0	0.208809605	F	2008	0	0	NA	NA	NA	NA	0	0	0	8861	1	0	0
2112	426	1275	1256	0	6	3	2008	3	3	7087	4	48	12	1.887787895	0.406817948	1.016211897	F	2008	0	0	NA	NA	NA	NA	0	0	0	2831	132	1858	14.07575758	1.355708294	0.170119391	1.059697272	M	1990	0	0	NA	NA	NA	NA	0	0	0	1671	135	1159	8.585185185
2111	426	1276	1257	0	8	6	2008	6	2	526	3	15	5	0.601345164	0	0.978431412	F	2003	0	0	NA	NA	NA	NA	0	0	0	5509	50	863	17.26	1.476769612	0.16	1.071587311	M	1985	0	0	NA	NA	NA	NA	0	0	0	706	1	5	5
2113	426	1277	1258	0	12	8	2008	8	8	8312	11	42	3.818181818	0.351713908	0	0.568022925	M	2004	0	0	NA	NA	NA	NA	0	0	0	3954	1	7	7	0.661683883	0	0.543817794	F	2008	0	0	NA	NA	NA	NA	0	0	0	8428	11	42	3.818181818
2114	427	1290	1259	1	2	3	2008	3	3	4759	1	0	0	0	0	1.311062735	M	2008	0	0	NA	NA	NA	NA	1	0	1	8568	1	0	0	0	0	1.311062735	F	2008	0	0	NA	NA	NA	NA	0	0	0	1345	31	160	5.161290323
2115	427	1291	1260	1	10	2	2008	2	2	1747	1	0	0	0	0	0.76493693	M	2008	1	NA	NA	NA	NA	NA	0	0	0	6867	1	0	0	0	0	0.76493693	M	2008	1	NA	NA	NA	NA	NA	0	0	1	7115	1	0	0
2116	427	1292	1261	1	5	1	2008	1	1	8924	57	1262	22.14035088	0.821546848	0.087719298	0.976913125	M	1987	0	0	NA	NA	NA	NA	0	0	0	8903	57	1262	22.14035088	0.821546848	0.087719298	0.976913125	M	1987	0	0	NA	NA	NA	NA	0	0	0	9069	57	1262	22.14035088
2118	428	1296	1262	0	15	3	2008	3	3	499	2	22	11	1.366404971	0.25	1.237503461	F	2008	0	0	NA	NA	NA	NA	0	0	0	6428	96	3097	32.26041667	1.866273472	0.245978744	1.421441796	M	1992	0	0	NA	NA	NA	NA	0	0	0	6704	96	3097	32.26041667
2117	428	1297	1263	0	9	8	2008	8	8	576	21	357	17	1.061388335	0.104761905	1.472275508	F	1995	0	0	NA	NA	NA	NA	0	0	0	7131	1	7	7	0.891167167	0	1.811804147	M	2008	0	0	NA	NA	NA	NA	0	0	0	5602	9	106	11.77777778
2119	428	1298	1264	0	19	2	2008	2	2	7006	9	86	9.555555556	1.283470524	0.206255318	1.06707239	M	2003	0	0	NA	NA	NA	NA	0	0	0	6764	217	4623	21.30414747	1.184360478	0.114577404	1.302699231	M	1991	0	0	NA	NA	NA	NA	0	0	0	7028	217	4623	21.30414747
2121	429	1299	1265	1	6	1	2008	1	1	5437	137	257	1.875912409	0.115727434	0	0.33755176	F	1980	0	0	NA	NA	NA	NA	0	0	0	5163	137	257	1.875912409	0.115727434	0	0.33755176	F	1980	0	0	NA	NA	NA	NA	0	0	0	5428	137	257	1.875912409
2120	429	1300	1266	1	5	3	2008	3	3	7155	2	3	1.5	0.169554205	0	0.565899765	F	2008	0	0	NA	NA	NA	NA	0	0	0	6180	2	3	1.5	0.169554205	0	0.565899765	F	2008	0	0	NA	NA	NA	NA	0	0	0	5921	2	3	1.5
2122	429	1301	1267	1	5	1	2008	1	1	6005	10	20	2	0.147716434	0	0.306923646	UNK	1996	0	0	NA	NA	NA	NA	0	0	0	5711	10	20	2	0.147716434	0	0.306923646	UNK	1996	0	0	NA	NA	NA	NA	0	0	0	5985	10	20	2
2124	430	1311	1268	0	6	2	2008	2	2	6950	7	39	5.571428571	0.463666521	0	0.976775521	M	2004	0	0	NA	NA	NA	NA	0	0	0	5428	38	445	11.71052632	0.986269786	0.131578947	1.407375959	M	1999	0	0	NA	NA	NA	NA	0	0	0	6982	7	39	5.571428571
2125	430	1312	1269	0	7	5	2008	5	5	8285	10	51	5.1	0.775832035	0.1	0.965888837	F	2008	0	0	NA	NA	NA	NA	0	0	0	5268	154	3722	24.16883117	1.091630881	0.13189822	1.037585613	M	1980	0	0	NA	NA	NA	NA	0	0	0	1669	77	481	6.246753247
2123	430	1313	1270	0	16	1	2008	1	1	2575	25	408	16.32	1.48151578	0.201328428	1.390265091	M	1996	0	0	NA	NA	NA	NA	0	0	1	2404	25	408	16.32	1.48151578	0.201328428	1.390265091	M	1996	0	0	NA	NA	NA	NA	0	0	1	2523	25	408	16.32
2126	431	1308	1271	1	3	10	2008	10	6	1388	11	38	3.454545455	0.425500508	0	0.570036674	M	2007	0	0	NA	NA	NA	NA	0	0	0	4404	39	366	9.384615385	0.747658072	0.038461538	0.538256318	M	1991	0	0	NA	NA	NA	NA	0	0	0	4652	39	366	9.384615385
2128	431	1309	1272	1	2	4	2008	4	4	6423	47	394	8.382978723	0.671288909	0.021276596	0.541963526	F	2002	1	4	3.99999996100001	0.342912021	3.19999999831566e-08	0.512425132000001	0	0	0	4345	26	252	9.692307692	0.688847924	0.038461538	0.523406402	M	2003	1	4	3.999999992	0.342911974	-1.19999998826614e-08	0.512425152	0	0	0	2525	8	40	5
2127	431	1310	1273	1	4	10	2008	10	6	3699	12	74	6.166666667	0.547492452	0	0.458901421	F	2006	0	0	NA	NA	NA	NA	0	0	0	8579	260	2216	8.523076923	0.692925716	0.049342651	0.629808698	M	1994	1	6	5.9999999329998	0.247218314000008	4.30000000051223e-08	0.569351622999989	0	0	0	8770	260	2216	8.523076923
2129	432	1314	1274	0	4	2	2008	2	2	3365	5	3	0.6	0.113107078	0	0.265277216	M	2003	0	0	NA	NA	NA	NA	0	0	0	5910	12	17	1.416666667	0.309534766	0.041666667	0.440375682	UNI	1988	0	0	NA	NA	NA	NA	0	0	0	6192	12	17	1.416666667
2130	432	1315	1275	0	31	3	2008	3	3	3567	6	20	3.333333333	0.396610544	0	0.286437865	F	2006	0	0	NA	NA	NA	NA	0	0	0	6224	39	252	6.461538462	0.941908291	0.122990821	0.791176786	M	1986	0	0	NA	NA	NA	NA	0	0	0	3513	6	20	3.333333333
2131	432	1316	1276	0	8	4	2008	4	4	6498	39	252	6.461538462	0.941908291	0.122990821	0.791176786	M	1986	0	0	NA	NA	NA	NA	0	0	0	1657	4	22	5.5	1.352727221	0.25	0.98302487	M	2008	0	0	NA	NA	NA	NA	0	0	0	1505	5	26	5.2
2134	433	1320	1277	1	10	9	2008	9	9	497	27	526	19.48148148	1.421408681	0.222222222	0.961001409	F	2001	0	0	NA	NA	NA	NA	0	0	0	485	207	5618	27.14009662	1.450542977	0.171844937	0.925342667	M	1985	0	0	NA	NA	NA	NA	0	0	0	6226	32	543	16.96875
2133	433	1321	1278	1	6	10	2008	10	10	4758	1	5	5	0.41029153	0	0.735743117	M	2008	NA	NA	NA	NA	NA	NA	0	0	0	8604	50	279	5.58	0.579596496	0.016088435	0.839919771	M	2006	1	5	4.99999998499999	0.410291549	-2.89999999569801e-08	0.735743075999999	0	0	0	8862	24	155	6.458333333
2132	433	1322	1279	1	6	15	2008	15	14	6915	4	44	11	0.881432553	0	0.56204997	M	2008	0	0	NA	NA	NA	NA	0	0	0	3076	188	10327	54.93085106	2.152622225	0.178654479	1.263668856	M	1990	0	0	NA	NA	NA	NA	0	0	0	3968	110	1075	9.772727273
2137	434	1203	1280	1	8	8	2008	8	1	1982	1	4	4	0.204271222	0	0.624452376	M	2008	0	0	NA	NA	NA	NA	0	0	1	4340	1	4	4	0.204271222	0	0.624452376	M	2008	0	0	NA	NA	NA	NA	1	1	1	8384	1	4	4
2135	434	1204	1281	1	6	5	2008	5	5	8810	1	13	13	0.663881472	0	0.624452376	M	2008	NA	NA	NA	NA	NA	NA	1	1	1	3902	101	953	9.435643564	0.831078103	0.057469699	0.91931777	F	1994	1	13	12.9999999639999	0.663881402999991	-1.00000008274037e-09	0.62445237	0	0	0	4136	101	953	9.435643564
2136	434	1205	1282	1	9	10	2008	10	10	5989	40	213	5.325	0.442227751	0.0125	0.694907848	M	2002	0	0	NA	NA	NA	NA	0	0	0	5701	95	1428	15.03157895	0.664021032	0.057894737	0.831560088	M	1981	0	0	NA	NA	NA	NA	0	0	0	5969	95	1428	15.03157895
2140	435	1209	1283	0	2	1	2008	1	1	796	1	19	19	1.322777801	0	1.052095691	M	1997	0	0	NA	NA	NA	NA	0	0	0	731	1	19	19	1.322777801	0	1.052095691	M	1997	0	0	NA	NA	NA	NA	0	0	0	737	1	19	19
2139	435	1210	1284	0	4	2	2008	2	2	931	65	1023	15.73846154	1.552212653	0.230769231	0.868909879	M	1994	0	0	NA	NA	NA	NA	0	0	0	6650	7	61	8.714285714	0.743409677	0.071428571	0.689365053	M	2002	0	0	NA	NA	NA	NA	0	0	0	6909	7	61	8.714285714
2138	435	1211	1285	0	5	6	2008	6	6	1840	37	190	5.135135135	0.452000459	0.013513514	0.498533994	M	2003	0	0	NA	NA	NA	NA	0	0	0	7024	59	389	6.593220339	0.47389124	0.008474576	0.55422287	M	1983	0	0	NA	NA	NA	NA	0	0	0	276	20	101	5.05
2143	436	1222	1286	1	10	3	2008	3	3	4320	10	67	6.7	0.994643208	0.15	0.720208408	M	2008	0	0	NA	NA	NA	NA	0	0	0	5671	516	27301	52.90891473	3.371472183	0.221724922	1.424671739	M	1980	0	0	NA	NA	NA	NA	0	0	0	4265	10	67	6.7
2142	436	1223	1287	1	11	3	2008	3	3	8823	1	0	0	0	0	0.110778795	M	2008	NA	NA	NA	NA	NA	NA	0	0	0	4326	17	52	3.058823529	0.853606451	0.019607843	0.419345846	M	2008	2	3	1.499999994	0.601511561	5.0000001361461e-10	0.1868673335	1	1	1	8454	29	81	2.793103448
2141	436	1224	1288	1	10	4	2008	4	4	2581	22	47	2.136363636	0.386050531	0.068181818	0.390879274	M	2008	0	0	NA	NA	NA	NA	0	0	1	8489	48	491	10.22916667	1.022691738	0.163194444	0.753317874	M	2003	0	0	NA	NA	NA	NA	0	0	0	8690	48	491	10.22916667
2144	437	1337	1289	1	6	5	2008	5	5	4072	5	25	5	0.449109712	0	0.948089674	F	2008	0	0	NA	NA	NA	NA	0	0	0	4575	420	15863	37.76904762	1.856812967	0.263572661	1.104434629	UNK	1979	0	0	NA	NA	NA	NA	0	0	0	2345	326	13378	41.03680982
2146	437	1338	1290	1	8	6	2008	6	6	3613	41	611	14.90243902	1.272345535	0.195121951	0.959309679	M	2004	2	2	0.999999819999971	0.0653677630000011	-2.00000060956995e-09	0.613470665999998	0	0	0	6934	153	2971	19.41830065	1.218935915	0.148951461	1.045990765	M	1983	1	1	1.00000008999996	0.0374627150000038	-2.69999951285627e-08	0.292890045000007	0	0	0	3800	24	191	7.958333333
2145	437	1339	1291	1	6	2	2008	2	2	8604	1	7	7	0.547796405	0	0.666312225	F	2008	0	0	NA	NA	NA	NA	0	0	1	3215	165	3195	19.36363636	1.269665691	0.151956122	0.948223747	M	1991	0	0	NA	NA	NA	NA	0	0	0	8763	1	7	7
2147	438	1346	1292	1	4	8	2008	8	2	3001	1	1	1	0.098416265	0	0.533488167	F	2008	0	0	NA	NA	NA	NA	0	0	0	1915	37	138	3.72972973	0.35234757	0	0.755411235	UNK	2001	0	0	NA	NA	NA	NA	0	0	0	8804	2	8	4
2149	438	1347	1293	1	7	6	2008	6	6	5171	20	407	20.35	1.855584656	0.225	0.955653685	M	2006	5	55	10.99999999	0.914250226999999	0	0.632678761	0	0	0	7422	79	1584	20.05063291	1.375174014	0.181068989	0.869936535	M	1998	19	317	16.68421051	1.11324177821053	0.0657894763684211	0.771027772894737	0	0	0	5253	24	454	18.91666667
2148	438	1348	1294	1	4	6	2008	6	5	1516	36	245	6.805555556	0.821207006	0.027826448	1.062582804	M	2004	0	0	NA	NA	NA	NA	0	0	0	6486	353	7528	21.32577904	1.173946466	0.082049032	0.933934967	M	1988	0	0	NA	NA	NA	NA	0	0	0	9059	4	34	8.5
2152	439	1228	1295	0	3	2	2008	2	0	5982	0	NA	NA	NA	NA	NA	F	2008	0	NA	NA	NA	NA	NA	0	0	0	6664	0	NA	NA	NA	NA	NA	M	2008	0	NA	NA	NA	NA	NA	0	0	0	5958	0	NA	NA
2150	439	1229	1296	0	25	3	2008	3	3	3997	26	594	22.84615385	1.685795954	0.217689027	2.408270425	M	1985	0	0	NA	NA	NA	NA	0	0	0	166	9	181	20.11111111	1.545326364	0.216049383	2.462485796	F	1990	0	0	NA	NA	NA	NA	0	0	0	171	9	181	20.11111111
2151	439	1230	1297	0	15	2	2008	2	2	3469	22	295	13.40909091	1.748846357	0.271479426	1.389646276	F	1997	0	0	NA	NA	NA	NA	0	0	0	233	61	2216	36.32786885	2.298419582	0.262408925	1.968638239	M	1980	0	0	NA	NA	NA	NA	0	0	0	222	61	2216	36.32786885
2154	440	1231	1298	1	6	6	2008	6	5	4325	8	5	0.625	0.094343777	0	0.71194045	M	2003	0	0	NA	NA	NA	NA	0	0	0	2634	2	0	0	0	0	0.803093244	F	2003	0	0	NA	NA	NA	NA	0	0	0	4273	8	5	0.625
2155	440	1232	1299	1	9	6	2008	6	6	6278	101	1081	10.7029703	0.80643973	0.071496206	0.72147974	M	1997	21	268	12.7619047761905	0.788968796666666	0.047619047904762	0.671113423809524	0	0	0	7422	79	1584	20.05063291	1.375174014	0.181068989	0.869936535	M	1998	19	317	16.68421051	1.11324177821053	0.0657894763684211	0.771027772894737	0	0	0	762	368	5614	15.25543478
2153	440	1233	1300	1	6	5	2008	5	2	275	1	11	11	1.082578912	0	0.533488167	F	2008	0	0	NA	NA	NA	NA	0	0	0	4170	54	1074	19.88888889	0.921272215	0.084990062	1.263941212	F	1987	0	0	NA	NA	NA	NA	0	0	0	243	1	11	11
2157	441	1234	1301	0	8	6	2008	6	6	7948	10	46	4.6	0.920555448	0.1	0.707414315	M	2007	0	0	NA	NA	NA	NA	0	0	0	8125	1	15	15	1.477441631	0	1.338849762	UNK	2008	0	0	NA	NA	NA	NA	0	0	1	1287	1	15	15
2156	441	1235	1302	0	9	7	2008	7	7	8509	131	3868	29.52671756	1.68574111	0.164122137	1.085184699	M	1988	0	0	NA	NA	NA	NA	0	0	0	5625	241	7434	30.84647303	1.106941939	0.135120123	1.259634184	M	1984	0	0	NA	NA	NA	NA	0	0	0	2896	3	48	16
2158	441	1236	1303	0	8	5	2008	5	5	2295	11	54	4.909090909	0.562347524	0	0.762709305	M	2006	0	0	NA	NA	NA	NA	0	0	0	1678	206	4076	19.78640777	1.308258402	0.13768875	1.310597349	M	1990	0	0	NA	NA	NA	NA	0	0	0	2242	11	54	4.909090909
2160	442	1355	1304	0	25	2	2008	2	2	3194	66	2180	33.03030303	1.676104634	0.22127368	1.358185056	M	1996	0	0	NA	NA	NA	NA	0	0	0	1780	99	4345	43.88888889	2.110353271	0.254157647	1.544675503	M	1995	0	0	NA	NA	NA	NA	0	0	0	3150	66	2180	33.03030303
2161	442	1356	1305	0	8	3	2008	3	3	7812	3	19	6.333333333	0.543616425	0	0.835580812	UNI	2008	0	0	NA	NA	NA	NA	0	0	0	1802	31	101	3.258064516	0.428014932	0	0.5456477	M	1998	0	0	NA	NA	NA	NA	0	0	0	1886	31	101	3.258064516
2159	442	1357	1306	0	9	3	2008	3	3	8450	150	6389	42.59333333	1.84062484	0.252222222	1.297154955	M	1982	0	0	NA	NA	NA	NA	0	0	0	7863	20	749	37.45	1.998174865	0.35	2.277892203	F	1999	0	0	NA	NA	NA	NA	0	0	0	8124	27	1296	48
2163	443	1361	1307	1	8	5	2008	5	5	2222	41	148	3.609756098	0.448043968	0	0.599204118	UNK	2004	0	0	NA	NA	NA	NA	0	0	0	1338	1	4	4	0.347679861	0	1.151455883	F	2008	0	0	NA	NA	NA	NA	0	0	0	5989	55	261	4.745454545
2162	443	1362	1308	1	7	6	2008	6	6	7561	1	2	2	0.17383993	0	1.151455883	UNK	2008	1	NA	NA	NA	NA	NA	0	0	0	68	19	1249	65.73684211	2.230561842	0.210526316	1.669186675	UNK	1997	1	2	2.00000005000015	0.173839938000008	7.99999932965534e-09	1.151455879	0	0	0	842	2	15	7.5
2164	443	1363	1309	1	8	9	2008	9	8	5224	57	1525	26.75438596	1.09489725	0.147113578	1.178286158	F	1980	0	0	NA	NA	NA	NA	0	0	0	7798	78	1878	24.07692308	1.262494169	0.128205128	1.235801764	M	1994	0	0	NA	NA	NA	NA	0	0	0	1227	1	13	13
2165	444	1382	1310	0	8	4	2008	4	4	5281	90	508	5.644444444	0.539869255	0.016666667	0.751352755	M	1979	0	0	NA	NA	NA	NA	0	0	0	1799	60	339	5.65	0.407121483	0.025	0.713896695	M	1981	0	0	NA	NA	NA	NA	0	0	0	5257	90	508	5.644444444
2166	444	1383	1311	0	11	1	2008	1	1	4033	53	1505	28.39622642	3.275088622	0.459630387	1.245586704	M	1999	0	0	NA	NA	NA	NA	0	0	0	3718	53	1505	28.39622642	3.275088622	0.459630387	1.245586704	M	1999	0	0	NA	NA	NA	NA	0	0	0	3941	53	1505	28.39622642
2167	444	1384	1312	0	5	2	2008	2	2	4638	1	9	9	0.946930558	0	1.119347622	F	2008	0	0	NA	NA	NA	NA	0	0	1	8605	70	629	8.985714286	1.044905441	0.071428571	0.937055355	UNK	2000	0	0	NA	NA	NA	NA	0	0	0	8800	70	629	8.985714286
2170	445	1255	1313	1	10	3	2008	3	3	8444	50	346	6.92	0.410522737	0	0.652385706	M	1997	0	0	NA	NA	NA	NA	0	0	0	1590	86	746	8.674418605	0.518566797	0.011627907	0.719228329	F	1981	0	0	NA	NA	NA	NA	0	0	0	1658	86	746	8.674418605
2168	445	1256	1314	1	10	11	2008	11	11	6887	12	161	13.41666667	0.828614124	0.020833333	0.881431354	F	2004	1	8	8.00000003	0.756210144000001	-6.99999996855993e-09	1.303273852	0	0	0	7155	141	1600	11.34751773	0.627354565	0.018454736	0.639180453	M	1997	1	8	8.00000012999999	0.756210145000011	-6.39999999663132e-08	1.303273813	0	0	0	131	48	589	12.27083333
2169	445	1257	1315	1	9	2	2008	2	2	1710	18	706	39.22222222	2.111293224	0.166666667	1.365530857	F	1992	0	0	NA	NA	NA	NA	0	0	0	36	1	13	13	1.526713166	0	1.068018407	F	2008	0	0	NA	NA	NA	NA	0	0	0	1628	18	706	39.22222222
2172	446	1281	1316	1	11	4	2008	4	4	5348	8	150	18.75	1.204115279	0.190824468	2.000985062	F	2005	0	0	NA	NA	NA	NA	0	0	0	8280	89	3860	43.37078652	1.25005203	0.155657611	2.110198199	M	1981	0	0	NA	NA	NA	NA	0	0	0	3629	4	53	13.25
2173	446	1282	1317	1	9	4	2008	4	4	3761	24	435	18.125	0.924007211	0.087461492	1.980402134	M	2004	2	34	16.99999997	1.10761161	0.0390624930000001	2.367277095	0	0	0	7029	114	9571	83.95614035	2.250904609	0.252234361	2.062946563	M	1990	2	34	17.0000001899998	1.107611633	0.0390625210000017	2.36727710700001	0	0	0	4021	19	371	19.52631579
2171	446	1283	1318	1	1	3	2008	3	3	3495	29	967	33.34482759	1.841202859	0.301834882	2.079650734	UNK	2002	0	0	NA	NA	NA	NA	0	0	0	3614	539	68260	126.6419295	4.898313264	0.435069542	2.233012563	M	1980	0	0	NA	NA	NA	NA	0	0	0	3825	539	68260	126.6419295
2174	447	1284	1319	1	6	3	2008	3	3	7082	2	41	20.5	0.88051578	0.011363636	2.012320349	M	2003	0	0	NA	NA	NA	NA	0	0	0	6463	76	1697	22.32894737	1.064326112	0.089596426	1.2021807	M	1992	0	0	NA	NA	NA	NA	0	0	0	6732	76	1697	22.32894737
2175	447	1285	1320	1	6	8	2008	8	8	1145	4	71	17.75	0.657688891	0	1.979817253	M	2006	1	8	8	0.504046408	0	3.350971228	0	0	0	2537	46	1973	42.89130435	1.359081804	0.184456996	1.881663871	F	1990	1	8	7.99999994999985	0.504046388999988	1.59999995474891e-08	3.350971246	0	0	0	6197	21	1518	72.28571429
2176	447	1286	1321	1	6	7	2008	7	7	5706	2	51	25.5	1.327898251	0	2.286404324	F	2007	0	0	NA	NA	NA	NA	0	0	0	4272	31	1908	61.5483871	2.215265323	0.330967977	1.827059524	M	1997	0	0	NA	NA	NA	NA	0	0	0	6561	4	42	10.5
2178	448	1287	1322	1	9	11	2008	11	6	5404	6	39	6.5	0.475247401	0	0.88457826	F	2005	0	0	NA	NA	NA	NA	0	0	1	3861	25	685	27.4	0.835944424	0.07	0.837747791	F	1995	0	0	NA	NA	NA	NA	1	0	1	7606	9	189	21
2177	448	1288	1323	1	12	8	2008	8	8	4985	5	29	5.8	0.324729229	0	0.765421179	F	2006	2	13	6.5000000005	0.31776034	0	0.9702933375	0	0	0	5211	123	2320	18.86178862	0.79250031	0.043443349	1.067287728	F	1989	28	412	14.7142857110714	0.666819072678572	-1.71428572924372e-09	1.01424372139286	0	0	0	6968	8	71	8.875
2179	448	1289	1324	1	9	9	2008	9	8	8042	8	60	7.5	0.68899322	0	1.070775983	F	2006	0	0	NA	NA	NA	NA	0	0	0	8048	73	2050	28.08219178	1.035499357	0.095890411	1.311521189	F	1989	0	0	NA	NA	NA	NA	0	0	0	1	231	8917	38.6017316
2181	449	1293	1325	0	6	6	2008	6	6	4773	8	83	10.375	0.778042908	0	0.610264683	M	2005	0	0	NA	NA	NA	NA	1	0	1	8842	74	699	9.445945946	1.01461389	0.094960899	0.785270166	M	2005	0	0	NA	NA	NA	NA	0	0	0	4659	14	130	9.285714286
2180	449	1294	1326	0	9	6	2008	6	6	4917	1	8	8	0.784094618	0	1.062299211	F	2008	0	0	NA	NA	NA	NA	0	0	0	4408	120	1219	10.15833333	0.885640742	0.05634385	0.72567693	M	2001	0	0	NA	NA	NA	NA	0	0	0	6393	311	4942	15.89067524
2182	449	1295	1327	0	6	4	2008	4	4	460	10	449	44.9	2.39372017	0.3	0.869157949	F	2005	0	0	NA	NA	NA	NA	0	0	0	3791	372	10277	27.62634409	1.462554381	0.105845535	1.055077827	M	1979	0	0	NA	NA	NA	NA	0	0	0	427	10	449	44.9
2185	450	1302	1328	0	7	11	2008	11	11	6828	145	2653	18.29655172	0.90121973	0.086139421	0.867186797	M	1994	0	0	NA	NA	NA	NA	0	0	0	7501	42	1163	27.69047619	1.353769987	0.206052936	0.781168484	M	1993	0	0	NA	NA	NA	NA	0	0	0	7726	42	1163	27.69047619
2184	450	1303	1329	0	12	11	2008	11	11	2294	11	202	18.36363636	2.268209072	0.462496968	1.358567828	F	2007	0	0	NA	NA	NA	NA	0	0	0	1691	111	3215	28.96396396	1.68587001	0.238378078	1.18711289	M	1986	0	0	NA	NA	NA	NA	0	0	0	552	7	194	27.71428571
2183	450	1304	1330	0	6	3	2008	3	3	2863	2	33	16.5	1.19581516	0	1.107745278	F	2007	0	0	NA	NA	NA	NA	0	0	0	6773	30	654	21.8	1.389418812	0.066666667	1.322361131	M	1979	0	0	NA	NA	NA	NA	0	0	0	2800	2	33	16.5
2186	451	1317	1331	0	20	3	2008	3	3	6995	1	3	3	0.613423945	0	1.18203153	F	2008	0	0	NA	NA	NA	NA	0	0	0	1972	73	2858	39.15068493	2.016048218	0.251141553	1.543706386	M	1990	0	0	NA	NA	NA	NA	0	0	0	7039	1	3	3
2188	451	1318	1332	0	70	1	2008	1	1	3346	9	62	6.888888889	1.097578283	0.111111111	1.280558497	F	2004	0	0	NA	NA	NA	NA	0	0	0	3150	9	62	6.888888889	1.097578283	0.111111111	1.280558497	F	2004	0	0	NA	NA	NA	NA	0	0	0	3332	9	62	6.888888889
2187	451	1319	1333	0	18	1	2008	1	1	5362	5	23	4.6	0.515553906	0	1.021046831	M	2004	0	0	NA	NA	NA	NA	0	0	0	5078	5	23	4.6	0.515553906	0	1.021046831	M	2004	0	0	NA	NA	NA	NA	0	0	0	5341	5	23	4.6
2189	452	1323	1334	1	11	8	2008	8	8	8676	7	223	31.85714286	1.3636839	0.142857143	2.056680816	F	2005	0	0	NA	NA	NA	NA	0	0	0	7381	249	8323	33.42570281	1.037800742	0.079584897	1.184858118	M	1986	0	0	NA	NA	NA	NA	0	0	0	7438	8	252	31.5
2191	452	1324	1335	1	11	5	2008	5	5	2049	7	276	39.42857143	1.499580074	0.140952381	1.428561265	M	1999	3	108	36.0000000033333	1.47810232066667	-3.33333360913457e-10	1.26034339033333	0	0	0	958	90	2788	30.97777778	1.158431889	0.153188462	1.489943136	F	1995	14	571	40.7857143085714	1.35105414414286	0.0476190442857143	1.25922019714286	0	0	0	967	24	1004	41.83333333
2190	452	1325	1336	1	13	4	2008	4	4	885	6	94	15.66666667	0.69941946	0	1.661107709	F	2005	0	0	NA	NA	NA	NA	0	0	0	1981	33	2538	76.90909091	2.041763994	0.21411025	1.682869985	F	1994	0	0	NA	NA	NA	NA	0	0	0	2083	33	2538	76.90909091
2192	453	1326	1337	1	5	4	2008	4	3	207	18	2290	127.2222222	5.061485492	0.754208754	5.74751318	M	2001	0	0	NA	NA	NA	NA	0	0	0	8441	16	1572	98.25	4.01785495	0.723484848	5.697177731	F	2001	0	0	NA	NA	NA	NA	0	0	0	177	18	2290	127.2222222
2193	453	1327	1338	1	6	5	2008	5	5	6371	1	18	18	1.211344143	0	11.87626738	F	2008	1	NA	NA	NA	NA	NA	0	0	0	174	123	13400	108.9430894	3.253686792	0.326749037	2.476705613	M	1991	1	18	17.9999950000001	1.21134420599998	9.6999997367675e-08	11.876267349	0	0	0	6715	2	36	18
2194	453	1328	1339	1	11	4	2008	4	4	8568	1	8	8	2.009426248	0.091056153	0.684244283	M	2008	0	0	NA	NA	NA	NA	0	0	0	5345	2	8	4	1.004713124	0.045528076	0.68427929	M	2004	0	0	NA	NA	NA	NA	0	0	0	5879	1	8	8
2197	454	1329	1340	0	10	3	2008	3	3	2982	6	37	6.166666667	0.911784284	0.072079788	0.998819702	M	2008	0	0	NA	NA	NA	NA	0	0	1	5386	24	473	19.70833333	1.671705167	0.189234209	1.042546017	UNK	1995	0	0	NA	NA	NA	NA	0	0	0	2922	6	37	6.166666667
2196	454	1330	1341	0	4	6	2008	6	6	7160	31	298	9.612903226	1.106812374	0.193548387	0.867738721	M	2001	0	0	NA	NA	NA	NA	0	0	0	8698	67	793	11.8358209	1.199040137	0.149253731	0.880518803	F	1986	0	0	NA	NA	NA	NA	0	0	0	7226	31	298	9.612903226
2195	454	1331	1342	0	2	2	2008	2	0	2243	2	1	0.5	0.513561843	0	1.226046412	M	2008	0	0	NA	NA	NA	NA	0	0	0	3774	1	0	0	0	0	1.374454858	UNI	2008	0	0	NA	NA	NA	NA	1	0	1	2184	2	1	0.5
2200	455	1243	1343	1	5	3	2008	3	3	3884	3	16	5.333333333	0.425767547	0	0.610783768	M	2008	0	0	NA	NA	NA	NA	0	0	0	4581	29	1025	35.34482759	2.362771984	0.070775623	0.819042129	M	2004	0	0	NA	NA	NA	NA	0	0	0	3791	3	16	5.333333333
2198	455	1244	1344	1	5	3	2008	3	3	3364	3	27	9	0.602711697	0	1.053703897	F	2006	3	NA	NA	NA	NA	NA	0	0	0	2011	34	1094	32.17647059	0.899248514	0.111967863	1.206005024	M	1994	3	27	9.00000000666675	0.602711690000001	-3.66666667398855e-09	1.05370389433333	0	0	0	7691	9	146	16.22222222
2199	455	1245	1345	1	6	7	2008	7	7	4904	5	94	18.8	1.945131299	0.4	1.801390721	M	2006	0	0	NA	NA	NA	NA	0	0	0	2387	53	2350	44.33962264	1.86637105	0.30066698	1.860149257	M	1995	0	0	NA	NA	NA	NA	0	0	0	4654	31	779	25.12903226
2202	456	1249	1346	1	8	7	2008	7	5	7927	2	50	25	1.212041451	0	1.483579034	M	2002	0	0	NA	NA	NA	NA	0	0	0	7473	29	1924	66.34482759	2.469646897	0.344827586	1.490001045	UNK	1994	0	0	NA	NA	NA	NA	1	0	1	8001	2	50	25
2203	456	1250	1347	1	11	3	2008	3	3	5389	4	31	7.75	0.362014418	0	1.18466894	F	2008	1	25	25	0.647167985	0	1.246337681	0	0	0	4022	71	1268	17.85915493	0.999879014	0.079424669	1.103795055	M	1994	2	69	34.50000016	0.893091819499993	1.10000004660549e-08	1.2463377045	1	1	1	4247	71	1268	17.85915493
2201	456	1251	1348	1	2	3	2008	3	3	4479	33	136	4.121212121	0.590257357	0.03030303	0.914756207	M	2004	0	0	NA	NA	NA	NA	0	0	0	4845	10	83	8.3	0.636822188	0	1.050069225	UNK	2003	0	0	NA	NA	NA	NA	0	0	0	5118	10	83	8.3
2206	457	1252	1349	1	10	3	2008	3	3	1234	55	1604	29.16363636	1.817034946	0.288083038	1.484737892	M	2001	0	0	NA	NA	NA	NA	0	0	0	5905	205	7536	36.76097561	1.880835779	0.268032232	1.615088276	M	1982	0	0	NA	NA	NA	NA	0	0	0	416	18	272	15.11111111
2204	457	1253	1350	1	12	18	2008	18	18	8732	2	4	2	0.116281191	0	1.716213149	F	2007	1	1	1	0.103024715	0	2.161760911	0	0	0	3484	3	27	9	0.397828924	0	1.539103389	M	2007	2	24	12	0.5319745525	0	1.67332239	0	0	0	1204	199	14433	72.52763819
2205	457	1254	1351	1	7	9	2008	9	8	5667	47	451	9.595744681	0.719570369	0.042553191	0.634097332	M	1985	0	0	NA	NA	NA	NA	0	0	0	4880	5	79	15.8	1.458466799	0.2	0.917059486	F	1998	0	0	NA	NA	NA	NA	0	0	0	6655	50	506	10.12
2209	458	1352	1352	0	14	3	2008	3	3	7754	12	154	12.83333333	0.895103735	0.125	1.203037733	F	2003	0	0	NA	NA	NA	NA	0	0	0	810	743	35070	47.20053836	1.961865428	0.188241083	1.409399925	M	1979	0	0	NA	NA	NA	NA	0	0	0	7800	12	154	12.83333333
2207	458	1353	1353	0	3	3	2008	3	3	2870	131	4334	33.08396947	1.820166262	0.273622588	1.369490215	M	1993	0	0	NA	NA	NA	NA	0	0	0	1008	99	1847	18.65656566	1.433511785	0.207840024	1.09642309	M	1987	0	0	NA	NA	NA	NA	0	0	0	1021	99	1847	18.65656566
2208	458	1354	1354	0	5	2	2008	2	2	7778	70	941	13.44285714	1.332641932	0.179373521	1.279346531	M	2004	0	0	NA	NA	NA	NA	0	0	0	3151	139	1927	13.86330935	0.925808247	0.061407228	1.101601507	F	1990	0	0	NA	NA	NA	NA	0	0	0	3333	139	1927	13.86330935
2212	459	1259	1355	0	21	3	2008	3	3	3436	6	32	5.333333333	0.533446734	0	1.075133549	M	2005	0	0	NA	NA	NA	NA	0	0	0	5567	226	19012	84.12389381	3.212401183	0.394614383	1.93589151	M	1980	0	0	NA	NA	NA	NA	0	0	0	5855	226	19012	84.12389381
2211	459	1260	1356	0	20	2	2008	2	2	4765	10	92	9.2	1.304360238	0.150800936	1.198165756	M	2007	0	0	NA	NA	NA	NA	1	1	1	8677	8	52	6.5	0.79743545	0.062956101	1.445891667	UNK	2008	0	0	NA	NA	NA	NA	0	0	0	8870	8	52	6.5
2215	460	1261	1357	0	3	9	2008	9	7	1067	77	466	6.051948052	0.763934173	0.058441558	0.824173872	M	1993	0	0	NA	NA	NA	NA	0	0	0	5337	18	49	2.722222222	0.398653503	0	0.72708366	M	1988	0	0	NA	NA	NA	NA	0	0	0	4430	1	14	14
2213	460	1262	1358	0	5	10	2008	10	10	5173	27	203	7.518518519	0.932922982	0.117541067	1.087994591	M	2004	0	0	NA	NA	NA	NA	0	0	0	91	31	388	12.51612903	0.732520601	0	0.825065214	M	1992	0	0	NA	NA	NA	NA	0	0	0	4354	19	240	12.63157895
2214	460	1263	1359	0	2	3	2008	3	3	5944	10	42	4.2	0.252032434	0	0.892566492	M	1994	0	0	NA	NA	NA	NA	0	0	0	6071	1	1	1	0.103299711	0	0.935920271	M	2008	0	0	NA	NA	NA	NA	0	0	0	5183	1	1	1
2218	461	1264	1360	0	7	3	2008	3	3	334	2	13	6.5	0.618697798	0	0.723087347	F	2006	0	0	NA	NA	NA	NA	0	0	0	758	1	9	9	0.946396234	0	0.832621823	M	2008	0	0	NA	NA	NA	NA	0	0	0	2980	1	9	9
2217	461	1265	1361	0	6	5	2008	5	5	891	15	157	10.46666667	1.08962028	0.160472358	1.531399887	M	2005	0	0	NA	NA	NA	NA	0	0	0	4799	10	87	8.7	0.757980904	0	1.136773236	F	1990	0	0	NA	NA	NA	NA	0	0	0	410	1	3	3
2216	461	1266	1362	0	7	6	2008	6	6	1040	37	637	17.21621622	1.279262032	0.135135135	1.514686585	F	1992	0	0	NA	NA	NA	NA	0	0	0	309	72	3193	44.34722222	2.240446509	0.176980117	1.868483615	UNK	1980	0	0	NA	NA	NA	NA	0	0	0	8170	1	2	2
2221	462	1358	1363	0	3	3	2008	3	3	6358	62	30	0.483870968	0.054388918	0	0.072845732	F	1978	0	0	NA	NA	NA	NA	0	0	0	8816	1	1	1	0.266170941	0	0.195506089	F	2008	0	0	NA	NA	NA	NA	0	0	0	6352	62	30	0.483870968
2219	462	1359	1364	0	8	3	2008	3	3	4269	14	43	3.071428571	0.47299423	0.071428571	0.747396898	F	1987	0	0	NA	NA	NA	NA	0	0	0	7031	27	246	9.111111111	1.069725594	0.116913738	0.88187194	M	1989	0	0	NA	NA	NA	NA	0	0	0	7282	27	246	9.111111111
2220	462	1360	1365	0	7	2	2008	2	2	1080	7	2	0.285714286	0.08473284	0	0.217293165	F	2008	0	0	NA	NA	NA	NA	0	0	0	109	21	318	15.14285714	1.474042185	0.241964747	1.185175429	M	1982	0	0	NA	NA	NA	NA	0	0	0	1012	7	2	0.285714286
2222	463	1278	1366	1	4	2	2008	2	1	2030	13	141	10.84615385	1.26542129	0.205208482	1.110916554	M	2007	0	0	NA	NA	NA	NA	0	0	0	8509	1	1	1	0.207585516	0	1.580115718	M	2008	0	0	NA	NA	NA	NA	0	0	0	8707	1	1	1
2223	463	1279	1367	1	4	5	2008	5	5	7178	27	58	2.148148148	0.362318294	0.037037037	1.030885858	M	2004	1	1	1.00000000400001	0.207585534	1.09999999109434e-08	1.580115734	0	0	0	8179	199	1474	7.407035176	0.846623978	0.085981984	1.058154081	M	1988	1	1	1.00000010199983	0.20758551199998	8.80000001757253e-08	1.58011574100004	0	0	0	8781	42	199	4.738095238
2224	463	1280	1368	1	4	4	2008	4	3	2316	63	460	7.301587302	0.820636259	0.065251702	0.919711191	M	2002	0	0	NA	NA	NA	NA	0	0	0	3467	36	202	5.611111111	0.574044749	0.049375664	0.861628299	F	2004	0	0	NA	NA	NA	NA	0	0	0	7206	389	8374	21.52699229
2226	464	1305	1369	1	13	5	2008	5	5	6703	11	131	11.90909091	1.496146619	0.112721807	1.347669265	M	2004	0	0	NA	NA	NA	NA	0	0	0	5525	124	1820	14.67741935	1.362813242	0.17450741	1.28621467	F	1991	0	0	NA	NA	NA	NA	0	0	0	6720	11	131	11.90909091
2227	464	1306	1370	1	10	6	2008	6	6	8465	2	15	7.5	0.848341678	0	1.213645419	M	2008	1	14	14	1.470719642	0	0.747141287	0	0	0	3743	2	28	14	1.219472639	0	1.137954134	UNI	2007	1	14	14	1.470719641	0	0.747141287	0	0	0	8621	2	15	7.5
2225	464	1307	1371	1	28	2	2008	2	2	843	20	58	2.9	0.777455183	0.076474001	0.947516245	M	2006	0	0	NA	NA	NA	NA	0	0	0	7693	22	54	2.454545455	0.436581294	0	0.65781306	M	2001	0	0	NA	NA	NA	NA	0	0	0	7928	22	54	2.454545455
2229	465	1364	1372	0	13	6	2008	6	6	113	29	991	34.17241379	1.17653372	0.119664701	1.396711876	F	1995	1	14	13.9999999900001	0.545498615999996	-1.90000002397994e-08	1.143622648	0	0	0	53	67	1101	16.43283582	0.860177212	0.099538205	0.955060623	M	1993	0	0	NA	NA	NA	NA	0	0	0	54	67	1101	16.43283582
2228	465	1365	1373	0	11	3	2008	3	3	554	3	23	7.666666667	0.407131183	0	1.292582172	F	2005	0	0	NA	NA	NA	NA	0	0	0	2265	15	314	20.93333333	0.840603761	0.049202058	1.031097703	M	1994	0	0	NA	NA	NA	NA	0	0	0	2543	66	3400	51.51515152
2230	465	1366	1374	0	11	3	2008	3	3	3746	4	36	9	0.788733393	0	1.041485295	F	2007	0	0	NA	NA	NA	NA	0	0	0	5075	31	742	23.93548387	0.853942324	0.064516129	1.162789663	M	1990	0	0	NA	NA	NA	NA	0	0	0	1364	11	112	10.18181818
2231	466	1367	1375	0	9	12	2008	12	12	7277	32	225	7.03125	0.469095175	0.03125	1.064010849	F	1996	0	0	NA	NA	NA	NA	0	0	0	352	150	3180	21.2	0.734855427	0.057777778	0.930728561	M	1991	0	0	NA	NA	NA	NA	0	0	0	7659	2	3	1.5
2233	466	1368	1376	0	7	9	2008	9	9	7942	182	7831	43.02747253	2.013959083	0.249123136	1.570723006	F	1983	0	0	NA	NA	NA	NA	0	0	0	5144	242	10580	43.71900826	2.339761853	0.344954633	1.20099393	UNK	1981	0	0	NA	NA	NA	NA	0	0	0	4126	312	12189	39.06730769
2232	466	1369	1377	0	7	8	2008	8	8	4694	1	4	4	0.283817622	0	1.353225087	M	2008	0	0	NA	NA	NA	NA	0	0	0	5969	91	9937	109.1978022	3.9162101	0.307692308	1.790521224	F	1992	0	0	NA	NA	NA	NA	0	0	0	4639	1	4	4
2236	467	1376	1378	1	5	13	2008	13	13	6601	2	8	4	0.222122324	0	0.400510685	F	2008	0	0	NA	NA	NA	NA	0	0	0	2036	85	852	10.02352941	0.698997983	0.070588235	0.972013376	M	1998	0	0	NA	NA	NA	NA	0	0	0	518	208	6639	31.91826923
2234	467	1377	1379	1	6	10	2008	10	10	5659	20	32	1.6	0.293830251	0.006887755	0.633753112	M	2005	0	0	NA	NA	NA	NA	0	0	0	1848	12	15	1.25	0.080302809	0	0.513321719	M	2004	0	0	NA	NA	NA	NA	0	0	0	7881	23	199	8.652173913
2235	467	1378	1380	1	7	3	2008	3	3	711	6	34	5.666666667	0.43736022	0	0.844433953	F	2008	0	0	NA	NA	NA	NA	0	0	0	7983	31	180	5.806451613	0.373116929	0	0.795791821	M	1996	0	0	NA	NA	NA	NA	0	0	0	657	6	34	5.666666667
2239	468	1409	1381	1	7	9	2008	9	9	1853	91	929	10.20879121	0.846878443	0.110465984	0.658885864	M	1991	0	0	NA	NA	NA	NA	0	0	0	5972	71	1350	19.01408451	1.228383775	0.154929577	0.846437627	M	1996	0	0	NA	NA	NA	NA	0	0	0	1441	28	396	14.14285714
2237	468	1410	1382	1	7	5	2008	5	4	1787	99	1881	19	1.429112879	0.147053328	1.014334866	M	1989	1	31	31.00000004	2.43705365900001	0.364243966	0.407274552000004	0	0	0	7868	79	1700	21.51898734	1.620449477	0.158641301	0.990558879	M	1985	1	31	30.9999996599997	2.437053707	0.364243997000001	0.407274488999988	0	0	0	1563	15	552	36.8
2238	468	1411	1383	1	6	5	2008	5	5	3983	63	1213	19.25396825	0.929753752	0.071428571	1.068064969	M	1994	0	0	NA	NA	NA	NA	0	0	0	63	112	3001	26.79464286	1.243531234	0.145688398	1.189328111	UNK	1988	0	0	NA	NA	NA	NA	0	0	0	8512	14	139	9.928571429
2241	469	1415	1384	0	5	2	2008	2	2	3459	2	1	0.5	0.0545408	0	0.562515356	M	2008	0	0	NA	NA	NA	NA	0	0	0	8226	11	62	5.636363636	0.532147218	0	1.091569289	M	2005	0	0	NA	NA	NA	NA	0	0	0	3421	2	1	0.5
2240	469	1416	1385	0	4	3	2008	3	3	8398	1	6	6	0.654489594	0	0.506361741	F	2008	0	0	NA	NA	NA	NA	0	0	0	7145	1	6	6	0.654489594	0	0.506361741	M	2008	0	0	NA	NA	NA	NA	0	0	1	8567	1	6	6
2242	469	1417	1386	0	8	7	2008	7	7	4037	1	4	4	0.436326396	0	0.506361741	UNK	2008	0	0	NA	NA	NA	NA	0	0	0	5778	258	5470	21.20155039	1.06528019	0.116566124	0.911182209	M	1979	0	0	NA	NA	NA	NA	0	0	0	1770	31	769	24.80645161
2243	470	1424	1387	0	4	2	2008	2	2	1338	2	5	2.5	0.320031198	0	1.122901381	F	2008	0	0	NA	NA	NA	NA	0	0	0	5478	87	1898	21.81609195	1.497211043	0.179350907	2.303356332	M	1996	0	0	NA	NA	NA	NA	0	0	0	5753	87	1898	21.81609195
2245	470	1425	1388	0	6	10	2008	10	10	4640	4	47	11.75	1.170539939	0	1.439015574	F	2005	0	0	NA	NA	NA	NA	1	0	1	3880	39	1624	41.64102564	2.493752912	0.256410256	1.45472088	M	1999	0	0	NA	NA	NA	NA	0	0	0	7788	48	585	12.1875
2244	470	1426	1389	0	9	3	2008	3	3	4086	1	1	1	0.091757064	0	2.030421103	M	2008	0	0	NA	NA	NA	NA	1	1	1	1380	103	1833	17.7961165	0.960107827	0.101941748	1.361975201	M	1980	0	0	NA	NA	NA	NA	0	0	0	1431	103	1833	17.7961165
2248	471	1397	1390	0	14	5	2008	5	5	6338	4	11	2.75	0.38441595	0	0.64867042	F	2008	0	0	NA	NA	NA	NA	0	0	0	7038	1	5	5	0.625119812	0	0.748314156	F	2008	0	0	NA	NA	NA	NA	0	0	0	4328	1	5	5
2247	471	1398	1391	0	12	4	2008	4	4	1982	2	25	12.5	0.863294224	0	0.842117005	M	2008	0	0	NA	NA	NA	NA	0	0	1	8620	1	7	7	0.875167737	0	0.748314156	M	2008	0	0	NA	NA	NA	NA	0	0	0	9023	39	708	18.15384615
2246	471	1399	1392	0	11	4	2008	4	4	5913	1	1	1	0.125023962	0	0.748314156	F	2008	0	0	NA	NA	NA	NA	0	0	0	760	1	1	1	0.125023962	0	0.748314156	M	2008	0	0	NA	NA	NA	NA	0	0	0	763	1	1	1
2250	472	1430	1393	0	16	11	2008	11	10	7860	3	5	1.666666667	0.320788037	0	0.24155027	F	2008	0	0	NA	NA	NA	NA	0	0	0	6053	74	637	8.608108108	0.784766501	0.075602878	0.55427812	UNK	1994	0	0	NA	NA	NA	NA	0	0	0	6331	74	637	8.608108108
2251	472	1431	1394	0	6	6	2008	6	6	381	1	1	1	0.103625775	0	0.202541288	F	2008	0	0	NA	NA	NA	NA	0	0	0	672	23	115	5	0.647854589	0.043478261	0.746317067	M	1998	0	0	NA	NA	NA	NA	0	0	0	3811	15	77	5.133333333
2249	472	1432	1395	0	4	6	2008	6	6	6440	72	293	4.069444444	0.983510577	0.095042366	0.895478011	M	2004	0	0	NA	NA	NA	NA	0	0	0	1717	38	238	6.263157895	0.974890149	0.105263158	0.730986048	F	2001	0	0	NA	NA	NA	NA	0	0	0	2387	44	141	3.204545455
2252	473	1418	1396	0	8	10	2008	10	10	2321	23	499	21.69565217	1.165428892	0.085371577	1.210381581	F	1994	0	0	NA	NA	NA	NA	0	0	0	5166	73	1133	15.52054795	0.872605369	0.040596524	1.129015054	M	1980	0	0	NA	NA	NA	NA	0	0	0	5431	73	1133	15.52054795
2254	473	1419	1397	0	8	3	2008	3	3	5441	4	34	8.5	0.915817447	0	1.834533571	M	2008	0	0	NA	NA	NA	NA	0	0	0	575	7	195	27.85714286	2.526317969	0.19047619	2.019002084	M	2002	0	0	NA	NA	NA	NA	0	0	0	6411	118	4623	39.1779661
2253	473	1420	1398	0	7	3	2008	3	3	3412	6	397	66.16666667	5.148128152	0.666666667	1.419883729	M	2007	0	0	NA	NA	NA	NA	0	0	0	4451	15	701	46.73333333	3.987516177	0.577777778	1.467001278	M	2007	0	0	NA	NA	NA	NA	1	1	1	2217	10	539	53.9
2256	474	1433	1399	1	13	10	2008	10	10	7074	9	55	6.111111111	0.612576658	0	0.788554833	UNK	2005	0	0	NA	NA	NA	NA	0	0	0	7609	142	3984	28.05633803	0.974219433	0.084464188	1.23508038	M	1980	0	0	NA	NA	NA	NA	0	0	0	4529	2	7	3.5
2257	474	1434	1400	1	14	2	2008	2	2	4310	2	83	41.5	1.466151637	0	0.792357167	M	2006	1	25	25	1.889595345	0	0.856616556	0	0	1	1188	106	1133	10.68867925	0.36533268	0.004967884	0.773180202	M	1981	1	25	25.00000075	1.889595315	-8.60000000102445e-08	0.856616561999999	0	0	0	4248	2	83	41.5
2255	474	1435	1401	1	9	1	2008	1	1	8027	34	1206	35.47058824	1.292545142	0.191176471	1.179687553	UNI	1989	0	0	NA	NA	NA	NA	0	0	0	7870	34	1206	35.47058824	1.292545142	0.191176471	1.179687553	UNI	1989	0	0	NA	NA	NA	NA	0	0	0	8122	34	1206	35.47058824
2260	475	1446	1402	1	17	2	2008	2	2	7866	5	78	15.6	0.61136447	0	0.970030656	UNK	1999	0	0	NA	NA	NA	NA	0	0	0	4193	28	329	11.75	0.747203005	0.071017351	0.992273613	UNK	1984	0	0	NA	NA	NA	NA	0	0	0	7912	5	78	15.6
2258	475	1447	1403	1	15	2	2008	2	2	2984	8	243	30.375	1.158359418	0.2	1.283296352	F	2005	1	44	43.99999999	1.13901566	-2.9999998041319e-09	1.246337682	1	0	1	4022	71	1268	17.85915493	0.999879014	0.079424669	1.103795055	M	1994	2	69	34.50000016	0.893091819499993	1.10000004660549e-08	1.2463377045	1	1	1	2923	8	243	30.375
2259	475	1448	1404	1	13	1	2008	1	1	5140	15	256	17.06666667	1.309621181	0.155555556	0.885035302	M	2003	0	0	NA	NA	NA	NA	0	0	0	4848	15	256	17.06666667	1.309621181	0.155555556	0.885035302	M	2003	0	0	NA	NA	NA	NA	0	0	0	5122	15	256	17.06666667
2261	476	1332	1405	0	7	1	2008	1	1	6378	23	1247	54.2173913	2.173792489	0.457137402	2.378068104	M	1998	0	0	NA	NA	NA	NA	0	0	0	6104	23	1247	54.2173913	2.173792489	0.457137402	2.378068104	M	1998	0	0	NA	NA	NA	NA	0	0	0	6378	23	1247	54.2173913
2263	476	1333	1406	0	14	3	2008	3	3	8032	4	64	16	1.044106444	0	1.661932379	F	2007	0	0	NA	NA	NA	NA	0	0	0	5891	80	3237	40.4625	1.397883182	0.179518729	1.364720109	UNI	1987	0	0	NA	NA	NA	NA	0	0	0	4372	108	4915	45.50925926
2262	476	1334	1407	0	9	4	2008	4	4	1129	7	174	24.85714286	1.924583114	0.428571429	2.03937307	F	2006	0	0	NA	NA	NA	NA	0	0	0	1681	50	2768	55.36	1.648298349	0.2025	1.950338967	UNI	1989	0	0	NA	NA	NA	NA	0	0	0	1056	7	174	24.85714286
2266	477	1436	1408	0	12	5	2008	5	5	6900	8	3	0.375	0.050808336	0	0.418122532	UNI	1994	0	0	NA	NA	NA	NA	0	0	0	5833	110	217	1.972727273	0.274690385	0.008299988	0.716764919	M	1979	0	0	NA	NA	NA	NA	0	0	0	6932	8	3	0.375
2265	477	1335	1409	0	10	13	2008	13	13	2875	115	3931	34.1826087	2.459044145	0.38581769	1.142697379	M	1998	0	0	NA	NA	NA	NA	0	0	0	4600	278	20363	73.24820144	3.560834337	0.419860007	1.729276733	M	1980	0	0	NA	NA	NA	NA	0	0	0	7663	169	7947	47.02366864
2264	477	1336	1410	0	9	14	2008	14	14	6564	23	525	22.82608696	1.483859087	0.181126246	1.536398493	M	1999	0	0	NA	NA	NA	NA	0	0	0	7909	78	2514	32.23076923	1.231741357	0.138888889	1.115010293	M	1980	0	0	NA	NA	NA	NA	0	0	0	3279	157	8209	52.2866242
2267	478	1437	1411	1	8	6	2008	6	6	135	23	367	15.95652174	1.373092211	0.172223531	1.251925512	M	2007	0	0	NA	NA	NA	NA	0	0	0	993	46	588	12.7826087	0.99080231	0.087486667	1.040006476	UNK	1992	0	0	NA	NA	NA	NA	0	0	0	6204	5	144	28.8
2268	478	1438	1412	1	9	3	2008	3	3	5252	3	86	28.66666667	1.328920006	0	1.508474198	M	2006	2	55	27.500000005	1.4043646525	0	1.3924356465	0	0	0	6456	63	1898	30.12698413	0.8542961	0.063492063	1.390837885	M	1980	2	55	27.5000002200001	1.4043646675	-5.00000041370185e-10	1.39243562750001	0	0	0	6726	63	1898	30.12698413
2269	478	1439	1413	1	5	6	2008	6	6	1923	262	3764	14.36641221	0.693902224	0.054691051	0.755458771	F	1985	0	0	NA	NA	NA	NA	0	0	0	5961	27	841	31.14814815	1.546751944	0.333333333	1.051525545	M	1997	0	0	NA	NA	NA	NA	0	0	0	1856	2	17	8.5
2271	479	1440	1414	1	2	1	2008	1	1	2650	72	1853	25.73611111	1.501883835	0.161717185	1.400610149	M	1980	0	0	NA	NA	NA	NA	0	0	0	2460	72	1853	25.73611111	1.501883835	0.161717185	1.400610149	M	1980	0	0	NA	NA	NA	NA	0	0	0	2580	72	1853	25.73611111
2270	479	1441	1415	1	1	4	2008	4	4	7080	8	116	14.5	2.75081488	0.5	0.922854061	M	2004	1	7	7.00000000999999	5.803691637	0.999999997	0.71667863	0	0	0	2507	12	145	12.08333333	2.437481071	0.375	1.187576128	M	2005	3	45	14.99999999	2.8289872	0.333333333	1.438229482	0	0	0	5374	3	17	5.666666667
2272	479	1442	1416	1	5	1	2008	1	1	3813	2	3	1.5	0.55178956	0	0.44927467	M	2008	0	0	NA	NA	NA	NA	0	0	0	3552	2	3	1.5	0.55178956	0	0.44927467	M	2008	0	0	NA	NA	NA	NA	0	0	0	3728	2	3	1.5
2275	480	1449	1417	0	7	3	2008	3	3	2770	62	780	12.58064516	0.956901596	0.088709677	1.355247887	F	1994	0	0	NA	NA	NA	NA	0	0	0	6892	202	5077	25.13366337	1.404062887	0.16557988	1.611692126	UNK	1980	0	0	NA	NA	NA	NA	0	0	0	2692	62	780	12.58064516
2274	480	1450	1418	0	21	2	2008	2	2	391	61	621	10.18032787	0.494133808	0.016393443	1.125455663	UNI	1980	0	0	NA	NA	NA	NA	0	0	0	3713	8	15	1.875	0.180334346	0	1.380929882	F	2005	0	0	NA	NA	NA	NA	0	0	0	3937	8	15	1.875
2273	480	1451	1419	0	11	3	2008	3	3	4822	53	490	9.245283019	0.83063831	0.122641509	0.998505075	M	1993	0	0	NA	NA	NA	NA	0	0	0	8007	19	120	6.315789474	0.792324295	0.105263158	1.038908572	F	2005	0	0	NA	NA	NA	NA	0	0	0	4764	53	490	9.245283019
2278	481	1464	1420	0	10	2	2008	2	2	128	2	3	1.5	0.167051001	0	0.407567047	M	2008	0	0	NA	NA	NA	NA	0	0	0	18	20	318	15.9	1.402879437	0.291666667	1.047371283	M	1996	0	0	NA	NA	NA	NA	0	0	0	10	20	318	15.9
2276	481	1465	1421	0	11	2	2008	2	2	466	38	99	2.605263158	0.311282412	0.03212279	0.693216307	M	2000	0	0	NA	NA	NA	NA	0	0	0	691	50	595	11.9	1.09453784	0.139450048	0.953821606	M	1981	0	0	NA	NA	NA	NA	0	0	0	697	50	595	11.9
2277	481	1466	1422	0	7	5	2008	5	5	103	2	1	0.5	0.040579968	0	0.416628495	M	2008	0	0	NA	NA	NA	NA	0	0	0	5130	1	0	0	0	0	0.35789165	F	2008	0	0	NA	NA	NA	NA	0	0	0	3465	17	107	6.294117647
2281	482	1467	1423	0	7	9	2008	9	9	8296	16	142	8.875	0.547953916	0	0.639873318	F	1992	0	0	NA	NA	NA	NA	0	0	0	5494	1	1	1	0.178717934	0	1.264263906	M	2008	0	0	NA	NA	NA	NA	0	0	0	5113	5	5	1
2280	482	1468	1424	0	14	8	2008	8	8	5087	21	483	23	2.237641607	0.345052169	1.37520744	F	2000	0	0	NA	NA	NA	NA	0	0	0	707	2	16	8	1.498028572	0.418937765	1.377643709	F	2008	0	0	NA	NA	NA	NA	0	0	0	7012	2	57	28.5
2279	482	1469	1425	0	5	3	2008	3	3	4259	23	94	4.086956522	0.836359733	0.043478261	0.871272742	M	2006	0	0	NA	NA	NA	NA	0	0	0	2777	22	97	4.409090909	0.913014234	0.045454545	0.930981199	M	2006	0	0	NA	NA	NA	NA	0	0	0	2926	22	97	4.409090909
2283	483	1340	1426	0	7	2	2008	2	2	3536	14	68	4.857142857	0.565795246	0	0.737882089	M	2006	0	0	NA	NA	NA	NA	0	0	0	6401	73	743	10.17808219	0.713782667	0.054794521	0.781110024	M	1996	0	0	NA	NA	NA	NA	0	0	0	6679	73	743	10.17808219
2284	483	1341	1427	0	6	5	2008	5	5	6888	8	96	12	1.284390086	0.125	1.034496362	UNK	2007	0	0	NA	NA	NA	NA	0	0	0	1727	20	252	12.6	0.913821222	0.068625002	0.939742396	M	1982	0	0	NA	NA	NA	NA	0	0	0	6872	1	15	15
2282	483	1342	1428	0	4	2	2008	2	2	8711	5	8	1.6	0.150302058	0	0.642942121	F	2008	0	0	NA	NA	NA	NA	0	0	0	8478	85	412	4.847058824	0.522020048	0.037254902	0.74404755	F	2004	0	0	NA	NA	NA	NA	0	0	0	8679	85	412	4.847058824
2285	484	1343	1429	0	13	3	2008	3	2	6485	16	45	2.8125	0.477476504	0.03750923	0.687022848	M	2007	0	0	NA	NA	NA	NA	0	0	0	6177	1	1	1	0.125660947	0	0.613006878	F	2008	0	0	NA	NA	NA	NA	0	0	0	6497	16	45	2.8125
2286	484	1344	1430	0	17	1	2008	1	1	7318	6	64	10.66666667	0.897432991	0.166666667	1.064961967	M	2004	0	0	NA	NA	NA	NA	0	0	0	7133	6	64	10.66666667	0.897432991	0.166666667	1.064961967	M	2004	0	0	NA	NA	NA	NA	0	0	0	7384	6	64	10.66666667
2287	484	1345	1431	0	3	1	2008	1	1	4465	14	242	17.28571429	2.650081274	0.547759437	1.293911949	F	2006	0	0	NA	NA	NA	NA	0	0	0	4180	14	242	17.28571429	2.650081274	0.547759437	1.293911949	F	2006	0	0	NA	NA	NA	NA	0	0	0	4404	14	242	17.28571429
2288	485	1349	1432	0	21	3	2008	3	3	8508	12	437	36.41666667	2.562534747	0.333333333	1.990412808	M	2003	0	0	NA	NA	NA	NA	0	0	0	1824	52	1771	34.05769231	2.410330684	0.293126253	1.486200848	M	1998	0	0	NA	NA	NA	NA	0	0	0	1907	52	1771	34.05769231
2289	485	1350	1433	0	16	1	2008	1	1	7514	21	251	11.95238095	0.53723374	0	1.724324435	M	1990	0	0	NA	NA	NA	NA	0	0	0	7322	21	251	11.95238095	0.53723374	0	1.724324435	M	1990	0	0	NA	NA	NA	NA	0	0	0	7553	21	251	11.95238095
2290	485	1351	1434	0	15	2	2008	2	2	7790	27	374	13.85185185	1.271552754	0.074074074	1.563424438	F	1999	0	0	NA	NA	NA	NA	0	0	0	1249	5	59	11.8	0.775537092	0	1.363364195	M	2004	0	0	NA	NA	NA	NA	0	0	0	7834	27	374	13.85185185
2293	486	1485	1435	1	10	8	2008	8	8	6655	4	65	16.25	0.639876661	0	1.310092809	F	2001	0	0	NA	NA	NA	NA	0	0	0	2032	148	9752	65.89189189	1.880273922	0.206487974	2.286746735	M	1980	1	22	21.9999997899995	0.628242287999967	1.39999976056515e-08	3.46179549799996	0	0	0	6669	4	65	16.25
2292	486	1486	1436	1	10	9	2008	9	9	6452	18	317	17.61111111	0.761360608	0.055555556	1.547766837	M	2002	10	248	24.799999998	1.0082505928	0.1000000008	1.7999336498	0	0	0	5864	167	13682	81.92814371	2.437408464	0.092954463	1.699172966	M	1980	12	254	21.1666666891667	0.868349715666668	0.0833333288333334	1.79642967933333	0	0	0	2258	28	1122	40.07142857
2291	486	1487	1437	1	9	6	2008	6	6	22	53	1462	27.58490566	0.794401983	0.047159172	1.142803906	UNI	1982	0	0	NA	NA	NA	NA	0	0	0	6928	111	4003	36.06306306	1.238194953	0.081756757	1.422821951	M	1980	0	0	NA	NA	NA	NA	0	0	0	4814	2	41	20.5
2296	487	1493	1438	0	42	4	2008	4	4	7897	27	2319	85.88888889	4.021966018	0.1726988	1.631824766	M	2003	0	0	NA	NA	NA	NA	0	0	0	7848	216	11444	52.98148148	2.301798049	0.218820977	1.738249667	M	1991	0	0	NA	NA	NA	NA	0	0	0	741	22	1760	80
2294	487	1494	1439	0	60	4	2008	4	4	2519	2	20	10	0.621624297	0	0.657529984	UNI	2008	0	0	NA	NA	NA	NA	0	0	0	3858	94	3523	37.4787234	1.216595526	0.088760074	1.638719612	UNK	1982	0	0	NA	NA	NA	NA	0	0	0	3770	14	188	13.42857143
2295	487	1495	1440	0	36	10	2008	10	10	324	11	116	10.54545455	1.249911074	0.191027021	1.203937415	F	2008	0	0	NA	NA	NA	NA	0	0	1	5002	73	4880	66.84931507	1.755503318	0.230116238	1.603018183	F	1987	0	0	NA	NA	NA	NA	0	0	0	1910	5	119	23.8
2298	488	1512	1441	1	11	2	2008	2	2	6243	42	268	6.380952381	1.727008568	0.21519534	1.054644315	M	1988	0	0	NA	NA	NA	NA	0	0	0	2796	29	374	12.89655172	1.818586849	0.293507036	1.008920408	UNK	1996	0	0	NA	NA	NA	NA	0	0	0	2941	29	374	12.89655172
2299	488	1513	1442	1	15	1	2008	1	1	422	5	8	1.6	0.288829386	0	0.410630364	F	2005	1	0	0	-1.99999994343614e-09	0	0.249060308	0	0	0	395	5	8	1.6	0.288829386	0	0.410630364	F	2005	1	0	0	-1.99999994343614e-09	0	0.249060308	0	0	0	391	5	8	1.6
2297	488	1514	1443	1	17	1	2008	1	1	4255	1	0	0	0	0	0.074400065	M	2008	0	0	NA	NA	NA	NA	0	0	0	3959	1	0	0	0	0	0.074400065	M	2008	0	0	NA	NA	NA	NA	0	0	0	4186	1	0	0
2302	489	1515	1444	0	9	3	2008	3	3	2599	3	4	1.333333333	0.547753813	0	1.945092112	F	2006	0	0	NA	NA	NA	NA	0	0	0	1704	7	31	4.428571429	0.846785936	0.071428571	1.524302137	M	1996	0	0	NA	NA	NA	NA	0	0	0	4737	361	1626	4.504155125
2301	489	1516	1445	0	8	2	2008	2	2	8760	50	458	9.16	2.696158793	0.351630119	1.404482634	UNK	1999	0	0	NA	NA	NA	NA	0	0	0	6897	107	950	8.878504673	3.161116665	0.340161207	1.314673843	UNK	1993	0	0	NA	NA	NA	NA	0	0	0	7145	107	950	8.878504673
2300	489	1517	1446	0	17	3	2008	3	3	1658	13	22	1.692307692	0.5048435	0.016003548	1.028757404	M	2003	0	0	NA	NA	NA	NA	0	0	0	6057	28	99	3.535714286	0.845380207	0.114573076	0.93659865	M	1983	0	0	NA	NA	NA	NA	0	0	0	1581	13	22	1.692307692
2304	490	1452	1447	0	15	7	2008	7	7	2242	6	236	39.33333333	1.546384133	0.222222222	1.052826475	F	2005	0	0	NA	NA	NA	NA	0	0	0	1760	1	25	25	1.454422334	0	1.124302288	UNK	2008	0	0	NA	NA	NA	NA	0	0	0	1838	5	93	18.6
2303	490	1453	1448	0	11	4	2008	4	4	3537	9	414	46	3.12793059	0.333333333	1.7529974	F	2002	0	0	NA	NA	NA	NA	0	0	0	3260	185	10252	55.41621622	1.957697803	0.260302433	2.238664929	M	1985	0	0	NA	NA	NA	NA	0	0	0	3431	185	10252	55.41621622
2305	490	1454	1449	0	16	6	2008	6	6	1696	17	279	16.41176471	1.062473221	0.065619964	0.907055807	F	2003	0	0	NA	NA	NA	NA	0	0	0	837	142	2928	20.61971831	0.989241811	0.075570203	1.236078233	F	1988	0	0	NA	NA	NA	NA	0	0	0	1621	17	279	16.41176471
2306	491	1373	1450	0	8	2	2008	2	2	7014	16	106	6.625	0.95750656	0.114344571	1.341373888	F	2003	0	0	NA	NA	NA	NA	0	0	0	6121	27	783	29	1.108425249	0.163349217	1.260107391	M	1999	0	0	NA	NA	NA	NA	0	0	0	6399	27	783	29
2308	491	1374	1451	0	9	4	2008	4	4	3301	334	10747	32.17664671	1.93739907	0.247964794	1.56016322	M	1984	0	0	NA	NA	NA	NA	0	0	0	8205	63	1191	18.9047619	1.370681645	0.201781457	1.46169093	M	1995	0	0	NA	NA	NA	NA	0	0	0	8446	63	1191	18.9047619
2307	491	1375	1452	0	8	1	2008	1	1	2725	12	148	12.33333333	1.065752449	0.086158995	1.341534295	M	2002	0	0	NA	NA	NA	NA	0	0	0	2518	12	148	12.33333333	1.065752449	0.086158995	1.341534295	M	2002	0	0	NA	NA	NA	NA	0	0	0	2630	12	148	12.33333333
2309	492	1388	1453	1	5	3	2008	3	2	8006	4	36	9	0.629687649	0	1.136371636	M	2003	0	0	NA	NA	NA	NA	0	0	0	6468	1	0	0	0	0	1.235114101	M	2008	0	0	NA	NA	NA	NA	0	0	0	6736	1	0	0
2311	492	1389	1454	1	3	6	2008	6	6	2980	12	36	3	0.392319337	0	0.653612245	M	2007	1	7	7.000000004	0.688913855	0	1.2351141	0	0	0	658	39	137	3.512820513	0.361874402	0	0.667707828	F	2004	1	7	6.99999999099998	0.68891384	0	1.2351141	0	0	0	7850	87	476	5.471264368
2310	492	1390	1455	1	4	3	2008	3	3	2893	8	53	6.625	1.160883142	0.121903052	1.245222421	M	2006	0	0	NA	NA	NA	NA	0	0	0	1406	12	160	13.33333333	1.789647301	0.166666667	1.609706401	M	1987	0	0	NA	NA	NA	NA	0	0	0	2831	8	53	6.625
2314	493	1391	1456	0	7	6	2008	6	6	4350	7	52	7.428571429	1.356819372	0.142857143	1.096130196	F	2008	0	0	NA	NA	NA	NA	0	0	0	530	1	11	11	1.443156565	0	0.519833411	UNK	2008	0	0	NA	NA	NA	NA	0	0	0	3703	2	15	7.5
2313	493	1392	1457	0	6	1	2008	1	1	3456	8	37	4.625	0.476644849	0	0.947808367	M	2006	0	0	NA	NA	NA	NA	0	0	0	3249	8	37	4.625	0.476644849	0	0.947808367	M	2006	0	0	NA	NA	NA	NA	0	0	0	3420	8	37	4.625
2312	493	1393	1458	0	4	5	2008	5	5	1779	5	15	3	0.266336439	0	0.294523777	M	2004	0	0	NA	NA	NA	NA	0	0	0	6321	49	533	10.87755102	0.710933875	0.031718362	0.738730974	M	1988	0	0	NA	NA	NA	NA	0	0	0	1717	5	15	3
2315	494	1394	1459	0	22	1	2008	1	1	2812	5	9	1.8	1.244544182	0.097904239	1.906291207	M	1997	0	0	NA	NA	NA	NA	0	0	0	2616	5	9	1.8	1.244544182	0.097904239	1.906291207	M	1997	0	0	NA	NA	NA	NA	0	0	0	2748	5	9	1.8
2317	494	1395	1460	0	25	3	2008	3	3	1631	74	1030	13.91891892	2.316089787	0.23784748	1.681399797	M	1980	0	0	NA	NA	NA	NA	0	0	0	5274	5	39	7.8	2.078643315	0.196068631	1.867469475	UNK	2005	0	0	NA	NA	NA	NA	0	0	0	5541	5	39	7.8
2319	495	1370	1461	0	14	6	2008	6	6	1936	51	694	13.60784314	0.999294621	0.078431373	1.112738904	M	2000	0	0	NA	NA	NA	NA	0	0	0	2095	486	9041	18.60288066	1.141346813	0.140548305	1.039060963	M	1995	0	0	NA	NA	NA	NA	0	0	0	324	8	122	15.25
2320	495	1371	1462	0	19	2	2008	2	2	7260	20	301	15.05	0.610411268	0.05	0.872229442	M	2002	0	0	NA	NA	NA	NA	0	0	0	1541	77	1148	14.90909091	0.820683694	0.058669179	0.988977763	F	2001	0	0	NA	NA	NA	NA	0	0	0	7326	20	301	15.05
2318	495	1372	1463	0	11	1	2008	1	1	2232	78	1664	21.33333333	1.327372579	0.153652261	0.947104386	M	1998	0	0	NA	NA	NA	NA	0	0	0	2060	78	1664	21.33333333	1.327372579	0.153652261	0.947104386	M	1998	0	0	NA	NA	NA	NA	0	0	0	2168	78	1664	21.33333333
2323	496	1379	1464	0	9	1	2008	1	1	6003	20	136	6.8	0.599267456	0.016666667	1.359321897	UNK	1999	0	0	NA	NA	NA	NA	0	0	0	5710	20	136	6.8	0.599267456	0.016666667	1.359321897	UNK	1999	0	0	NA	NA	NA	NA	0	0	0	5983	20	136	6.8
2322	496	1380	1465	0	11	3	2008	3	3	5969	9	161	17.88888889	1.517425623	0.111111111	1.417430949	F	2006	0	0	NA	NA	NA	NA	0	0	0	1469	27	2537	93.96296296	4.479534253	0.351851852	2.442725522	M	1992	0	0	NA	NA	NA	NA	0	0	0	2019	5	162	32.4
2321	496	1381	1466	0	7	8	2008	8	8	3731	4	51	12.75	1.161549707	0.25	0.70636108	M	2007	0	0	NA	NA	NA	NA	0	0	0	5581	253	7125	28.16205534	1.308617811	0.144295216	1.291388003	M	1980	0	0	NA	NA	NA	NA	0	0	0	8052	5	64	12.8
2324	497	1385	1467	1	10	8	2008	8	8	7824	15	456	30.4	1.456962486	0.175227235	1.024594451	F	2001	0	0	NA	NA	NA	NA	0	0	0	5269	29	790	27.24137931	1.256170414	0.157410326	1.181191883	UNK	2000	0	0	NA	NA	NA	NA	0	0	0	7361	62	2563	41.33870968
2326	497	1386	1468	1	11	9	2008	9	9	6452	18	317	17.61111111	0.761360608	0.055555556	1.547766837	M	2002	10	248	24.799999998	1.0082505928	0.1000000008	1.7999336498	0	0	0	5864	167	13682	81.92814371	2.437408464	0.092954463	1.699172966	M	1980	12	254	21.1666666891667	0.868349715666668	0.0833333288333334	1.79642967933333	0	0	0	7001	2	79	39.5
2325	497	1387	1469	1	8	5	2008	5	5	8064	45	5126	113.9111111	3.073210413	0.322222222	1.834797023	F	1997	0	0	NA	NA	NA	NA	0	0	0	7887	163	12653	77.62576687	2.257024537	0.285116505	1.636941912	F	1989	0	0	NA	NA	NA	NA	0	0	0	2575	109	8177	75.01834862
2327	498	1400	1470	1	9	12	2008	12	12	2169	77	7223	93.80519481	4.404931706	0.45514964	2.112035804	M	1999	0	0	NA	NA	NA	NA	0	0	0	1866	454	24823	54.67621145	2.28349659	0.245192773	1.428195412	M	1981	0	0	NA	NA	NA	NA	0	0	0	7753	11	774	70.36363636
2328	498	1401	1471	1	12	5	2008	5	5	4673	1	6	6	0.306406833	0	2.30372545	M	2008	NA	NA	NA	NA	NA	NA	1	0	1	8396	378	17614	46.5978836	1.657859168	0.244424259	1.663768717	M	1980	6	63	10.4999999400006	0.521301208000011	0.0101760450000015	1.66094275699999	0	0	0	8509	73	2471	33.84931507
2329	498	1402	1472	1	1	4	2008	4	4	450	163	5961	36.57055215	1.246013573	0.118609407	1.030365814	M	1979	0	0	NA	NA	NA	NA	0	0	0	7063	3	3	1	0.313816271	0	0.549473414	UNI	2008	0	0	NA	NA	NA	NA	0	0	0	417	163	5961	36.57055215
2332	499	1403	1473	0	16	5	2008	5	5	8896	4	39	9.75	1.468948885	0.035736026	1.682323115	M	2007	0	0	NA	NA	NA	NA	0	0	0	2019	48	811	16.89583333	1.681542877	0.197422447	1.567654926	M	1992	0	0	NA	NA	NA	NA	0	0	0	5688	57	1414	24.80701754
2331	499	1404	1474	0	15	5	2008	5	5	8795	17	632	37.17647059	3.112407423	0.647058824	1.660167617	F	2003	0	0	NA	NA	NA	NA	1	1	1	6904	37	322	8.702702703	1.514697796	0.228868521	1.075547797	M	2000	0	0	NA	NA	NA	NA	0	0	0	7153	37	322	8.702702703
2330	499	1405	1475	0	11	2	2008	2	2	8227	5	40	8	1.337840051	0.2	1.037142536	M	2008	0	0	NA	NA	NA	NA	0	0	0	8508	1	4	4	0.558172183	0	1.912192111	M	2008	0	0	NA	NA	NA	NA	0	0	1	8347	5	40	8
2334	500	1406	1476	0	10	5	2008	5	5	3768	1	9	9	0.712028653	0	1.5720776	F	2008	0	0	NA	NA	NA	NA	0	0	0	6917	6	39	6.5	0.866224054	0	1.211883386	F	2008	0	0	NA	NA	NA	NA	0	0	0	3892	96	3168	33
2335	500	1407	1477	0	15	7	2008	7	7	443	4	53	13.25	1.329642908	0.125	1.228577599	M	2008	0	0	NA	NA	NA	NA	0	0	0	5329	66	1457	22.07575758	1.629867969	0.170829224	1.12903967	F	1995	0	0	NA	NA	NA	NA	0	0	0	2336	12	262	21.83333333
2333	500	1408	1478	0	7	11	2008	11	11	405	50	1304	26.08	2.099157159	0.309922575	1.34560387	M	1998	0	0	NA	NA	NA	NA	0	0	0	5773	139	12192	87.71223022	4.024798687	0.394484412	1.673305379	M	1992	0	0	NA	NA	NA	NA	0	0	0	4384	48	3818	79.54166667
2336	501	1479	1479	0	8	4	2008	4	4	6281	115	1778	15.46086957	0.858528847	0.104347826	1.166366799	M	1980	0	0	NA	NA	NA	NA	0	0	0	8093	35	284	8.114285714	0.634671854	0.028571429	1.015157961	M	1994	0	0	NA	NA	NA	NA	0	0	0	6278	115	1778	15.46086957
2338	501	1480	1480	0	12	5	2008	5	5	1714	1	2	2	0.168664904	0	1.258178852	F	2008	0	0	NA	NA	NA	NA	0	0	0	8140	1	2	2	0.168664904	0	1.258178852	F	2008	0	0	NA	NA	NA	NA	1	0	1	8947	69	2067	29.95652174
2337	501	1481	1481	0	8	2	2008	2	2	288	3	4	1.333333333	0.14402894	0	1.078484594	M	2008	0	0	NA	NA	NA	NA	0	0	0	8647	96	663	6.90625	0.629138278	0.083148317	1.268668727	M	1982	0	0	NA	NA	NA	NA	0	0	0	261	3	4	1.333333333
2340	502	1499	1482	1	14	8	2008	8	8	7403	5	140	28	1.315456386	0.202083333	1.563743209	F	2004	0	0	NA	NA	NA	NA	0	0	0	6157	8	575	71.875	2.900030674	0.75	1.596167225	M	2002	0	0	NA	NA	NA	NA	0	0	0	3221	4	555	138.75
2341	502	1500	1483	1	13	10	2008	10	10	4469	6	55	9.166666667	0.886217654	0	1.202262691	M	2006	1	5	5.00000000199999	0.313556578999999	0	1.253899696	0	0	0	329	102	5253	51.5	1.930403536	0.275500164	1.908594759	M	1980	1	5	4.99999996000042	0.313556650999999	3.99999997569012e-08	1.25389973	0	0	0	1688	6	167	27.83333333
2339	502	1501	1484	1	1	2	2008	2	2	7119	8	48	6	0.443492808	0	1.011913995	F	2004	0	0	NA	NA	NA	NA	0	0	0	2842	6	43	7.166666667	0.559128004	0	1.06505478	F	2005	0	0	NA	NA	NA	NA	0	0	0	2986	6	43	7.166666667
2343	503	1427	1485	0	4	3	2008	3	3	7991	20	120	6	0.308704774	0	0.42658718	M	1997	0	0	NA	NA	NA	NA	0	0	0	6262	2	8	4	0.507327294	0	0.794979909	M	2008	0	0	NA	NA	NA	NA	0	0	0	6544	2	8	4
2344	503	1428	1486	0	7	6	2008	6	6	4205	6	51	8.5	1.232404273	0.166666667	0.663227754	F	2008	0	0	NA	NA	NA	NA	0	0	0	3504	60	2777	46.28333333	2.045497614	0.283333333	1.522764894	M	1980	0	0	NA	NA	NA	NA	0	0	0	940	18	356	19.77777778
2342	503	1429	1487	0	3	4	2008	4	4	3866	0	NA	NA	NA	NA	NA	F	2008	0	NA	NA	NA	NA	NA	0	0	0	8891	1	0	0	0	0	0.534425168	UNK	2008	0	0	NA	NA	NA	NA	0	0	0	8613	0	NA	NA
2345	504	1412	1488	0	8	3	2008	3	3	6425	14	118	8.428571429	0.295944231	0	0.742062533	M	1996	0	0	NA	NA	NA	NA	0	0	0	6687	168	11396	67.83333333	2.613725024	0.31547619	1.499400705	M	1981	0	0	NA	NA	NA	NA	0	0	0	6434	14	118	8.428571429
2346	504	1413	1489	0	7	5	2008	5	5	6014	7	168	24	1.411977407	0.142857143	0.97619718	F	2005	0	0	NA	NA	NA	NA	0	0	0	7356	61	1465	24.01639344	1.499286641	0.221311475	1.200117326	M	1997	0	0	NA	NA	NA	NA	0	0	0	7585	61	1465	24.01639344
2347	504	1414	1490	0	7	10	2008	10	10	1970	71	1134	15.97183099	1.200677202	0.176056338	0.844382175	UNK	1991	0	0	NA	NA	NA	NA	0	0	0	2435	168	8602	51.20238095	2.137102742	0.242187238	1.250536018	M	1983	0	0	NA	NA	NA	NA	0	0	0	5889	25	473	18.92
2349	505	1421	1491	1	9	4	2008	4	4	4860	13	217	16.69230769	1.380692875	0.153846154	1.537211716	M	2003	0	0	NA	NA	NA	NA	0	0	0	841	95	11056	116.3789474	4.949898017	0.542197233	1.677417099	F	1987	0	0	NA	NA	NA	NA	0	0	0	4361	118	13887	117.6864407
2348	505	1422	1492	1	8	2	2008	2	2	6214	23	871	37.86956522	2.136527286	0.413043478	1.574579535	M	1999	1	45	44.9999999599999	4.785467558	1.000000002	2.855120467	0	0	0	6303	73	4832	66.19178082	3.105504124	0.475751961	1.81804859	F	1981	1	45	44.9999999400006	4.78546752399998	1.000000017	2.85512046199997	0	0	0	6582	73	4832	66.19178082
2350	505	1423	1493	1	7	3	2008	3	3	8855	15	461	30.73333333	4.057549057	0.6	2.85442961	M	2006	0	0	NA	NA	NA	NA	0	0	0	2383	75	2833	37.77333333	3.171346872	0.453019678	2.269674146	M	2000	0	0	NA	NA	NA	NA	0	0	0	2502	75	2833	37.77333333
2353	506	1443	1494	0	11	7	2008	7	7	4163	77	1303	16.92207792	0.803173092	0.040791156	1.088417764	M	1995	0	0	NA	NA	NA	NA	0	0	0	4532	78	5633	72.21794872	1.969839883	0.277500981	1.178372499	M	1994	0	0	NA	NA	NA	NA	0	0	0	4071	77	1303	16.92207792
2351	506	1444	1495	0	20	1	2008	1	1	1755	2	5	2.5	0.4686661	0	0.643668895	M	2008	0	0	NA	NA	NA	NA	0	0	0	1609	2	5	2.5	0.4686661	0	0.643668895	M	2008	0	0	NA	NA	NA	NA	0	0	0	1676	2	5	2.5
2352	506	1445	1496	0	8	1	2008	1	1	582	20	356	17.8	1.597711386	0.246723469	0.838072877	M	1996	0	0	NA	NA	NA	NA	0	0	0	535	20	356	17.8	1.597711386	0.246723469	0.838072877	M	1996	0	0	NA	NA	NA	NA	0	0	0	540	20	356	17.8
2355	507	1455	1497	1	4	11	2008	11	11	7596	5	17	3.4	0.286563734	0	0.863106225	M	2008	0	0	NA	NA	NA	NA	0	0	1	5602	143	3389	23.6993007	0.995801423	0.083916084	0.872803516	M	1984	0	0	NA	NA	NA	NA	0	0	0	8006	227	6125	26.98237885
2354	507	1456	1498	1	9	13	2008	13	13	5654	8	57	7.125	0.356177279	0	0.662371418	M	2000	3	27	9	0.443869199	0	0.919771276333333	0	0	0	5211	123	2320	18.86178862	0.79250031	0.043443349	1.067287728	F	1989	28	412	14.7142857110714	0.666819072678572	-1.71428572924372e-09	1.01424372139286	0	0	0	7904	29	475	16.37931034
2356	507	1457	1499	1	9	10	2008	10	10	8768	12	89	7.416666667	0.616376662	0	0.933555437	F	2007	0	0	NA	NA	NA	NA	0	0	0	3070	263	4924	18.72243346	0.966593375	0.078938223	1.020987097	M	1981	0	0	NA	NA	NA	NA	0	0	0	8689	5	56	11.2
2357	508	1458	1500	0	18	5	2008	5	5	5412	32	243	7.59375	0.495589724	0.020833333	0.949771284	F	2001	0	0	NA	NA	NA	NA	0	0	0	3069	18	373	20.72222222	1.053957936	0.128998953	0.930030155	F	1990	0	0	NA	NA	NA	NA	0	0	0	3329	24	200	8.333333333
2359	508	1459	1501	0	15	3	2008	3	3	188	5	49	9.8	0.798462161	0.1	1.556578238	F	2003	0	0	NA	NA	NA	NA	0	0	0	5698	97	4731	48.77319588	1.682510214	0.229753172	1.969112389	F	1989	0	0	NA	NA	NA	NA	0	0	0	5965	97	4731	48.77319588
2358	508	1460	1502	0	15	3	2009	3	3	3828	11	63	5.727272727	0.890520177	0.098484848	1.309279222	M	2004	0	0	NA	NA	NA	NA	0	0	0	7997	32	271	8.46875	1.219002842	0.114583333	1.523083002	M	2001	0	0	NA	NA	NA	NA	0	0	0	8889	14	92	6.571428571
2361	509	1461	1503	1	6	3	2008	3	3	1074	2	20	10	0.989221198	0	0.999356647	F	2008	0	0	NA	NA	NA	NA	0	0	0	1477	150	2836	18.90666667	1.305849049	0.153488288	0.934879201	UNI	1994	0	0	NA	NA	NA	NA	0	0	0	1007	2	20	10
2360	509	1462	1504	1	20	1	2008	1	1	82	1	0	0	0	0	1.219640946	M	2008	1	NA	NA	NA	NA	NA	0	0	0	78	1	0	0	0	0	1.219640946	M	2008	1	NA	NA	NA	NA	NA	0	0	0	68	1	0	0
2362	509	1463	1505	1	23	2	2008	2	2	2475	9	34	3.777777778	2.622513632	0.367504137	2.088531505	M	1999	0	0	NA	NA	NA	NA	0	0	0	6506	3	5	1.666666667	2.337132877	0.333333333	1.901693092	M	2007	0	0	NA	NA	NA	NA	0	0	0	2433	9	34	3.777777778
2365	510	1473	1506	0	8	4	2008	4	4	4357	4	7	1.75	0.423195881	0	0.971974207	UNK	2008	0	0	NA	NA	NA	NA	0	0	0	8344	60	3282	54.7	1.580695713	0.079204518	1.249579617	M	1986	0	0	NA	NA	NA	NA	0	0	0	4295	4	7	1.75
2363	510	1474	1507	0	2	3	2008	3	3	1713	5	8	1.6	0.187155168	0	0.877645726	M	2007	0	0	NA	NA	NA	NA	0	0	0	5209	54	812	15.03703704	1.121288108	0.111111111	0.819935353	M	1993	0	0	NA	NA	NA	NA	0	0	0	364	1	1	1
2364	510	1475	1508	0	9	1	2008	1	0	7825	1	0	0	0	0	1.507677434	F	2008	0	0	NA	NA	NA	NA	0	0	0	7645	1	0	0	0	0	1.507677434	F	2008	0	0	NA	NA	NA	NA	0	0	0	7875	1	0	0
2368	511	1476	1509	0	7	2	2008	2	2	4665	15	68	4.533333333	0.463792452	0.000522281	1.314645619	M	2002	0	0	NA	NA	NA	NA	1	1	1	7649	103	7078	68.7184466	2.545701719	0.074780084	1.537201299	M	1985	0	0	NA	NA	NA	NA	0	0	0	4600	15	68	4.533333333
2366	511	1477	1510	0	11	2	2008	2	2	2238	2	17	8.5	1.0377984	0	1.300513524	F	2008	0	0	NA	NA	NA	NA	0	0	0	5963	51	2476	48.54901961	2.961945299	0.346405229	1.597299221	F	1998	0	0	NA	NA	NA	NA	0	0	0	6249	51	2476	48.54901961
2367	511	1478	1511	0	6	6	2008	6	6	4930	1	8	8	1.101634265	0	1.535932389	UNK	2008	0	0	NA	NA	NA	NA	0	0	0	5473	133	1994	14.9924812	1.083397443	0.083578327	0.926080117	UNI	1981	0	0	NA	NA	NA	NA	0	0	0	5750	133	1994	14.9924812
2369	512	1470	1512	0	3	1	2008	1	1	3201	15	123	8.2	0.854572086	0.066666667	1.403685677	M	1994	0	0	NA	NA	NA	NA	0	0	0	2977	15	123	8.2	0.854572086	0.066666667	1.403685677	M	1994	0	0	NA	NA	NA	NA	0	0	0	3157	15	123	8.2
2370	512	1471	1513	0	3	2	2008	2	2	855	3	11	3.666666667	0.358403663	0	1.235027756	M	2007	0	0	NA	NA	NA	NA	0	0	0	183	50	213	4.26	0.332180266	0.02	0.497566212	M	1989	0	0	NA	NA	NA	NA	0	0	0	802	3	11	3.666666667
2371	512	1472	1514	0	9	8	2008	8	8	5356	8	233	29.125	2.267024184	0.4375	2.665674981	F	2004	0	0	NA	NA	NA	NA	0	0	0	4011	60	698	11.63333333	1.246083557	0.145555556	1.283932904	M	1995	0	0	NA	NA	NA	NA	0	0	0	4678	15	275	18.33333333
2373	513	1496	1515	0	9	1	2008	1	1	2375	1	0	0	0	0	0.322843065	F	2008	0	0	NA	NA	NA	NA	0	0	0	2201	1	0	0	0	0	0.322843065	F	2008	0	0	NA	NA	NA	NA	0	0	0	2322	1	0	0
2372	513	1497	1516	0	32	2	2008	2	2	3876	20	265	13.25	0.806653656	0.091666667	0.795445488	M	1982	0	0	NA	NA	NA	NA	0	0	0	3836	4	9	2.25	0.273154977	0	0.495536292	UNI	1995	0	0	NA	NA	NA	NA	0	0	0	4066	4	9	2.25
2374	513	1498	1517	0	9	8	2008	8	8	6661	9	176	19.55555556	1.735187012	0.222222222	1.127190048	M	2005	0	0	NA	NA	NA	NA	0	0	0	1909	168	4378	26.05952381	1.445797927	0.180955485	1.221933325	M	1995	0	0	NA	NA	NA	NA	0	0	0	2020	168	4378	26.05952381
2375	514	1482	1518	0	8	5	2008	5	5	8869	65	529	8.138461538	0.838732143	0.076923077	0.663698858	F	2001	0	0	NA	NA	NA	NA	1	0	1	4424	30	450	15	1.395134687	0.2	1.461650911	UNI	1994	0	0	NA	NA	NA	NA	0	0	0	9008	65	529	8.138461538
2377	514	1483	1519	0	7	2	2008	2	2	6839	128	1446	11.296875	1.072967054	0.103737333	0.874525737	M	1992	0	0	NA	NA	NA	NA	0	0	0	7658	108	1740	16.11111111	1.107689418	0.128777527	1.46706831	M	1981	0	0	NA	NA	NA	NA	0	0	0	6878	128	1446	11.296875
2376	514	1484	1520	0	7	1	2008	1	1	506	65	559	8.6	0.918129556	0.061538462	1.250418336	M	1990	0	0	NA	NA	NA	NA	0	0	0	472	65	559	8.6	0.918129556	0.061538462	1.250418336	M	1990	0	0	NA	NA	NA	NA	0	0	0	471	65	559	8.6
2378	515	1488	1521	0	9	9	2008	9	9	5733	11	483	43.90909091	2.230502806	0.363636364	1.401593938	F	2005	0	0	NA	NA	NA	NA	0	0	0	8292	219	6990	31.91780822	1.763654059	0.251427421	1.542723635	M	1980	0	0	NA	NA	NA	NA	0	0	0	8585	35	1901	54.31428571
2379	515	1489	1522	0	12	4	2008	4	4	3206	52	988	19	1.32804983	0.128205128	1.24504389	M	1993	0	0	NA	NA	NA	NA	0	0	0	1687	65	1095	16.84615385	1.122619674	0.062918511	1.192742731	M	1999	0	0	NA	NA	NA	NA	0	0	0	3162	52	988	19
2380	515	1505	1523	0	5	2	2008	2	2	3131	1	0	0	0	0	0.140373394	F	2008	0	0	NA	NA	NA	NA	0	0	0	4000	1	0	0	0	0	0.140373394	M	2008	0	0	NA	NA	NA	NA	0	0	1	3076	1	0	0
2381	516	1490	1524	0	3	4	2008	4	4	946	17	186	10.94117647	0.578993796	0.058823529	0.879968141	F	1985	0	0	NA	NA	NA	NA	0	0	0	4640	2	9	4.5	0.304695796	0	2.034808544	F	2008	0	0	NA	NA	NA	NA	0	0	0	4898	2	9	4.5
2382	516	1491	1525	0	8	20	2008	20	20	898	3	52	17.33333333	1.6511161	0.500490443	2.029745727	F	2005	0	0	NA	NA	NA	NA	0	0	0	1444	57	2658	46.63157895	1.810936811	0.207628152	1.212616204	M	1995	0	0	NA	NA	NA	NA	0	0	0	3099	53	901	17
2383	516	1492	1526	0	2	1	2008	1	1	8289	9	39	4.333333333	0.824046218	0.037037037	1.004967464	M	2008	0	0	NA	NA	NA	NA	0	0	0	8160	9	39	4.333333333	0.824046218	0.037037037	1.004967464	M	2008	0	0	NA	NA	NA	NA	0	0	0	8404	9	39	4.333333333
2384	517	1502	1527	0	6	7	2008	7	7	3834	4	57	14.25	1.101101936	0	1.021963619	UNK	2007	0	0	NA	NA	NA	NA	0	0	0	3338	334	9080	27.18562874	1.444784812	0.181175869	1.214828905	M	1980	0	0	NA	NA	NA	NA	0	0	0	246	3	42	14
2386	517	1503	1528	0	11	9	2008	9	9	2055	9	734	81.55555556	3.941852825	0.333333333	2.083849578	F	2002	0	0	NA	NA	NA	NA	0	0	0	6913	188	7135	37.95212766	1.626258996	0.195791809	1.347693706	M	1982	0	0	NA	NA	NA	NA	0	0	0	141	62	2869	46.27419355
2385	517	1504	1529	0	7	8	2008	8	8	7390	14	99	7.071428571	1.164420346	0.166666667	0.912894485	M	2006	0	0	NA	NA	NA	NA	0	0	0	8039	302	4835	16.00993377	0.845986922	0.067952869	1.023743397	F	1988	0	0	NA	NA	NA	NA	0	0	0	5771	80	1264	15.8
2388	518	1506	1530	0	7	3	2008	3	3	1893	4	36	9	1.169009188	0	1.09208452	UNK	2008	0	0	NA	NA	NA	NA	0	0	0	6084	123	859	6.983739837	0.454059867	0.018010856	0.944740367	UNK	1980	0	0	NA	NA	NA	NA	0	0	0	6359	123	859	6.983739837
2389	518	1507	1531	0	6	2	2008	2	2	2271	18	682	37.88888889	1.905243181	0.387110904	1.086096678	M	2002	1	17	16.9999999999999	1.991143314	-6.00000049644223e-09	1.795981624	0	0	0	8825	48	980	20.41666667	1.523662866	0.184882028	0.948067483	M	1998	1	17	17.0000002600001	1.99114329	8.00000066192297e-09	1.79598160499999	1	0	1	9003	48	980	20.41666667
2387	518	1508	1532	0	6	4	2008	4	4	8852	10	75	7.5	0.823865838	0.1	1.179853055	F	2008	0	0	NA	NA	NA	NA	1	0	1	8839	70	585	8.357142857	1.052843879	0.095133967	0.921850905	F	2006	0	0	NA	NA	NA	NA	0	0	0	5755	6	55	9.166666667
2392	519	1509	1533	0	5	6	2008	6	6	6628	34	2096	61.64705882	2.309350161	0.326276665	1.374217425	M	1995	0	0	NA	NA	NA	NA	0	0	0	6634	111	5269	47.46846847	2.009009486	0.250745295	1.459080017	M	1979	0	0	NA	NA	NA	NA	0	0	0	4111	3	55	18.33333333
2390	519	1510	1534	0	15	5	2008	5	5	8146	14	4256	304	15.50837125	0.785714286	2.888471177	M	2005	0	0	NA	NA	NA	NA	0	0	0	952	145	22722	156.7034483	6.762813747	0.665928463	2.400111288	M	1992	0	0	NA	NA	NA	NA	0	0	0	8255	14	4256	304
2391	519	1511	1535	0	19	1	2008	1	1	2460	18	687	38.16666667	1.406667378	0.25	1.030035029	M	1996	0	0	NA	NA	NA	NA	0	0	0	2302	18	687	38.16666667	1.406667378	0.25	1.030035029	M	1996	0	0	NA	NA	NA	NA	0	0	0	2425	18	687	38.16666667
2393	520	1518	1536	0	5	2	2008	2	0	8129	1	0	0	0	0	0.019426078	F	2008	0	0	NA	NA	NA	NA	0	0	0	832	1	0	0	0	0	0.019426078	M	2008	0	0	NA	NA	NA	NA	0	0	0	8229	1	0	0
2394	520	1519	1537	0	8	5	2008	5	5	4158	3	37	12.33333333	0.973849366	0	0.960892833	F	2006	0	0	NA	NA	NA	NA	0	0	0	1823	19	433	22.78947368	1.484849919	0.184210526	0.877092606	F	1993	0	0	NA	NA	NA	NA	0	0	0	198	3	56	18.66666667
2395	520	1520	1538	0	9	4	2008	4	4	7360	15	189	12.6	0.892755559	0.055555556	0.930149469	F	2004	0	0	NA	NA	NA	NA	0	0	0	2543	63	862	13.68253968	0.929960711	0.053451265	0.946385184	M	1990	0	0	NA	NA	NA	NA	0	0	0	1557	20	198	9.9
2398	521	1521	1539	0	7	6	2009	6	6	6587	5	30	6	0.825568804	0	1.08114838	F	2006	0	0	NA	NA	NA	NA	0	0	0	3872	28	372	13.28571429	0.882461398	0.071428571	1.148801844	F	1992	0	0	NA	NA	NA	NA	0	0	0	5854	169	2389	14.13609467
2396	521	1522	1540	0	7	4	2009	4	4	3587	2	9	4.5	0.640527269	0	0.914705608	F	2009	0	0	NA	NA	NA	NA	0	0	0	4411	69	948	13.73913043	1.19016866	0.130434783	1.302617624	M	1989	0	0	NA	NA	NA	NA	0	0	0	3544	2	9	4.5
2397	521	1523	1541	0	5	5	2007	5	5	1253	2	60	30	1.801113165	0.5	0.890935252	M	2006	0	0	NA	NA	NA	NA	0	0	0	4566	41	1639	39.97560976	2.360870132	0.213006933	1.175163397	M	2001	0	0	NA	NA	NA	NA	0	0	0	4834	41	1639	39.97560976
2400	522	1530	1542	1	7	4	2009	4	4	3544	39	892	22.87179487	1.054256279	0.069478951	1.382193107	M	1996	0	0	NA	NA	NA	NA	0	0	0	2417	153	3552	23.21568627	1.144330725	0.117122109	1.382596565	M	1982	0	0	NA	NA	NA	NA	0	0	0	453	27	800	29.62962963
2399	522	1531	1543	1	7	9	2009	9	9	3137	251	5980	23.8247012	1.121398572	0.097325492	1.070201448	M	1981	7	248	35.4285715542857	1.90805830171429	0.285714301714286	1.01965656914285	0	0	0	3622	112	2652	23.67857143	1.125441138	0.112002347	0.867181931	UNK	1980	6	215	35.83333332	2.016392974	0.333333332666667	1.080899714	0	0	0	103	57	1023	17.94736842
2401	522	1532	1544	1	8	5	2009	5	5	4786	1	12	12	1.070917264	0	1.523966723	M	2009	0	0	NA	NA	NA	NA	1	1	1	4369	42	809	19.26190476	0.959058702	0.075794339	1.3366318	M	1999	0	0	NA	NA	NA	NA	0	0	0	5395	4	64	16
2403	523	1527	1545	0	5	6	2008	6	6	6470	1	44	44	5.140063769	1	1.387500564	F	2008	0	0	NA	NA	NA	NA	0	0	0	654	8	85	10.625	1.101407598	0.125	0.89163423	F	1989	0	0	NA	NA	NA	NA	0	0	0	6480	1	44	44
2404	523	1528	1546	0	6	4	2008	4	4	4668	2	7	3.5	0.488102179	0	1.132975464	M	2008	0	0	NA	NA	NA	NA	0	0	1	4954	1	3	3	0.350458893	0	1.387500564	UNK	2008	0	0	NA	NA	NA	NA	0	0	0	5222	1	3	3
2402	523	1529	1547	0	4	2	2008	2	2	1745	11	107	9.727272727	1.05978777	0.090909091	0.820405946	UNK	2007	0	0	NA	NA	NA	NA	0	0	0	106	7	67	9.571428571	0.98224486	0.142857143	0.862991787	UNK	2007	0	0	NA	NA	NA	NA	0	0	0	1667	11	107	9.727272727
2405	524	1539	1548	1	15	2	2008	2	2	4039	14	128	9.142857143	0.430537803	0	0.750267774	M	2005	0	0	NA	NA	NA	NA	0	0	0	4225	1	10	10	0.124358201	0	2.446535194	M	2008	0	0	NA	NA	NA	NA	1	1	1	4449	1	10	10
2407	524	1540	1549	1	25	3	2008	3	3	8853	88	636	7.227272727	0.459573116	0.017473283	0.811222597	M	1999	1	149	149.000000013	1.852937189	2.89999999569801e-08	2.446535149	0	0	0	6947	66	520	7.878787879	0.429733871	0.008146196	0.789527722	F	2003	1	149	148.999999994	1.852937146	5.99999994133071e-09	2.446535152	0	0	0	8997	88	636	7.227272727
2406	524	1541	1550	1	8	2	2008	2	2	421	1	32	32	1.27634538	0	1.513167277	F	2008	0	0	NA	NA	NA	NA	0	0	0	392	1	32	32	1.27634538	0	1.513167277	UNK	2008	0	0	NA	NA	NA	NA	0	0	0	389	1	32	32
2410	525	1542	1551	1	9	8	2009	8	8	6911	7	51	7.285714286	0.58156987	0	1.097553539	M	2004	0	0	NA	NA	NA	NA	0	0	0	2367	122	901	7.385245902	0.576415512	0.032563545	0.996341798	M	1983	0	0	NA	NA	NA	NA	0	0	0	4140	208	3110	14.95192308
2408	525	1543	1552	1	5	4	2009	4	4	5279	24	454	18.91666667	1.830099085	0.291666667	0.932044816	UNK	2007	10	149	14.900000002	1.446556667	0.200000001	0.6446774532	0	0	0	6430	54	718	13.2962963	1.165916181	0.12962963	0.729675644	F	2001	16	228	14.2500000175	1.18572536725	0.125000002125	0.696681590624999	0	0	0	5155	20	407	20.35
2409	525	1544	1553	1	3	4	2009	4	4	7557	11	40	3.636363636	1.040235803	0.090909091	0.976440545	UNK	2002	0	0	NA	NA	NA	NA	0	0	0	150	2	2	1	0.119257608	0	1.074491588	M	2008	0	0	NA	NA	NA	NA	0	0	0	1944	3	2	0.666666667
2412	526	1557	1554	0	9	2	2009	2	2	374	38	68	1.789473684	0.323054461	0	0.664702564	M	1994	0	0	NA	NA	NA	NA	0	0	0	2463	89	865	9.719101124	1.167663581	0.164509665	0.946329824	M	1992	0	0	NA	NA	NA	NA	0	0	0	347	38	68	1.789473684
2413	526	1558	1555	0	7	1	2009	1	1	8250	35	519	14.82857143	2.990135117	0.349079636	0.910580714	M	2003	0	0	NA	NA	NA	NA	1	1	1	8126	35	519	14.82857143	2.990135117	0.349079636	0.910580714	M	2003	0	0	NA	NA	NA	NA	1	1	1	8366	35	519	14.82857143
2411	526	1559	1556	0	1	1	2009	1	0	6776	1	0	0	0	0.096654275	0	F	2009	0	0	NA	NA	NA	NA	0	0	0	6542	1	0	0	0	0.096654275	0	F	2009	0	0	NA	NA	NA	NA	0	0	0	6805	1	0	0
2414	527	1551	1557	0	7	1	2009	1	1	3207	203	2705	13.32512315	0.794067859	0.057471264	0.693661267	M	1988	0	0	NA	NA	NA	NA	0	0	0	2985	203	2705	13.32512315	0.794067859	0.057471264	0.693661267	M	1988	0	0	NA	NA	NA	NA	0	0	0	3163	203	2705	13.32512315
2415	527	1552	1558	0	9	1	2009	1	1	4998	2	28	14	1.537778858	0.240365796	1.337189453	M	2007	0	0	NA	NA	NA	NA	0	0	0	4701	2	28	14	1.537778858	0.240365796	1.337189453	M	2007	0	0	NA	NA	NA	NA	0	0	0	4964	2	28	14
2416	527	1553	1559	0	11	1	2009	1	1	5847	2	18	9	1.081523109	0.166666667	0.866235132	M	2009	0	0	NA	NA	NA	NA	0	0	0	5538	2	18	9	1.081523109	0.166666667	0.866235132	M	2009	0	0	NA	NA	NA	NA	0	0	0	5828	2	18	9
2419	528	1576	1560	0	2	4	2009	4	2	1470	0	NA	NA	NA	NA	NA	M	2009	0	NA	NA	NA	NA	NA	0	0	0	4374	179	1399	7.815642458	1.042985986	0.060513654	1.03439829	F	1995	0	0	NA	NA	NA	NA	0	0	0	1369	144	1215	8.4375
2417	528	1577	1561	0	5	21	2009	21	19	2333	18	263	14.61111111	1.55341518	0.308040864	1.707473303	M	2008	0	0	NA	NA	NA	NA	0	0	0	626	1	9	9	0.983159083	0	0.903601745	M	2009	0	0	NA	NA	NA	NA	0	0	0	6730	51	926	18.15686275
2418	528	1578	1562	0	3	2	2009	2	2	8223	21	553	26.33333333	2.140085101	0.387228966	1.49446723	UNK	2002	0	0	NA	NA	NA	NA	0	0	0	4251	0	NA	NA	NA	NA	NA	M	2009	0	NA	NA	NA	NA	NA	1	0	1	8340	21	553	26.33333333
2422	529	1554	1563	1	22	2	2009	2	2	5367	48	1018	21.20833333	1.588994772	0.212932252	1.404344701	M	1982	0	0	NA	NA	NA	NA	0	0	0	8096	5	47	9.4	1.855531866	0.257469536	1.000221263	M	2009	0	0	NA	NA	NA	NA	0	0	0	5346	48	1018	21.20833333
2420	529	1555	1564	1	7	6	2009	6	2	8570	1	12	12	1.764556504	0	1.623608826	M	2009	1	NA	NA	NA	NA	NA	1	0	1	3327	24	193	8.041666667	0.467440882	0	0.821345743	M	2001	1	12	12.000000017	1.764556518	0	1.623608835	0	0	0	3849	4	41	10.25
2421	529	1556	1565	1	8	6	2009	6	6	3523	6	71	11.83333333	1.356847	0.126867451	1.11184445	M	2004	0	0	NA	NA	NA	NA	0	0	0	2256	2	26	13	1.714869881	0	1.406121326	M	2004	0	0	NA	NA	NA	NA	0	0	0	516	1	13	13
2425	530	1548	1566	0	8	4	2008	4	4	4000	29	652	22.48275862	0.431402975	0	0.706416144	M	1990	0	0	NA	NA	NA	NA	0	0	0	4725	4	21	5.25	0.134650942	0	0.447423047	M	2000	0	0	NA	NA	NA	NA	0	0	0	6860	46	3655	79.45652174
2423	530	1549	1567	0	10	6	2008	6	6	5462	14	177	12.64285714	1.550065093	0.285714286	1.396573117	F	2005	0	0	NA	NA	NA	NA	0	0	0	3681	3	22	7.333333333	0.876175802	0	1.320433393	M	2008	0	0	NA	NA	NA	NA	0	0	0	8411	24	1261	52.54166667
2424	530	1550	1568	0	2	1	2008	1	0	838	1	0	0	0	0	0.406447969	M	2008	0	0	NA	NA	NA	NA	0	0	0	771	1	0	0	0	0	0.406447969	M	2008	0	0	NA	NA	NA	NA	0	0	0	776	1	0	0
2428	531	1545	1569	0	4	2	2009	2	2	1192	4	14	3.5	0.354280396	0	1.027319893	M	2003	0	0	NA	NA	NA	NA	0	0	0	2227	1	8	8	0.863823288	0	1.879567736	UNK	2009	0	0	NA	NA	NA	NA	0	0	0	1103	4	14	3.5
2427	531	1546	1570	0	4	5	2009	5	5	6588	2	14	7	0.593808549	0	0.860500574	M	2008	0	0	NA	NA	NA	NA	0	0	0	1697	288	1927	6.690972222	0.49430694	0.022393008	0.750498341	M	1980	0	0	NA	NA	NA	NA	0	0	0	5368	15	71	4.733333333
2426	531	1547	1571	0	8	3	2008	3	3	680	5	47	9.4	0.790454714	0	1.123216907	F	2008	0	0	NA	NA	NA	NA	0	0	0	4087	97	3240	33.40206186	1.753492554	0.219854321	1.692396341	F	1980	0	0	NA	NA	NA	NA	0	0	0	638	5	47	9.4
2431	532	1583	1572	0	8	5	2009	5	5	5646	3	57	19	1.167715822	0.111111111	1.051227276	M	2004	0	0	NA	NA	NA	NA	0	0	0	8529	52	935	17.98076923	0.890740285	0.051282051	1.047212696	F	1989	0	0	NA	NA	NA	NA	1	0	1	8726	52	935	17.98076923
2429	532	1584	1573	0	20	4	2009	4	4	668	44	1865	42.38636364	1.936146804	0.305052452	1.679195493	M	1991	0	0	NA	NA	NA	NA	0	0	0	4501	299	14216	47.5451505	2.024544914	0.23303319	1.490489171	F	1979	0	0	NA	NA	NA	NA	0	0	0	4765	299	14216	47.5451505
2430	532	1585	1574	0	15	8	2009	8	8	4056	4	26	6.5	0.972197911	0.083333333	0.557127186	F	2008	0	0	NA	NA	NA	NA	0	0	0	3374	31	277	8.935483871	0.843149349	0.043010753	0.674745712	M	1993	0	0	NA	NA	NA	NA	0	0	0	3547	31	277	8.935483871
2433	533	1602	1575	0	7	5	2009	5	5	2733	6	80	13.33333333	1.148672357	0.118996569	1.151199863	F	1994	0	0	NA	NA	NA	NA	0	0	0	6392	83	3224	38.84337349	2.297840102	0.307798949	1.543800776	F	1980	0	0	NA	NA	NA	NA	0	0	0	57	1	21	21
2434	533	1603	1576	0	5	8	2009	8	8	671	164	3684	22.46341463	1.296570887	0.129582263	1.280337296	M	1990	0	0	NA	NA	NA	NA	0	0	0	5201	322	6459	20.05900621	1.452051858	0.151422382	1.048951887	M	1987	0	0	NA	NA	NA	NA	0	0	0	5016	7	192	27.42857143
2432	533	1604	1577	0	8	2	2009	2	2	95	50	216	4.32	0.513178411	0.04	0.790940355	M	2002	0	0	NA	NA	NA	NA	0	0	0	1004	106	2688	25.35849057	1.033115839	0.10288684	1.138384847	M	1991	0	0	NA	NA	NA	NA	0	0	0	1018	106	2688	25.35849057
2437	534	1533	1578	1	6	6	2008	6	6	8706	93	10516	113.0752688	3.341245087	0.277738703	1.991786073	M	1991	0	0	NA	NA	NA	NA	1	1	1	4184	119	8018	67.37815126	2.813310686	0.335506491	1.794322618	M	1980	0	0	NA	NA	NA	NA	0	0	0	2233	10	202	20.2
2436	534	1534	1579	1	6	16	2008	16	16	2613	13	385	29.61538462	1.515093146	0.322176435	1.974531272	F	2002	2	97	48.50000004	2.5868140545	0.9895833345	3.1903989745	0	0	0	6068	112	3450	30.80357143	1.435258853	0.154258971	1.609102401	M	1997	9	950	105.555555575556	4.49053473766666	0.553240743777778	3.54631444155555	0	0	0	2493	18	229	12.72222222
2435	534	1535	1580	1	6	6	2008	6	6	1573	5	61	12.2	0.963931688	0.193714199	1.289122678	F	2008	0	0	NA	NA	NA	NA	0	0	0	3014	69	2586	37.47826087	2.151818937	0.260157074	2.019844886	M	1995	0	0	NA	NA	NA	NA	0	0	0	3189	69	2586	37.47826087
2439	535	1590	1581	0	4	3	2009	3	3	4256	17	82	4.823529412	0.785172938	0.117647059	0.940355084	M	2007	0	0	NA	NA	NA	NA	0	0	0	8217	60	861	14.35	1.258866437	0.140063023	1.20385555	M	1992	0	0	NA	NA	NA	NA	0	0	0	8460	60	861	14.35
2438	535	1591	1582	0	2	2	2009	2	2	111	35	183	5.228571429	0.518438958	0.001042688	0.773559765	M	1999	0	0	NA	NA	NA	NA	0	0	0	5902	2	6	3	0.364461769	0	0.651398466	F	2008	0	0	NA	NA	NA	NA	0	0	0	6190	2	6	3
2440	535	1592	1583	0	1	1	2008	1	1	8681	0	NA	NA	NA	NA	NA	M	2008	0	NA	NA	NA	NA	NA	0	0	1	8642	0	NA	NA	NA	NA	NA	M	2008	0	NA	NA	NA	NA	NA	0	0	1	8831	0	NA	NA
2441	536	1593	1584	0	38	2	2008	2	2	6561	37	484	13.08108108	1.68054446	0.200882041	1.423473912	M	1994	0	0	NA	NA	NA	NA	0	0	0	8210	234	2554	10.91452991	2.180361562	0.269850707	1.41396438	M	1995	0	0	NA	NA	NA	NA	0	0	0	6570	37	484	13.08108108
2442	536	1594	1585	0	10	7	2009	7	7	4437	21	316	15.04761905	0.977800332	0.071428571	1.006976468	M	2000	0	0	NA	NA	NA	NA	0	0	0	4816	41	474	11.56097561	0.720256012	0.036902506	0.943555683	M	1990	0	0	NA	NA	NA	NA	0	0	0	5089	41	474	11.56097561
2443	536	1595	1586	0	15	15	2008	15	15	2214	142	1927	13.57042254	1.234552178	0.099291673	0.95154651	UNK	2000	0	0	NA	NA	NA	NA	0	0	0	4060	187	2914	15.5828877	1.623675323	0.190604682	1.030482637	M	2005	0	0	NA	NA	NA	NA	0	0	0	3077	184	2485	13.50543478
2445	537	1587	1587	0	7	8	2009	8	7	3733	11	195	17.72727273	1.856802894	0.272727273	1.881464392	M	2006	0	0	NA	NA	NA	NA	0	0	0	3489	155	2909	18.76774194	1.270392188	0.146311508	1.334128784	M	2000	0	0	NA	NA	NA	NA	0	0	0	7020	134	3044	22.71641791
2444	537	1588	1588	0	6	3	2009	3	3	5836	1	3	3	0.288782536	0	0.769639038	F	2009	0	0	NA	NA	NA	NA	0	0	0	4907	46	1136	24.69565217	1.04749916	0.108695652	1.204748899	M	1988	0	0	NA	NA	NA	NA	0	0	0	5188	46	1136	24.69565217
2446	537	1589	1589	0	6	8	2009	8	8	7083	23	857	37.26086957	2.581740726	0.390986936	2.076189551	UNK	2006	0	0	NA	NA	NA	NA	0	0	0	7920	61	982	16.09836066	1.302276363	0.202185792	1.479357022	M	1999	0	0	NA	NA	NA	NA	0	0	0	4347	61	2000	32.78688525
2448	538	1573	1590	0	6	5	2008	5	5	6027	3	7	2.333333333	0.489896164	0.013580247	1.725639937	F	2008	0	0	NA	NA	NA	NA	0	0	0	4762	91	2327	25.57142857	1.84322075	0.232539501	1.353876295	M	1997	0	0	NA	NA	NA	NA	0	0	0	1542	12	96	8
2447	538	1574	1591	0	8	10	2008	10	10	295	3	4	1.333333333	0.157019636	0	0.646070903	M	2007	0	0	NA	NA	NA	NA	0	0	0	2921	147	1542	10.48979592	0.792381269	0.083692707	0.836707944	M	1983	0	0	NA	NA	NA	NA	0	0	0	7799	108	456	4.222222222
2449	538	1575	1592	0	4	4	2008	4	4	3632	26	248	9.538461538	0.829020343	0.038461538	1.335938405	M	2002	0	0	NA	NA	NA	NA	0	0	0	5357	323	2781	8.609907121	1.064837029	0.127304506	0.975412665	M	1995	0	0	NA	NA	NA	NA	0	0	0	4478	1	4	4
2450	539	1667	1593	1	4	2	2009	2	2	8092	4	30	7.5	0.89889926	0	1.751857116	M	2008	0	0	NA	NA	NA	NA	0	0	0	167	387	10131	26.17829457	1.613491479	0.210868646	1.718340185	M	1980	0	0	NA	NA	NA	NA	0	0	0	8175	4	30	7.5
2451	539	1668	1594	1	3	5	2009	5	5	7376	13	82	6.307692308	0.618293032	0	1.423797629	F	2007	1	8	8	0.671125443999999	0	2.597455709	0	0	0	1294	36	347	9.638888889	0.649247896	0	1.242711998	F	1996	1	8	7.99999999400001	0.671125486000001	0	2.59745573800001	0	0	0	1341	36	347	9.638888889
2452	539	1669	1595	1	4	4	2009	4	4	6258	71	2134	30.05633803	3.11755646	0.485187411	1.653573587	M	1986	0	0	NA	NA	NA	NA	0	0	0	6421	7	140	20	2.438868116	0.428571429	2.648587346	UNK	2003	0	0	NA	NA	NA	NA	0	0	0	6252	71	2134	30.05633803
2455	540	1560	1596	0	5	11	2009	11	11	2885	19	413	21.73684211	1.224221663	0.210526316	1.333418612	M	2001	0	0	NA	NA	NA	NA	0	0	0	4733	257	5613	21.84046693	0.939439157	0.088473799	1.099006112	F	1980	0	0	NA	NA	NA	NA	0	0	0	4333	63	1121	17.79365079
2453	540	1561	1597	0	7	6	2009	6	6	7242	81	3160	39.01234568	1.778479965	0.289986564	1.277528188	M	1992	0	0	NA	NA	NA	NA	0	0	0	1864	18	487	27.05555556	1.107301937	0.138888889	0.891066994	M	1993	0	0	NA	NA	NA	NA	0	0	0	7310	81	3160	39.01234568
2454	540	1562	1598	0	6	3	2009	3	3	8	1	5	5	0.417272727	0	1.482716547	M	2009	0	0	NA	NA	NA	NA	0	0	0	6528	107	1973	18.43925234	0.92641593	0.076323988	1.100127978	M	1988	0	0	NA	NA	NA	NA	0	0	0	285	1	5	5
2456	541	1639	1599	0	13	1	2009	1	1	6173	8	4	0.5	0.11855782	0	0.642792304	UNK	2009	0	0	NA	NA	NA	NA	0	0	0	5884	8	4	0.5	0.11855782	0	0.642792304	UNK	2009	0	0	NA	NA	NA	NA	0	0	0	6164	8	4	0.5
2457	541	1640	1600	0	6	3	2009	3	3	3924	24	61	2.541666667	1.201653045	0.166666667	0.905539334	UNK	2008	0	0	NA	NA	NA	NA	0	0	0	8610	7	10	1.428571429	0.353628786	0	0.73700586	M	2007	0	0	NA	NA	NA	NA	0	0	0	5856	20	37	1.85
2458	541	1641	1601	0	10	2	2009	2	2	2034	11	59	5.363636364	1.812436479	0.363636364	0.989626892	M	2008	0	0	NA	NA	NA	NA	0	0	0	4373	30	179	5.966666667	1.458530245	0.277566962	0.980550801	F	1993	0	0	NA	NA	NA	NA	0	0	0	4612	30	179	5.966666667
2459	542	1582	1602	1	2	2	2009	2	2	361	2	18	9	2.264621825	0.333333333	1.267785611	F	2008	0	0	NA	NA	NA	NA	0	0	0	2191	7	79	11.28571429	0.753072096	0.095238095	1.11762914	F	1989	0	0	NA	NA	NA	NA	0	0	0	333	2	18	9
2460	542	1563	1603	1	4	3	2009	3	3	3598	4	36	9	0.979473567	0	1.547301482	F	2008	1	10	9.999999999	1.038127773	0	1.070002391	0	0	0	5857	20	334	16.7	0.903099656	0.05	1.733583218	F	1999	1	10	9.99999997999998	1.038127773	-9.99999860695766e-10	1.070002404	0	0	0	3555	4	36	9
2461	542	1564	1604	1	8	2	2009	2	2	6494	1	8	8	0.830502219	0	1.070002391	UNK	2009	0	0	NA	NA	NA	NA	0	0	0	5787	18	501	27.83333333	1.30874844	0.166666667	1.10208375	M	2004	0	0	NA	NA	NA	NA	0	0	0	6057	18	501	27.83333333
2464	543	1665	1605	0	29	1	2009	1	1	6714	34	472	13.88235294	1.288739774	0.203764851	1.057586515	M	1982	0	0	NA	NA	NA	NA	0	0	1	6461	34	472	13.88235294	1.288739774	0.203764851	1.057586515	M	1982	0	0	NA	NA	NA	NA	0	0	1	6731	34	472	13.88235294
2462	543	1666	1606	0	24	2	2009	2	2	2192	30	449	14.96666667	0.767541036	0.10026114	1.254627532	M	1987	0	0	NA	NA	NA	NA	0	0	0	4355	15	68	4.533333333	0.463792452	0.000522281	1.314645619	M	2002	0	0	NA	NA	NA	NA	1	1	1	2140	30	449	14.96666667
2463	543	1586	1607	0	1	1	2009	1	0	8772	0	NA	NA	NA	NA	NA	M	2009	0	NA	NA	NA	NA	NA	0	0	0	8741	0	NA	NA	NA	NA	NA	M	2009	0	NA	NA	NA	NA	NA	0	0	0	8914	0	NA	NA
2467	544	1571	1608	1	8	2	2008	2	2	6234	21	70	3.333333333	0.720169802	0.001242939	0.395263086	F	2001	0	0	NA	NA	NA	NA	0	0	0	4108	1	0	0	0	0	0.03934929	F	2008	0	0	NA	NA	NA	NA	0	0	0	6225	21	70	3.333333333
2465	544	1572	1609	1	14	5	2009	5	5	3437	7	338	48.28571429	3.538153919	0.571428571	1.047393575	M	2008	1	46	46.00000001	2.768114423	0.999999997	1.189454495	0	0	1	6941	96	4798	49.97916667	2.101466584	0.351285179	1.11459744	F	1994	1	46	46.0000004700005	2.76811435900004	1.000000089	1.18945449500002	0	0	0	8668	1	46	46
2466	544	1623	1610	1	6	1	2008	1	1	6582	11	108	9.818181818	1.52808255	0.160064649	0.611747116	M	2003	0	0	NA	NA	NA	NA	0	0	0	6311	11	108	9.818181818	1.52808255	0.160064649	0.611747116	M	2003	0	0	NA	NA	NA	NA	0	0	0	6594	11	108	9.818181818
2470	545	1579	1611	0	3	4	2009	4	4	2738	72	480	6.666666667	0.716608162	0.038712876	0.840637161	M	1993	0	0	NA	NA	NA	NA	0	0	0	1500	6	126	21	3.300986158	0.5	1.062527982	M	2007	0	0	NA	NA	NA	NA	0	0	0	1160	58	438	7.551724138
2468	545	1580	1612	0	17	7	2009	7	7	1675	19	202	10.63157895	0.791618133	0.013665447	1.210927402	M	1994	0	0	NA	NA	NA	NA	0	0	0	1815	2	22	11	1.424259416	0	1.41348975	F	2008	0	0	NA	NA	NA	NA	0	0	0	1597	19	202	10.63157895
2469	545	1581	1613	0	20	9	2009	9	9	8813	10	339	33.9	3.545598326	0.75	1.35742151	F	2006	0	0	NA	NA	NA	NA	0	0	1	4457	1	55	55	3.187692583	1	1.211850073	M	2009	0	0	NA	NA	NA	NA	1	1	1	7429	73	2585	35.4109589
2472	546	1722	1614	1	6	5	2009	5	5	5877	3	121	40.33333333	1.671124778	0.395739489	2.476311892	F	2005	0	0	NA	NA	NA	NA	0	0	0	7123	28	1878	67.07142857	1.588654078	0.242728041	2.813625592	M	1991	0	0	NA	NA	NA	NA	0	0	0	8853	4	86	21.5
2471	546	1723	1615	1	6	3	2009	3	3	2415	2	16	8	0.496055071	0	2.080933853	F	2009	1	10	10	0.685134273	0	3.33694323	0	0	0	224	83	3318	39.97590361	1.267532799	0.169517414	1.433791519	M	1985	1	10	10.0000000099999	0.685134277000017	-3.79999995914204e-08	3.336943295	0	0	0	2376	2	16	8
2473	546	1724	1616	1	1	5	2009	5	5	8411	8	244	30.5	3.178219851	0.5	1.876814635	M	2007	0	0	NA	NA	NA	NA	0	0	0	1622	27	1363	50.48148148	3.87467599	0.393378227	2.305408099	M	2001	0	0	NA	NA	NA	NA	0	0	0	8563	8	244	30.5
2476	547	1737	1617	0	9	2	2009	2	2	7764	2	17	8.5	2.096080631	0	1.45102177	UNK	2009	0	0	NA	NA	NA	NA	0	0	0	5707	19	131	6.894736842	1.195465191	0.165528573	0.856474555	UNK	2006	0	0	NA	NA	NA	NA	0	0	0	5979	19	131	6.894736842
2475	547	1738	1618	0	9	3	2009	3	3	1247	22	163	7.409090909	1.390466968	0.181818182	1.27370676	M	2008	0	0	NA	NA	NA	NA	0	0	0	5712	3	31	10.33333333	2.595427322	0.333333333	1.338925652	M	2009	0	0	NA	NA	NA	NA	0	0	0	5986	3	31	10.33333333
2474	547	1739	1619	0	12	2	2009	2	2	4657	1	6	6	1.228696007	0	1.57393954	M	2009	0	0	NA	NA	NA	NA	0	0	0	3222	9	368	40.88888889	6.277758103	0.592592593	1.430305994	M	2005	0	0	NA	NA	NA	NA	0	0	0	3397	9	368	40.88888889
2478	548	1614	1620	0	14	7	2009	7	7	1509	2	202	101	4.917582375	1	1.685808281	F	2009	0	0	NA	NA	NA	NA	0	0	0	61	139	8224	59.16546763	1.656094903	0.215693856	1.909309568	M	1985	0	0	NA	NA	NA	NA	0	0	0	3251	14	1394	99.57142857
2477	548	1615	1621	0	10	3	2009	3	3	8133	15	179	11.93333333	0.657222371	0	1.03342937	F	2001	0	0	NA	NA	NA	NA	0	0	0	4981	65	1938	29.81538462	1.243508564	0.174968382	1.810980938	M	1981	0	0	NA	NA	NA	NA	0	0	0	7611	73	2085	28.56164384
2479	548	1616	1622	0	2	3	2009	3	3	5292	38	587	15.44736842	0.753105234	0.052631579	1.099692238	M	1994	0	0	NA	NA	NA	NA	0	0	0	244	110	1207	10.97272727	0.928989578	0.070379739	1.213980602	UNK	1985	0	0	NA	NA	NA	NA	0	0	0	5270	38	587	15.44736842
2480	549	1568	1623	1	4	4	2009	4	4	4850	7	53	7.571428571	0.348169106	0	0.53812316	F	2003	0	0	NA	NA	NA	NA	0	0	0	3843	9	88	9.777777778	0.538467034	0	1.037885972	F	1993	0	0	NA	NA	NA	NA	0	0	0	4793	7	53	7.571428571
2481	549	1569	1624	1	8	1	2009	1	1	3286	246	5583	22.69512195	1.058744012	0.102955615	1.164212603	F	1980	0	0	NA	NA	NA	NA	0	0	0	3083	246	5583	22.69512195	1.058744012	0.102955615	1.164212603	F	1980	0	0	NA	NA	NA	NA	0	0	0	3262	246	5583	22.69512195
2485	550	1524	1625	0	5	3	2008	3	1	2025	63	1493	23.6984127	0.955328197	0.112184296	1.430219399	M	1987	0	0	NA	NA	NA	NA	0	0	0	8471	2	64	32	1.623497882	0.367138664	0.900681942	UNK	2006	0	0	NA	NA	NA	NA	0	0	0	1663	1	39	39
2483	550	1525	1626	0	9	4	2008	4	4	5097	11	96	8.727272727	1.569246418	0.318181818	1.482101865	M	2005	0	0	NA	NA	NA	NA	0	0	1	8311	26	455	17.5	2.735342366	0.325003346	2.754458905	M	1982	0	0	NA	NA	NA	NA	0	0	0	5077	11	96	8.727272727
2484	550	1526	1627	0	10	3	2008	3	3	598	1	0	0	0	0	4.459406009	M	2008	0	0	NA	NA	NA	NA	0	0	0	2874	1	0	0	0	0	4.459406009	M	2008	0	0	NA	NA	NA	NA	0	0	0	557	1	0	0
2486	551	1536	1628	0	27	4	2008	4	4	2667	4	28	7	1.465749809	0.175509036	1.377803422	F	2008	0	0	NA	NA	NA	NA	0	0	0	8162	45	1840	40.88888889	2.623443022	0.326359253	1.953066247	UNK	1980	0	0	NA	NA	NA	NA	0	0	0	8407	45	1840	40.88888889
2488	551	1537	1629	0	11	4	2009	4	4	8268	1	17	17	2.830782652	0.5	2.047335573	M	2009	0	0	NA	NA	NA	NA	1	0	1	8795	22	447	20.31818182	1.05427385	0.107692308	1.887843981	M	1998	0	0	NA	NA	NA	NA	0	0	0	7567	1	17	17
2487	551	1538	1630	0	12	5	2009	5	5	858	30	961	32.03333333	1.619736211	0.253188032	1.195966572	F	1989	0	0	NA	NA	NA	NA	0	0	0	6453	107	3657	34.17757009	1.385888424	0.169788027	1.19652548	UNK	1980	0	0	NA	NA	NA	NA	0	0	0	6724	107	3657	34.17757009
2489	552	1605	1631	0	15	1	2009	1	1	2430	1	8	8	1.06985911	0	1.260518124	F	2009	0	0	NA	NA	NA	NA	0	0	0	2267	1	8	8	1.06985911	0	1.260518124	F	2009	0	0	NA	NA	NA	NA	0	0	0	2392	1	8	8
2491	552	1606	1632	0	6	3	2009	3	3	5694	12	165	13.75	1.633207898	0.1875	0.882251945	F	2007	0	0	NA	NA	NA	NA	0	0	0	6442	114	1727	15.14912281	1.280730898	0.135798342	0.828969405	M	1985	0	0	NA	NA	NA	NA	0	0	0	7973	58	1100	18.96551724
2490	552	1607	1633	0	11	1	2009	1	1	1226	60	319	5.316666667	0.55117471	0.038888889	1.012118914	M	1989	0	0	NA	NA	NA	NA	0	0	0	1104	60	319	5.316666667	0.55117471	0.038888889	1.012118914	M	1989	0	0	NA	NA	NA	NA	0	0	0	1130	60	319	5.316666667
2492	553	1805	1634	0	3	1	2009	1	1	2900	1	18	18	0.570418452	0	0.969183203	M	2006	0	0	NA	NA	NA	NA	0	0	0	2695	1	18	18	0.570418452	0	0.969183203	M	2006	0	0	NA	NA	NA	NA	0	0	0	2838	1	18	18
2493	553	1806	1635	0	12	1	2009	1	1	1552	2	14	7	1.126961388	0	1.172613467	M	2009	0	0	NA	NA	NA	NA	0	0	0	1421	2	14	7	1.126961388	0	1.172613467	M	2009	0	0	NA	NA	NA	NA	0	0	0	1474	2	14	7
2494	553	1807	1636	0	26	3	2009	3	3	3956	45	1454	32.31111111	2.106632528	0.351867512	1.57378934	M	1988	0	0	NA	NA	NA	NA	0	0	0	2126	7	101	14.42857143	1.24603903	0.142857143	1.031635169	M	2003	0	0	NA	NA	NA	NA	0	0	0	2236	7	101	14.42857143
2496	554	1679	1637	1	1	6	2009	6	6	8177	2	2	1	0.081325173	0	0.049491826	UNK	2007	0	0	NA	NA	NA	NA	0	0	0	7006	72	1234	17.13888889	0.801810417	0.059506206	0.867155967	UNK	1997	0	0	NA	NA	NA	NA	0	0	0	1230	23	464	20.17391304
2495	554	1680	1638	1	1	5	2009	5	5	7885	115	4496	39.09565217	1.956450362	0.208463768	1.376998234	M	1980	0	0	NA	NA	NA	NA	0	0	0	5629	28	467	16.67857143	1.216557147	0.098668403	1.462009946	M	2000	0	0	NA	NA	NA	NA	0	0	0	6519	175	4240	24.22857143
2497	554	1681	1639	1	1	8	2009	8	8	4128	32	1536	48	1.744591353	0.21875	1.048456959	M	1987	0	0	NA	NA	NA	NA	0	0	0	5021	356	17870	50.19662921	1.89430319	0.235584366	1.520626423	M	1980	0	0	NA	NA	NA	NA	0	0	0	2632	81	2604	32.14814815
2499	555	1718	1640	0	5	2	2009	2	2	7848	10	15	1.5	0.113678742	0	0.421487515	M	1983	0	0	NA	NA	NA	NA	0	0	0	428	43	49	1.139534884	0.173688654	0	0.363474974	M	1993	0	0	NA	NA	NA	NA	0	0	0	7896	10	15	1.5
2500	555	1634	1641	0	11	3	2009	3	3	8655	25	136	5.44	0.221436248	0	0.708954815	UNI	1990	0	0	NA	NA	NA	NA	0	0	0	1205	1	1	1	0.10507815	0	1.048513628	M	2009	0	0	NA	NA	NA	NA	0	0	1	1249	1	1	1
2501	556	1596	1642	0	9	6	2009	6	6	925	65	962	14.8	1.207663391	0.108544849	1.219892819	M	1997	0	0	NA	NA	NA	NA	0	0	0	6164	74	1215	16.41891892	1.509424164	0.234234234	1.106038697	M	1981	0	0	NA	NA	NA	NA	0	0	0	5025	156	2639	16.91666667
2502	556	1598	1643	0	1	2	2009	2	2	3993	5	26	5.2	0.459599594	0	1.488744179	M	1998	0	0	NA	NA	NA	NA	0	0	0	5561	8	25	3.125	0.318740631	0.005124603	0.598517534	M	2004	0	0	NA	NA	NA	NA	0	0	0	5848	8	25	3.125
2505	557	1645	1644	0	20	4	2009	4	4	4436	31	1348	43.48387097	3.092731078	0.321666977	1.484665532	F	1983	0	0	NA	NA	NA	NA	0	0	0	8095	2	11	5.5	1.043327428	0	0.867360383	M	2009	0	0	NA	NA	NA	NA	0	0	0	4369	31	1348	43.48387097
2504	557	1646	1645	0	10	2	2009	2	2	4370	17	305	17.94117647	1.352044709	0.205882353	1.228465394	M	1990	0	0	NA	NA	NA	NA	0	0	0	4730	4	45	11.25	1.174840613	0.25	0.755797154	M	2002	0	0	NA	NA	NA	NA	0	0	0	4308	17	305	17.94117647
2508	558	1565	1646	0	8	4	2009	4	4	1334	65	610	9.384615385	0.835531704	0.053846154	1.183438806	M	1995	0	0	NA	NA	NA	NA	0	0	0	3208	11	107	9.727272727	1.330189239	0.121212121	1.598311985	F	2007	0	0	NA	NA	NA	NA	0	0	0	1282	1	2	2
2507	558	1566	1647	0	4	2	2009	2	2	5424	1	18	18	2.320307184	0.333333333	2.029533528	F	2009	0	0	NA	NA	NA	NA	0	0	0	5390	20	232	11.6	1.255110801	0.181565714	1.007540475	M	2000	0	0	NA	NA	NA	NA	0	0	0	5649	20	232	11.6
2509	558	1567	1648	0	7	6	2009	6	6	8464	48	594	12.375	1.469204009	0.201817172	1.198000256	UNK	1997	0	0	NA	NA	NA	NA	0	0	0	4222	18	345	19.16666667	1.96407591	0.276998566	1.419189532	M	2007	0	0	NA	NA	NA	NA	0	0	1	8879	96	2748	28.625
2512	559	1817	1649	0	7	3	2009	3	3	3640	1	2	2	0.353880036	0	1.887085868	F	2009	0	0	NA	NA	NA	NA	0	0	0	1036	17	236	13.88235294	0.855368924	0	1.298780776	M	1998	0	0	NA	NA	NA	NA	0	0	0	3594	1	2	2
2511	559	1818	1650	0	9	2	2009	2	2	793	112	1285	11.47321429	1.383599477	0.183468757	1.33330067	M	1980	0	0	NA	NA	NA	NA	0	0	0	8739	5	99	19.8	2.881160086	0.4	1.84417319	F	2004	0	0	NA	NA	NA	NA	0	0	0	8911	5	99	19.8
2510	559	1630	1651	0	12	2	2009	2	2	6715	52	1144	22	1.824623314	0.208132177	0.984369168	M	1997	0	0	NA	NA	NA	NA	0	0	0	653	121	5762	47.61983471	2.158735433	0.177070189	1.535775076	F	1993	0	0	NA	NA	NA	NA	0	0	0	652	121	5762	47.61983471
2513	560	1611	1652	1	5	4	2008	4	4	3366	15	169	11.26666667	0.611725345	0.066666667	0.698895938	F	1995	0	0	NA	NA	NA	NA	0	0	0	5304	151	3110	20.59602649	1.05791883	0.054772993	0.75425125	M	1980	0	0	NA	NA	NA	NA	0	0	0	5573	151	3110	20.59602649
2515	560	1612	1653	1	26	3	2008	3	3	614	55	2013	36.6	0.900842601	0.091300529	0.839209844	F	1984	1	22	22.0000000199998	2.123761755	0.0929576809999997	0.710395867999992	0	0	0	4531	33	983	29.78787879	0.924176624	0.081460478	0.736999637	F	1982	1	22	22.0000000700001	2.123761808	0.0929576939999999	0.710395829000003	0	0	0	4794	33	983	29.78787879
2514	560	1613	1654	1	13	2	2009	2	2	1053	190	1662	8.747368421	0.832944212	0.048938514	0.750831116	UNK	1981	0	0	NA	NA	NA	NA	0	0	0	4555	13	112	8.615384615	0.846333804	0	1.184805793	F	2002	0	0	NA	NA	NA	NA	0	0	0	4821	13	112	8.615384615
2516	561	1662	1655	1	7	7	2009	7	7	5332	4	18	4.5	1.301926188	0.25	1.311870159	F	2009	0	0	NA	NA	NA	NA	0	0	0	1384	4	22	5.5	1.389143682	0.25	1.433165093	F	2009	0	0	NA	NA	NA	NA	0	0	0	5298	4	18	4.5
2517	561	1663	1656	1	9	6	2009	6	6	829	368	5614	15.25543478	0.860580951	0.072605175	0.721394203	M	1984	37	698	18.8648648051352	1.06093670024324	0.0608108130270269	0.649025731729731	0	0	0	4992	24	454	18.91666667	1.830099085	0.291666667	0.932044816	UNK	2007	10	149	14.900000002	1.446556667	0.200000001	0.6446774532	0	0	0	4490	45	816	18.13333333
2518	561	1664	1657	1	9	8	2009	8	8	3506	47	399	8.489361702	0.499266014	0.021276596	0.755025612	F	1993	0	0	NA	NA	NA	NA	0	0	0	4308	135	3280	24.2962963	1.027236977	0.097530864	0.92159341	M	1985	0	0	NA	NA	NA	NA	0	0	0	3467	47	399	8.489361702
2519	562	2009	1658	1	1	1	2009	1	1	231	33	284	8.606060606	0.655589892	0	1.230966542	M	2002	0	0	NA	NA	NA	NA	0	0	0	200	33	284	8.606060606	0.655589892	0	1.230966542	M	2002	0	0	NA	NA	NA	NA	0	0	0	196	33	284	8.606060606
2520	562	2011	1659	1	3	4	2009	4	4	2888	36	565	15.69444444	0.97579494	0.100832563	1.259316276	M	2003	1	0	-6.00000475969864e-08	-2.00000087602348e-08	-2.20000000439313e-08	1.789688846	0	0	0	2688	280	7720	27.57142857	1.124864707	0.118780175	1.043812522	M	1980	1	0	-1.50000050780363e-06	3.99999748879054e-08	1.10000001996013e-07	1.78968889000004	0	0	0	7295	8	81	10.125
2522	563	1703	1660	0	8	6	2009	6	6	1873	52	2367	45.51923077	1.975320432	0.25	1.350035111	M	1992	0	0	NA	NA	NA	NA	0	0	0	3779	1	13	13	0.799444894	0	1.680245772	UNI	2009	0	0	NA	NA	NA	NA	1	1	1	5901	1	13	13
2521	563	1704	1661	0	8	17	2009	17	17	1983	28	589	21.03571429	1.10257441	0.098187036	1.103290997	F	2006	0	0	NA	NA	NA	NA	0	0	0	5433	98	3480	35.51020408	1.244652476	0.136221543	1.06942219	M	1993	0	0	NA	NA	NA	NA	0	0	0	7500	8	188	23.5
2523	563	1705	1662	0	7	17	2009	17	16	2911	2	41	20.5	1.316378332	0.5	1.425797934	F	2009	0	0	NA	NA	NA	NA	0	0	0	3381	69	1763	25.55072464	1.413460662	0.175188203	1.535570194	UNI	1991	0	0	NA	NA	NA	NA	0	0	0	6484	94	5861	62.35106383
2526	564	1715	1663	0	15	1	2009	1	1	6993	3	26	8.666666667	2.253451129	0.612457019	1.839250425	UNK	2008	0	0	NA	NA	NA	NA	0	0	0	6775	3	26	8.666666667	2.253451129	0.612457019	1.839250425	UNK	2008	0	0	NA	NA	NA	NA	0	0	0	7036	3	26	8.666666667
2525	564	1716	1664	0	5	10	2009	10	10	5108	57	1451	25.45614035	1.888467981	0.203269537	1.557469822	F	1999	0	0	NA	NA	NA	NA	0	0	0	4920	164	4903	29.89634146	1.903496386	0.255650207	1.411321888	M	1996	0	0	NA	NA	NA	NA	0	0	0	3177	52	1358	26.11538462
2524	564	1717	1665	0	7	7	2009	7	7	1471	1	12	12	1.002298172	0	0.683073069	F	2009	0	0	NA	NA	NA	NA	0	0	0	7746	1	12	12	1.002298172	0	0.683073069	F	2009	0	0	NA	NA	NA	NA	0	0	0	4615	18	156	8.666666667
2529	565	1719	1666	0	10	2	2009	2	2	6789	31	102	3.290322581	0.205127692	0	0.540631065	F	1994	0	0	NA	NA	NA	NA	0	0	0	8171	65	334	5.138461538	0.285370823	0	0.601314918	M	1980	0	0	NA	NA	NA	NA	0	0	0	6823	31	102	3.290322581
2527	565	1720	1667	0	12	7	2009	7	7	5715	9	159	17.66666667	1.25795116	0.166666667	0.868820902	M	1994	0	0	NA	NA	NA	NA	0	0	0	8870	16	177	11.0625	0.746485635	0.0625	0.72272345	M	1998	0	0	NA	NA	NA	NA	0	0	0	9041	16	177	11.0625
2528	565	1721	1668	0	11	3	2009	3	3	2353	2	12	6	0.463428597	0	0.841602618	M	2007	0	0	NA	NA	NA	NA	0	0	0	3840	24	307	12.79166667	0.801951776	0.010202231	0.933032216	M	1997	0	0	NA	NA	NA	NA	0	0	0	4069	24	307	12.79166667
2530	566	1620	1669	1	6	5	2009	5	5	4872	3	14	4.666666667	0.352020033	0	0.710485712	M	2008	0	0	NA	NA	NA	NA	0	0	0	8822	73	1050	14.38356164	1.039163296	0.054794521	1.095472912	M	1992	0	0	NA	NA	NA	NA	0	0	0	4901	1	3	3
2531	566	1621	1670	1	5	8	2009	8	8	4757	1	10	10	0.845731142	0	0.709653449	M	2009	NA	NA	NA	NA	NA	NA	1	1	1	4476	1	10	10	0.845731142	0	0.709653449	M	2009	NA	NA	NA	NA	NA	NA	0	0	0	4731	1	10	10
2532	566	1622	1671	1	5	8	2009	8	8	6450	42	1999	47.5952381	1.379298601	0.191960117	1.261675491	F	1980	0	0	NA	NA	NA	NA	0	0	0	6296	95	3411	35.90526316	1.194228026	0.16085213	1.251718089	M	1980	0	0	NA	NA	NA	NA	0	0	0	825	7	107	15.28571429
2534	567	1617	1672	1	21	4	2007	4	4	1104	4	23	5.75	1.731188198	0.25	0.661273123	F	2005	0	0	NA	NA	NA	NA	0	0	0	8444	33	309	9.363636364	1.878533238	0.143939394	1.148786201	F	2001	0	0	NA	NA	NA	NA	0	0	0	8654	33	309	9.363636364
2533	567	1618	1673	1	22	10	2009	10	10	7018	3	25	8.333333333	0.648703769	0	1.796602886	M	2007	1	17	16.999999999	1.352639521	0	2.443119938	0	0	0	8877	22	1097	49.86363636	1.978214943	0.318181818	2.381682256	UNK	1997	1	17	16.99999989	1.35263951700001	2.99999936004269e-09	2.44311994	0	0	0	7094	21	532	25.33333333
2535	567	1619	1674	1	16	4	2007	4	4	5946	1	1	1	0.181535185	0	0.629321975	M	2007	0	0	NA	NA	NA	NA	0	0	0	5702	1	1	1	0.181535185	0	0.629321975	M	2007	0	0	NA	NA	NA	NA	0	0	0	5971	1	1	1
2537	568	1746	1675	1	17	3	2009	3	3	2429	1	4	4	1.022700357	0	1.357512974	M	2009	0	0	NA	NA	NA	NA	0	0	0	8384	1	4	4	1.022700357	0	1.357512974	M	2009	0	0	NA	NA	NA	NA	0	0	0	458	29	88	3.034482759
2538	568	1747	1676	1	24	3	2009	3	3	94	51	553	10.84313725	3.084480986	0.343311704	1.148415511	M	2002	1	2	1.99999975000003	0.511350185999987	4.00000033096148e-09	1.35751296100001	0	0	0	2061	66	459	6.954545455	1.123281798	0.106578567	0.934351423	M	1980	1	2	2.00000001499996	0.511350152999995	-4.79999995306457e-08	1.357512928	0	0	0	2169	66	459	6.954545455
2536	568	1748	1677	1	14	2	2009	2	2	5943	7	35	5	0.99797867	0	0.952953959	UNK	2007	0	0	NA	NA	NA	NA	0	0	0	7096	68	2061	30.30882353	3.377652032	0.399416492	1.35436827	M	1999	0	0	NA	NA	NA	NA	0	0	0	5923	7	35	5
2539	569	1673	1678	0	6	3	2009	3	3	4991	80	497	6.2125	1.288820049	0.125756926	1.185536139	UNK	1990	0	0	NA	NA	NA	NA	0	0	0	5161	9	43	4.777777778	1.211789776	0.058832705	1.588730846	F	2006	0	0	NA	NA	NA	NA	0	0	0	5808	8	36	4.5
2540	569	1674	1679	0	8	2	2009	2	2	8040	54	199	3.685185185	1.31649086	0.157407407	1.092286424	M	2008	0	0	NA	NA	NA	NA	0	0	0	7845	123	1376	11.18699187	1.978455215	0.257951519	1.067306087	UNK	1982	0	0	NA	NA	NA	NA	0	0	0	8089	123	1376	11.18699187
2541	569	1675	1680	0	7	2	2009	2	2	3333	1	0	0	0	0	2.415352607	F	2009	0	0	NA	NA	NA	NA	0	0	0	6949	1	0	0	0	0	2.415352607	M	2009	0	0	NA	NA	NA	NA	0	0	0	3314	1	0	0
2542	570	1608	1681	0	4	5	2008	5	4	913	20	115	5.75	0.977919499	0.061627224	1.078414596	M	2004	0	0	NA	NA	NA	NA	0	0	0	2746	12	76	6.333333333	0.874683874	0	0.978475697	F	2001	0	0	NA	NA	NA	NA	0	0	0	6440	1	1	1
2543	570	1609	1682	0	10	3	2009	3	3	4804	8	120	15	1.572991705	0.125	2.315390146	M	2008	0	0	NA	NA	NA	NA	0	0	0	2160	71	814	11.46478873	1.056518208	0.126575895	1.546443574	F	2005	0	0	NA	NA	NA	NA	0	0	0	2284	71	814	11.46478873
2544	570	1610	1683	0	21	3	2008	3	3	2075	49	591	12.06122449	1.267072897	0.156462585	1.007176706	M	1993	0	0	NA	NA	NA	NA	0	0	0	5173	57	494	8.666666667	0.830976294	0.076023392	0.865124333	M	1982	0	0	NA	NA	NA	NA	0	0	0	718	20	188	9.4
2545	571	1632	1684	1	12	5	2009	5	5	8823	25	70	2.8	0.820267422	0.013333333	0.41930017	M	2009	1	3	2.999999992	1.203023118	-1.10000000219657e-08	0.262955866	0	0	0	3210	15	51	3.4	0.923043048	0.022222222	0.455828205	M	2009	1	3	2.99999999400001	1.203023126	-5.99999999684186e-09	0.262955875	0	0	1	1959	237	715	3.016877637
2546	571	1633	1685	1	8	3	2009	3	3	3688	25	119	4.76	0.443269262	0.01	0.496503917	M	2001	0	0	NA	NA	NA	NA	0	0	0	8448	38	240	6.315789474	0.577730891	0.006578947	0.72913223	F	1992	0	0	NA	NA	NA	NA	0	0	0	8455	13	37	2.846153846
2550	572	1709	1686	0	1	5	2009	5	5	556	2	71	35.5	2.442327528	0.5	0.909331327	F	2008	0	0	NA	NA	NA	NA	0	0	0	720	242	5524	22.82644628	1.023680372	0.108998504	1.152094101	M	1994	0	0	NA	NA	NA	NA	0	0	0	51	158	4306	27.25316456
2548	572	1710	1687	0	10	6	2009	6	6	3612	46	1162	25.26086957	1.153496493	0.101449275	1.163425998	UNK	1995	0	0	NA	NA	NA	NA	0	0	0	1984	49	3197	65.24489796	2.30148023	0.237847516	1.870541796	M	1991	0	0	NA	NA	NA	NA	0	0	0	2086	49	3197	65.24489796
2549	572	1711	1688	0	7	11	2009	11	11	7601	6	207	34.5	2.341915293	0.166666667	2.235538252	F	2007	0	0	NA	NA	NA	NA	0	0	0	3104	150	12328	82.18666667	2.359587384	0.343463862	1.931068435	F	1981	0	0	NA	NA	NA	NA	0	0	0	3286	150	12328	82.18666667
2551	573	1624	1689	1	4	4	2009	4	4	3435	13	29	2.230769231	0.219136692	0	0.882969256	M	2003	0	0	NA	NA	NA	NA	0	0	1	3006	139	5154	37.07913669	2.42270114	0.253294279	1.700353645	M	1986	0	0	NA	NA	NA	NA	0	0	0	3184	139	5154	37.07913669
2552	573	1625	1690	1	7	2	2009	2	2	3142	15	90	6	0.790581849	0	1.460237131	M	2004	1	1	1.00000000199999	0.210668864999999	0	1.370723455	0	0	0	8033	69	411	5.956521739	1.095158229	0.134125575	1.235373049	M	2003	1	1	0.999999971000022	0.210668901000005	-5.00000041370185e-09	1.370723445	0	0	0	3093	15	90	6
2553	573	1626	1691	1	9	4	2009	4	4	7744	80	1027	12.8375	0.909142161	0.101006896	1.142169641	M	1991	0	0	NA	NA	NA	NA	0	0	0	1375	40	689	17.225	1.127206044	0.140531865	1.012167375	M	1991	0	0	NA	NA	NA	NA	0	0	0	1427	40	689	17.225
2555	574	1627	1692	0	9	2	2009	2	2	6902	18	47	2.611111111	0.921261495	0.155335589	0.703645365	M	2007	0	0	NA	NA	NA	NA	0	0	0	2776	12	46	3.833333333	1.452537079	0.233003383	0.802390837	UNK	2008	0	0	NA	NA	NA	NA	0	0	0	2925	12	46	3.833333333
2554	574	1628	1693	0	11	3	2009	3	3	883	63	1191	18.9047619	0.962897038	0.174603175	1.315560247	M	1980	0	0	NA	NA	NA	NA	0	0	0	1052	128	1890	14.765625	2.023255757	0.260780092	1.30506348	UNK	1979	0	0	NA	NA	NA	NA	0	0	0	4495	52	1375	26.44230769
2556	574	1629	1694	0	7	3	2009	3	3	192	84	1187	14.13095238	0.750878847	0.074136216	1.023114438	F	1983	0	0	NA	NA	NA	NA	0	0	0	1822	83	1347	16.22891566	2.52944063	0.346925888	1.473653527	F	1999	0	0	NA	NA	NA	NA	0	0	0	1905	83	1347	16.22891566
2558	575	1734	1695	1	2	1	2009	1	1	105	0	NA	NA	NA	NA	NA	M	2009	0	NA	NA	NA	NA	NA	0	0	0	92	0	NA	NA	NA	NA	NA	M	2009	0	NA	NA	NA	NA	NA	0	0	0	91	0	NA	NA
2557	575	1735	1696	1	9	12	2009	12	12	7656	5	34	6.8	0.614541356	0	0.944760994	F	2009	4	30	7.5	0.679233465	0	0.974996632	0	0	0	5211	123	2320	18.86178862	0.79250031	0.043443349	1.067287728	F	1989	28	412	14.7142857110714	0.666819072678572	-1.71428572924372e-09	1.01424372139286	0	0	0	2469	248	2243	9.044354839
2559	575	1736	1697	1	11	20	2009	20	18	1722	4	22	5.5	0.573390881	0	0.964898128	UNK	2009	0	0	NA	NA	NA	NA	0	0	0	6489	43	791	18.39534884	1.131094009	0.100928824	0.868365625	F	1993	0	0	NA	NA	NA	NA	0	0	0	2170	1	20	20
2562	576	1798	1698	0	9	7	2009	7	7	3499	33	533	16.15151515	1.530950408	0.176007238	1.185429716	F	1984	0	0	NA	NA	NA	NA	0	0	0	4632	26	548	21.07692308	1.230968804	0.127103879	1.123399269	M	1987	0	0	NA	NA	NA	NA	0	0	0	3753	5	128	25.6
2561	576	1799	1699	0	7	29	2009	29	29	6322	10	236	23.6	1.319869172	0.1	1.668191717	M	2001	0	0	NA	NA	NA	NA	0	0	0	1951	9	183	20.33333333	1.232696863	0.111111111	1.762061429	M	2006	0	0	NA	NA	NA	NA	0	0	0	2109	6	121	20.16666667
2560	576	1800	1700	0	9	5	2009	5	5	6102	1	18	18	1.1069237	0	1.742065672	M	2009	0	0	NA	NA	NA	NA	0	0	0	7414	243	10815	44.50617284	1.851559752	0.210699256	1.068052324	M	1986	0	0	NA	NA	NA	NA	0	0	0	1167	76	1811	23.82894737
2563	577	1642	1701	1	6	3	2009	3	3	8713	2	22	11	1.240833249	0	1.751399323	F	2009	0	0	NA	NA	NA	NA	0	0	0	3860	616	25658	41.6525974	2.20444027	0.304880092	1.400114818	F	1984	0	0	NA	NA	NA	NA	0	0	1	8734	39	1197	30.69230769
2564	577	1643	1702	1	5	4	2009	4	4	3618	79	962	12.17721519	1.092120809	0.071729958	1.042798805	M	2001	1	11	11.00000019	1.46101182500001	-1.2000000104706e-08	2.05795234700001	0	0	0	6280	135	3961	29.34074074	1.797718891	0.220281793	1.583796891	M	1986	1	11	10.9999999400002	1.46101186499999	-3.00000024822111e-09	2.05795240699999	0	0	0	3705	16	218	13.625
2565	577	1644	1703	1	2	2	2009	2	2	5820	14	292	20.85714286	1.696763179	0.125417107	1.110469788	F	2001	0	0	NA	NA	NA	NA	0	0	0	5259	24	693	28.875	3.965708671	0.505057983	1.591041479	M	1999	0	0	NA	NA	NA	NA	0	0	0	5801	14	292	20.85714286
2567	578	1789	1704	1	11	2	2009	2	2	880	8	244	30.5	1.124114695	0.25	1.277550644	UNK	2000	0	0	NA	NA	NA	NA	0	0	0	8849	97	6210	64.02061856	1.710893725	0.242975648	1.367391417	M	1980	0	0	NA	NA	NA	NA	0	0	0	9028	97	6210	64.02061856
2566	578	1790	1705	1	10	10	2009	10	10	7161	6	126	21	1.315579138	0.166666667	1.091715548	M	2007	1	10	10	0.931476102999999	1.99999994343614e-09	1.233877853	0	0	0	3813	155	2860	18.4516129	0.844733746	0.050831587	1.235737334	M	1991	1	10	9.99999896000054	0.931476247999996	3.70000003968585e-08	1.23387793799998	0	0	0	5533	5	32	6.4
2568	578	1791	1706	1	6	7	2009	7	7	6151	5	79	15.8	1.441732744	0.1	1.064582974	M	2007	0	0	NA	NA	NA	NA	0	0	0	6235	126	3892	30.88888889	1.493792657	0.15831225	1.219322702	F	1981	0	0	NA	NA	NA	NA	0	0	0	5719	60	1559	25.98333333
2571	579	1653	1707	1	6	2	2009	2	2	5286	59	2544	43.11864407	1.421229601	0.202864242	1.459067024	M	1981	0	0	NA	NA	NA	NA	0	0	0	160	28	316	11.28571429	0.736627364	0.003080569	1.100431137	M	2001	0	0	NA	NA	NA	NA	0	0	0	5263	59	2544	43.11864407
[truncated: 6,596 more rows]
[truncated: 142 more columns]
